# Supplementary material for: Crystal structure of tris­(μ-bis­{4-[(pyridin-2-yl­methyl­idene)amino]­phen­yl}methane-κ4 N,N′:N′′,N′′′)dizinc tetra­kis­(tetra­fluorido­borate) aceto­nitrile tris­olvate
Source: Acta Crystallogr E Crystallogr Commun. 2015 Dec 31;71(Pt 12):m271–2. doi: 10.1107/S205698901502455X (PMC4719869; doi:10.1107/S205698901502455X)
Supplement: Supplementary file 1 [file e-71-0m271-sup1.cif]

##############################################################################
#                                                                            #
# This CIF contains the data in a paper accepted for publication in          #
# Acta Crystallographica Section E. It conforms to the requirements of       #
# Notes for Authors for Acta Crystallographica Section E, and has been       #
# peer reviewed under the auspices of the IUCr Commission on Journals.       #
#                                                                            #
# Full details of the Crystallographic Information File format               #
# are given in the paper "The Crystallographic Information File (CIF):       #
# a New Standard Archive File for Crystallography" by S. R. Hall, F. H.      #
# Allen and I. D. Brown [Acta Cryst. (1991), A47, 655-685].                  #
#                                                                            #
# The current version of the core CIF dictionary is obtainable from          #
# ftp://ftp.iucr.org/pub/cif_core.dic.                                       #
#                                                                            #
# Software is freely available for graphical display of the structure(s)     #
# in this CIF. For information consult the CIF software page                 #
# http://www.iucr.org/resources/cif/software.                                #
#                                                                            #
# This file may be used for bona fide research purposes within the           #
# scientific community so long as proper attribution is given to the journal # 
# article from which it was obtained.                                        #
#                                                                            #
##############################################################################
data_I
_audit_creation_method     SHELXL-2013
_chemical_name_systematic
;\
Tris(\m-bis{4-[(pyridin-2-ylmethylidene)amino]phenyl}methane-\
\k^4^<i>N</i>,<i>N</i>':<i>N</i>'',<i>N</i>''')
tetrakis(tetrafluoridoborate) acetonitrile trisolvate
;
_chemical_name_common     ?
_chemical_formula_moiety     'C75 H60 N12 Zn2 2+, 4(B F4 -), 3(C2 H3 N)'
_chemical_formula_sum     'C81 H69 B4 F16 N15 Zn2'
_chemical_formula_iupac     '[Zn2 (C25 H20 N4)3] (B F4)4, 3C2 H3 N'
_chemical_formula_weight     1730.49
_chemical_melting_point     ?
_shelx_space_group_comment
;
The symmetry employed for this shelxl refinement is uniquely defined
by the following loop, which should always be used as a source of
symmetry information in preference to the above space-group names.
They are only intended as comments.
;
_space_group_crystal_system     monoclinic
_space_group_name_H-M_alt     'C 2/c'
_space_group_name_Hall     '-C 2yc'
loop_
    _space_group_symop_operation_xyz
    'x, y, z'
    '-x, y, -z+1/2'
    'x+1/2, y+1/2, z'
    '-x+1/2, y+1/2, -z+1/2'
    '-x, -y, -z'
    'x, -y, z-1/2'
    '-x+1/2, -y+1/2, -z'
    'x+1/2, -y+1/2, z-1/2'
_cell_length_a     54.177(4)
_cell_length_b     13.6929(9)
_cell_length_c     21.9343(14)
_cell_angle_alpha     90
_cell_angle_beta     95.7130(10)
_cell_angle_gamma     90
_cell_volume     16191.0(18)
_cell_formula_units_Z     8
_cell_measurement_reflns_used     4655
_cell_measurement_theta_min     2.28
_cell_measurement_theta_max     17.89
_cell_measurement_temperature     297(2)
_exptl_crystal_description     'block'
_exptl_crystal_colour     'yellow'
_exptl_crystal_size_max     0.410
_exptl_crystal_size_mid     0.300
_exptl_crystal_size_min     0.260
_exptl_crystal_density_diffrn     1.420
_exptl_crystal_density_meas     ?
_exptl_crystal_density_method     ?
_exptl_crystal_F_000     7072
_exptl_absorpt_coefficient_mu     0.684
_exptl_absorpt_correction_type     multi-scan
_exptl_absorpt_process_details
;
(SADABS; Sheldrick, 2004)
;
_shelx_estimated_absorpt_T_min     0.767
_shelx_estimated_absorpt_T_max     0.842
_exptl_absorpt_correction_T_min     0.7668
_exptl_absorpt_correction_T_max     0.8422
_exptl_special_details     ?
_diffrn_ambient_temperature     297(2)
_diffrn_radiation_type     MoK\a
_diffrn_radiation_wavelength     0.71073
_diffrn_radiation_source     'fine-focus sealed tube'
_diffrn_radiation_monochromator     graphite
_diffrn_measurement_device_type     'Bruker SMART CCD area-detector'
_diffrn_measurement_method     'phi and omega scans'
_diffrn_detector_area_resol_mean     ?
_diffrn_reflns_number     85662
_diffrn_reflns_av_R_equivalents     0.1084
_diffrn_reflns_theta_min     0.755
_diffrn_reflns_theta_max     26.372
_diffrn_reflns_theta_full     25.242
_diffrn_measured_fraction_theta_max     1.000
_diffrn_measured_fraction_theta_full     1.000
_diffrn_reflns_limit_h_min     -67
_diffrn_reflns_limit_h_max     67
_diffrn_reflns_limit_k_min     -17
_diffrn_reflns_limit_k_max     17
_diffrn_reflns_limit_l_min     -27
_diffrn_reflns_limit_l_max     27
_refine_special_details     ?
_reflns_number_total     16566
_reflns_number_gt     11969
_reflns_threshold_expression     'I > 2\s(I)'
_refine_ls_structure_factor_coef     Fsqd
_refine_ls_matrix_type     full
_refine_ls_R_factor_all     0.1595
_refine_ls_R_factor_gt     0.1155
_refine_ls_wR_factor_gt     0.1956
_refine_ls_wR_factor_ref     0.2141
_refine_ls_goodness_of_fit_ref     1.205
_refine_ls_restrained_S_all     1.205
_refine_ls_number_reflns     16566
_refine_ls_number_parameters     1094
_refine_ls_number_restraints     0
_refine_ls_hydrogen_treatment     constr
_refine_ls_weighting_scheme     calc
_refine_ls_weighting_details
             'w=1/[\s^2^(Fo^2^)+(0.0492P)^2^+80.9103P] where P=(Fo^2^+2Fc^2^)/3'
_atom_sites_solution_hydrogens     difmap
_atom_sites_solution_primary     direct
_atom_sites_solution_secondary     difmap
_refine_ls_shift/su_max     0.006
_refine_ls_shift/su_mean     0.000
_refine_diff_density_max     0.530
_refine_diff_density_min     -0.516
_refine_ls_extinction_method     none
_refine_ls_extinction_coef     .
loop_
    _atom_type_symbol
    _atom_type_description
    _atom_type_scat_dispersion_real
    _atom_type_scat_dispersion_imag
    _atom_type_scat_source
    'C' 'C' 0.0033 0.0016
                         'International Tables Vol C Tables 4.2.6.8 and 6.1.1.4'
    'H' 'H' 0.0000 0.0000
                         'International Tables Vol C Tables 4.2.6.8 and 6.1.1.4'
    'B' 'B' 0.0013 0.0007
                         'International Tables Vol C Tables 4.2.6.8 and 6.1.1.4'
    'N' 'N' 0.0061 0.0033
                         'International Tables Vol C Tables 4.2.6.8 and 6.1.1.4'
    'F' 'F' 0.0171 0.0103
                         'International Tables Vol C Tables 4.2.6.8 and 6.1.1.4'
    'Zn' 'Zn' 0.2839 1.4301
                         'International Tables Vol C Tables 4.2.6.8 and 6.1.1.4'
_computing_data_collection
;
SMART (Bruker, 2012)
;
_computing_cell_refinement
;
SAINT (Bruker, 2012)
;
_computing_data_reduction
;
SAINT (Bruker, 2012)
;
_computing_structure_solution
;
SHELXT (Sheldrick, 2015a)
;
_computing_structure_refinement
;
SHELXL2014 (Sheldrick, 2015b)
;
_computing_molecular_graphics
;
DIAMOND (Brandenburg, 1999)
;
_computing_publication_material
;
publCIF (Westrip, 2010)
;
loop_
    _atom_site_type_symbol
    _atom_site_label
    _atom_site_fract_x
    _atom_site_fract_y
    _atom_site_fract_z
    _atom_site_U_iso_or_equiv
    _atom_site_adp_type
    _atom_site_calc_flag
    _atom_site_occupancy
    _atom_site_disorder_assembly
    _atom_site_disorder_group
    Zn Zn1 0.18372(2) 0.80748(5) 0.26782(3) 0.03879(19) Uani d 1 . .
    Zn Zn2 0.06562(2) 0.21303(5) 0.02048(3) 0.03821(19) Uani d 1 . .
    C C1 0.15065(11) 0.9825(4) 0.2709(3) 0.0385(14) Uani d 1 . .
    C C2 0.14076(13) 1.0703(5) 0.2855(3) 0.0510(17) Uani d 1 . .
    H H2 0.1271 1.0952 0.2614 0.061 Uiso calc 1 . .
    C C3 0.15096(15) 1.1222(5) 0.3359(3) 0.0595(19) Uani d 1 . .
    H H3 0.1446 1.1826 0.3458 0.071 Uiso calc 1 . .
    C C4 0.17071(14) 1.0816(5) 0.3710(3) 0.061(2) Uani d 1 . .
    H H4 0.1781 1.1142 0.4053 0.074 Uiso calc 1 . .
    C C5 0.17964(12) 0.9903(5) 0.3544(3) 0.0493(16) Uani d 1 . .
    H H5 0.1928 0.9625 0.3790 0.059 Uiso calc 1 . .
    C C6 0.14206(11) 0.9287(4) 0.2156(3) 0.0423(15) Uani d 1 . .
    H H6 0.1295 0.9544 0.1884 0.051 Uiso calc 1 . .
    C C7 0.14522(10) 0.8007(4) 0.1460(3) 0.0389(14) Uani d 1 . .
    C C8 0.13467(12) 0.7090(4) 0.1431(3) 0.0495(16) Uani d 1 . .
    H H8 0.1306 0.6781 0.1785 0.059 Uiso calc 1 . .
    C C9 0.13021(12) 0.6632(4) 0.0866(3) 0.0475(16) Uani d 1 . .
    H H9 0.1223 0.6029 0.0844 0.057 Uiso calc 1 . .
    C C10 0.13715(11) 0.7046(4) 0.0340(3) 0.0388(14) Uani d 1 . .
    C C11 0.14792(13) 0.7961(5) 0.0388(3) 0.0530(17) Uani d 1 . .
    H H11 0.1527 0.8260 0.0038 0.064 Uiso calc 1 . .
    C C12 0.15180(13) 0.8442(4) 0.0939(3) 0.0509(17) Uani d 1 . .
    H H12 0.1589 0.9062 0.0958 0.061 Uiso calc 1 . .
    C C13 0.13408(13) 0.6540(5) -0.0280(3) 0.0508(17) Uani d 1 . .
    H H13A 0.1224 0.6912 -0.0552 0.076 Uiso calc 1 . .
    H H13B 0.1499 0.6549 -0.0451 0.076 Uiso calc 1 . .
    C C14 0.12513(11) 0.5495(4) -0.0266(2) 0.0369(14) Uani d 1 . .
    C C15 0.14103(11) 0.4751(5) -0.0070(3) 0.0443(15) Uani d 1 . .
    H H15 0.1576 0.4894 0.0049 0.053 Uiso calc 1 . .
    C C16 0.13293(11) 0.3792(4) -0.0044(3) 0.0435(15) Uani d 1 . .
    H H16 0.1439 0.3297 0.0090 0.052 Uiso calc 1 . .
    C C17 0.10857(10) 0.3587(4) -0.0221(2) 0.0338(13) Uani d 1 . .
    C C18 0.09219(10) 0.4322(4) -0.0421(3) 0.0361(13) Uani d 1 . .
    H H18 0.0756 0.4178 -0.0537 0.043 Uiso calc 1 . .
    C C19 0.10065(12) 0.5277(4) -0.0447(3) 0.0417(15) Uani d 1 . .
    H H19 0.0897 0.5771 -0.0587 0.050 Uiso calc 1 . .
    C C20 0.11083(11) 0.1914(4) -0.0413(3) 0.0376(14) Uani d 1 . .
    H H20 0.1255 0.2044 -0.0586 0.045 Uiso calc 1 . .
    C C21 0.10161(11) 0.0913(4) -0.0384(3) 0.0368(14) Uani d 1 . .
    C C22 0.11418(13) 0.0141(5) -0.0610(3) 0.0538(17) Uani d 1 . .
    H H22 0.1292 0.0235 -0.0775 0.065 Uiso calc 1 . .
    C C23 0.10385(14) -0.0778(5) -0.0584(4) 0.066(2) Uani d 1 . .
    H H23 0.1118 -0.1314 -0.0737 0.079 Uiso calc 1 . .
    C C24 0.08229(15) -0.0898(5) -0.0337(4) 0.066(2) Uani d 1 . .
    H H24 0.0752 -0.1514 -0.0318 0.079 Uiso calc 1 . .
    C C25 0.07087(12) -0.0088(5) -0.0111(3) 0.0539(18) Uani d 1 . .
    H H25 0.0561 -0.0176 0.0066 0.065 Uiso calc 1 . .
    C C26 0.20789(12) 0.7142(5) 0.3785(3) 0.0464(16) Uani d 1 . .
    C C27 0.22505(14) 0.6791(5) 0.4233(3) 0.060(2) Uani d 1 . .
    H H27 0.2208 0.6316 0.4507 0.071 Uiso calc 1 . .
    C C28 0.24878(15) 0.7159(6) 0.4268(4) 0.067(2) Uani d 1 . .
    H H28 0.2609 0.6930 0.4563 0.080 Uiso calc 1 . .
    C C29 0.25425(13) 0.7855(7) 0.3867(4) 0.071(2) Uani d 1 . .
    H H29 0.2701 0.8123 0.3891 0.086 Uiso calc 1 . .
    C C30 0.23621(12) 0.8169(6) 0.3422(3) 0.0613(19) Uani d 1 . .
    H H30 0.2402 0.8644 0.3146 0.074 Uiso calc 1 . .
    C C31 0.18258(12) 0.6756(4) 0.3708(3) 0.0438(15) Uani d 1 . .
    H H31 0.1777 0.6293 0.3981 0.053 Uiso calc 1 . .
    C C32 0.14314(11) 0.6615(4) 0.3180(2) 0.0368(13) Uani d 1 . .
    C C33 0.13971(12) 0.5610(4) 0.3190(3) 0.0430(15) Uani d 1 . .
    H H33 0.1532 0.5195 0.3269 0.052 Uiso calc 1 . .
    C C34 0.11648(13) 0.5239(5) 0.3082(3) 0.0509(17) Uani d 1 . .
    H H34 0.1144 0.4566 0.3100 0.061 Uiso calc 1 . .
    C C35 0.09558(11) 0.5825(5) 0.2944(3) 0.0422(15) Uani d 1 . .
    C C36 0.09931(12) 0.6819(5) 0.2948(3) 0.0458(15) Uani d 1 . .
    H H36 0.0857 0.7232 0.2873 0.055 Uiso calc 1 . .
    C C37 0.12263(11) 0.7218(4) 0.3060(2) 0.0393(14) Uani d 1 . .
    H H37 0.1246 0.7892 0.3054 0.047 Uiso calc 1 . .
    C C38 0.07006(12) 0.5391(5) 0.2802(3) 0.0538(18) Uani d 1 . .
    H H38A 0.0579 0.5899 0.2845 0.081 Uiso calc 1 . .
    H H38B 0.0677 0.4892 0.3105 0.081 Uiso calc 1 . .
    C C39 0.06486(11) 0.4940(4) 0.2169(3) 0.0399(14) Uani d 1 . .
    C C40 0.04242(13) 0.4487(5) 0.2004(3) 0.0597(19) Uani d 1 . .
    H H40 0.0305 0.4487 0.2281 0.072 Uiso calc 1 . .
    C C41 0.03687(12) 0.4034(5) 0.1443(3) 0.0563(18) Uani d 1 . .
    H H41 0.0216 0.3735 0.1347 0.068 Uiso calc 1 . .
    C C42 0.05422(11) 0.4033(4) 0.1032(3) 0.0390(14) Uani d 1 . .
    C C43 0.07670(12) 0.4483(5) 0.1177(3) 0.0491(16) Uani d 1 . .
    H H43 0.0885 0.4482 0.0896 0.059 Uiso calc 1 . .
    C C44 0.08185(12) 0.4938(4) 0.1739(3) 0.0468(16) Uani d 1 . .
    H H44 0.0971 0.5247 0.1829 0.056 Uiso calc 1 . .
    C C45 0.03174(12) 0.3783(4) 0.0085(3) 0.0441(15) Uani d 1 . .
    H H45 0.0214 0.4284 0.0190 0.053 Uiso calc 1 . .
    C C46 0.02695(11) 0.3291(4) -0.0513(3) 0.0412(14) Uani d 1 . .
    C C47 0.00989(13) 0.3640(5) -0.0967(3) 0.0585(19) Uani d 1 . .
    H H47 0.0006 0.4194 -0.0901 0.070 Uiso calc 1 . .
    C C48 0.00685(15) 0.3158(6) -0.1520(3) 0.072(2) Uani d 1 . .
    H H48 -0.0045 0.3380 -0.1835 0.087 Uiso calc 1 . .
    C C49 0.02088(15) 0.2342(6) -0.1596(3) 0.070(2) Uani d 1 . .
    H H49 0.0190 0.2000 -0.1964 0.084 Uiso calc 1 . .
    C C50 0.03765(13) 0.2033(6) -0.1127(3) 0.0600(19) Uani d 1 . .
    H H50 0.0472 0.1483 -0.1186 0.072 Uiso calc 1 . .
    C C51 0.21220(12) 0.8324(5) 0.1592(3) 0.0522(17) Uani d 1 . .
    C C52 0.22358(16) 0.8724(6) 0.1120(4) 0.080(3) Uani d 1 . .
    H H52 0.2276 0.8339 0.0795 0.095 Uiso calc 1 . .
    C C53 0.22903(17) 0.9718(6) 0.1138(4) 0.089(3) Uani d 1 . .
    H H53 0.2369 1.0011 0.0826 0.107 Uiso calc 1 . .
    C C54 0.22260(16) 1.0253(5) 0.1622(4) 0.079(3) Uani d 1 . .
    H H54 0.2262 1.0917 0.1647 0.095 Uiso calc 1 . .
    C C55 0.21086(13) 0.9806(5) 0.2073(4) 0.0601(19) Uani d 1 . .
    H H55 0.2065 1.0181 0.2400 0.072 Uiso calc 1 . .
    C C56 0.20671(12) 0.7279(5) 0.1614(3) 0.0514(17) Uani d 1 . .
    H H56 0.2103 0.6884 0.1289 0.062 Uiso calc 1 . .
    C C57 0.19399(11) 0.5857(4) 0.2052(3) 0.0427(15) Uani d 1 . .
    C C58 0.18393(13) 0.5363(5) 0.1534(3) 0.0567(18) Uani d 1 . .
    H H58 0.1796 0.5703 0.1172 0.068 Uiso calc 1 . .
    C C59 0.18044(14) 0.4370(5) 0.1556(3) 0.062(2) Uani d 1 . .
    H H59 0.1733 0.4047 0.1209 0.075 Uiso calc 1 . .
    C C60 0.18731(11) 0.3841(4) 0.2080(3) 0.0456(16) Uani d 1 . .
    C C61 0.19820(12) 0.4328(4) 0.2580(3) 0.0471(16) Uani d 1 . .
    H H61 0.2035 0.3980 0.2933 0.057 Uiso calc 1 . .
    C C62 0.20145(12) 0.5326(5) 0.2568(3) 0.0501(16) Uani d 1 . .
    H H62 0.2088 0.5644 0.2915 0.060 Uiso calc 1 . .
    C C63 0.18260(12) 0.2747(4) 0.2095(4) 0.0567(18) Uani d 1 . .
    H H63A 0.1941 0.2418 0.1851 0.085 Uiso calc 1 . .
    H H63B 0.1859 0.2517 0.2514 0.085 Uiso calc 1 . .
    C C64 0.15631(11) 0.2475(4) 0.1855(3) 0.0407(14) Uani d 1 . .
    C C65 0.13608(12) 0.2912(5) 0.2090(3) 0.0519(17) Uani d 1 . .
    H H65 0.1388 0.3368 0.2403 0.062 Uiso calc 1 . .
    C C66 0.11230(12) 0.2686(4) 0.1869(3) 0.0474(16) Uani d 1 . .
    H H66 0.0991 0.2971 0.2042 0.057 Uiso calc 1 . .
    C C67 0.10789(11) 0.2031(4) 0.1387(3) 0.0396(14) Uani d 1 . .
    C C68 0.12771(11) 0.1586(5) 0.1154(3) 0.0448(15) Uani d 1 . .
    H H68 0.1249 0.1138 0.0836 0.054 Uiso calc 1 . .
    C C69 0.15173(11) 0.1799(5) 0.1389(3) 0.0458(15) Uani d 1 . .
    H H69 0.1649 0.1486 0.1231 0.055 Uiso calc 1 . .
    C C70 0.06811(12) 0.1462(5) 0.1478(3) 0.0505(17) Uani d 1 . .
    H H70 0.0736 0.1344 0.1887 0.061 Uiso calc 1 . .
    C C71 0.04264(12) 0.1231(5) 0.1253(3) 0.0501(16) Uani d 1 . .
    C C72 0.02601(13) 0.0834(6) 0.1621(4) 0.065(2) Uani d 1 . .
    H H72 0.0309 0.0700 0.2031 0.078 Uiso calc 1 . .
    C C73 0.00194(14) 0.0636(6) 0.1376(4) 0.073(2) Uani d 1 . .
    H H73 -0.0095 0.0363 0.1616 0.088 Uiso calc 1 . .
    C C74 -0.00447(13) 0.0850(6) 0.0783(4) 0.068(2) Uani d 1 . .
    H H74 -0.0206 0.0734 0.0610 0.082 Uiso calc 1 . .
    C C75 0.01268(12) 0.1237(5) 0.0433(3) 0.0542(17) Uani d 1 . .
    H H75 0.0079 0.1373 0.0023 0.065 Uiso calc 1 . .
    N N1 0.17012(9) 0.9418(3) 0.3052(2) 0.0393(12) Uani d 1 . .
    N N2 0.15161(8) 0.8470(3) 0.2043(2) 0.0369(11) Uani d 1 . .
    N N3 0.09855(8) 0.2609(3) -0.0198(2) 0.0347(11) Uani d 1 . .
    N N4 0.08002(9) 0.0809(3) -0.0136(2) 0.0425(12) Uani d 1 . .
    N N5 0.21319(9) 0.7815(4) 0.3375(2) 0.0457(13) Uani d 1 . .
    N N6 0.16719(9) 0.7052(3) 0.3266(2) 0.0406(12) Uani d 1 . .
    N N7 0.04992(9) 0.3525(3) 0.0454(2) 0.0359(11) Uani d 1 . .
    N N8 0.04071(9) 0.2498(4) -0.0584(2) 0.0418(12) Uani d 1 . .
    N N9 0.20538(9) 0.8857(4) 0.2062(2) 0.0442(12) Uani d 1 . .
    N N10 0.19739(9) 0.6903(4) 0.2056(2) 0.0450(13) Uani d 1 . .
    N N11 0.08297(9) 0.1819(3) 0.1130(2) 0.0389(11) Uani d 1 . .
    N N12 0.03601(9) 0.1428(4) 0.0656(2) 0.0434(12) Uani d 1 . .
    B B1 0.18599(16) 0.8728(7) 0.5005(4) 0.060(2) Uani d 1 . .
    F F1 0.17030(9) 0.8358(4) 0.4533(3) 0.1042(17) Uani d 1 . .
    F F2 0.20725(8) 0.9030(4) 0.4771(2) 0.0831(14) Uani d 1 . .
    F F3 0.17398(12) 0.9460(4) 0.5255(3) 0.121(2) Uani d 1 . .
    F F4 0.19219(10) 0.8013(5) 0.5429(3) 0.126(2) Uani d 1 . .
    B B2 0.0349(2) 0.3612(7) 0.4514(6) 0.084(3) Uani d 1 . .
    F F5 0.03959(12) 0.4338(4) 0.4130(3) 0.134(2) Uani d 1 . .
    F F6 0.03165(16) 0.4014(5) 0.5067(4) 0.172(3) Uani d 1 . .
    F F7 0.05406(10) 0.2983(4) 0.4564(3) 0.1120(19) Uani d 1 . .
    F F8 0.01419(11) 0.3134(5) 0.4329(4) 0.159(3) Uani d 1 . .
    B B3 0.0716(3) 0.0533(9) 0.7750(6) 0.084(3) Uani d 1 . .
    F F9A 0.0485(5) 0.076(4) 0.7657(17) 0.25(2) Uani d 0.5 A 1
    F F11A 0.0726(9) -0.0468(11) 0.7839(9) 0.194(13) Uani d 0.5 A 1
    F F12A 0.0822(5) 0.0620(18) 0.7257(8) 0.147(9) Uani d 0.5 A 1
    F F9B 0.0583(4) 0.1303(12) 0.7483(9) 0.120(7) Uani d 0.5 A 2
    F F11B 0.0543(5) 0.0037(19) 0.7999(11) 0.154(9) Uani d 0.5 A 2
    F F12B 0.0843(4) 0.009(2) 0.7371(19) 0.210(19) Uani d 0.5 A 2
    F F10 0.08526(11) 0.0978(4) 0.8228(3) 0.1140(19) Uani d 1 . .
    B B4 0.2052(3) 0.6248(16) 0.9504(10) 0.134(6) Uani d 1 . .
    F F13 0.1957(3) 0.5481(8) 0.9320(7) 0.287(8) Uani d 1 . .
    F F14 0.19950(15) 0.6357(9) 1.0067(4) 0.215(5) Uani d 1 . .
    F F15 0.22659(15) 0.6319(10) 0.9394(5) 0.247(5) Uani d 1 . .
    F F16 0.1906(2) 0.6894(9) 0.9174(7) 0.276(7) Uani d 1 . .
    N N13 0.0960(2) 0.2719(7) 0.3333(4) 0.110(3) Uani d 1 . .
    C C76 0.0494(2) 0.2407(9) 0.3129(6) 0.140(5) Uani d 1 . .
    H H76A 0.0445 0.2474 0.2698 0.211 Uiso calc 1 . .
    H H76B 0.0408 0.2881 0.3351 0.211 Uiso calc 1 . .
    H H76C 0.0454 0.1762 0.3260 0.211 Uiso calc 1 . .
    C C77 0.0760(3) 0.2564(8) 0.3247(4) 0.095(3) Uani d 1 . .
    N N14 0.2643(3) 0.6288(19) 0.1853(9) 0.239(10) Uani d 1 . .
    C C78 0.2615(3) 0.6122(13) 0.0704(8) 0.194(8) Uani d 1 . .
    H H78A 0.2631 0.6757 0.0527 0.291 Uiso calc 1 . .
    H H78B 0.2458 0.5846 0.0556 0.291 Uiso calc 1 . .
    H H78C 0.2746 0.5706 0.0589 0.291 Uiso calc 1 . .
    C C79 0.2632(3) 0.6203(17) 0.1355(11) 0.173(9) Uani d 1 . .
    N N15 0.03167(16) 0.8665(6) 0.0752(4) 0.104(3) Uani d 1 . .
    C C80 0.0639(2) 0.7454(10) 0.1190(6) 0.155(5) Uani d 1 . .
    H H80A 0.0794 0.7601 0.1033 0.233 Uiso calc 1 . .
    H H80B 0.0588 0.6805 0.1069 0.233 Uiso calc 1 . .
    H H80C 0.0659 0.7496 0.1629 0.233 Uiso calc 1 . .
    C C81 0.04554(19) 0.8137(7) 0.0951(4) 0.086(3) Uani d 1 . .
loop_
    _atom_site_aniso_label
    _atom_site_aniso_U_11
    _atom_site_aniso_U_22
    _atom_site_aniso_U_33
    _atom_site_aniso_U_12
    _atom_site_aniso_U_13
    _atom_site_aniso_U_23
    Zn1 0.0400(4) 0.0352(4) 0.0402(4) -0.0020(3) -0.0009(3) 0.0029(3)
    Zn2 0.0382(4) 0.0339(4) 0.0417(4) 0.0022(3) 0.0000(3) -0.0027(3)
    C1 0.048(4) 0.033(3) 0.035(3) -0.002(3) 0.004(3) 0.001(3)
    C2 0.058(4) 0.044(4) 0.050(4) 0.002(3) 0.004(3) 0.000(3)
    C3 0.085(6) 0.041(4) 0.056(5) 0.002(4) 0.022(4) -0.007(3)
    C4 0.073(5) 0.064(5) 0.049(4) -0.010(4) 0.014(4) -0.022(4)
    C5 0.051(4) 0.054(4) 0.043(4) 0.003(3) 0.004(3) -0.001(3)
    C6 0.048(4) 0.033(3) 0.045(4) 0.001(3) -0.001(3) 0.007(3)
    C7 0.037(3) 0.038(3) 0.040(3) -0.001(3) -0.003(3) 0.001(3)
    C8 0.070(4) 0.042(4) 0.037(3) -0.019(3) 0.011(3) 0.003(3)
    C9 0.063(4) 0.031(3) 0.048(4) -0.016(3) 0.004(3) -0.004(3)
    C10 0.043(3) 0.036(3) 0.036(3) 0.000(3) -0.003(3) 0.006(3)
    C11 0.076(5) 0.041(4) 0.041(4) -0.017(3) 0.003(3) 0.005(3)
    C12 0.071(5) 0.030(3) 0.051(4) -0.016(3) -0.003(3) 0.004(3)
    C13 0.070(5) 0.042(4) 0.040(4) -0.007(3) 0.004(3) -0.002(3)
    C14 0.052(4) 0.032(3) 0.027(3) -0.002(3) 0.003(3) -0.002(2)
    C15 0.038(3) 0.050(4) 0.044(4) -0.007(3) 0.001(3) -0.002(3)
    C16 0.043(4) 0.038(3) 0.047(4) 0.004(3) -0.009(3) 0.003(3)
    C17 0.042(3) 0.030(3) 0.030(3) -0.002(3) 0.010(3) -0.003(2)
    C18 0.032(3) 0.039(3) 0.038(3) 0.001(3) 0.004(3) 0.002(3)
    C19 0.059(4) 0.033(3) 0.034(3) 0.009(3) 0.008(3) 0.003(3)
    C20 0.045(3) 0.033(3) 0.034(3) 0.000(3) 0.000(3) 0.001(3)
    C21 0.039(3) 0.030(3) 0.039(3) 0.006(3) -0.005(3) -0.003(3)
    C22 0.054(4) 0.044(4) 0.065(5) 0.007(3) 0.012(3) -0.007(3)
    C23 0.066(5) 0.037(4) 0.093(6) 0.009(4) 0.004(4) -0.015(4)
    C24 0.073(5) 0.031(4) 0.093(6) -0.004(4) 0.002(5) -0.015(4)
    C25 0.045(4) 0.043(4) 0.073(5) -0.007(3) 0.001(3) -0.008(3)
    C26 0.060(4) 0.044(4) 0.034(3) 0.012(3) -0.003(3) -0.011(3)
    C27 0.067(5) 0.065(5) 0.044(4) 0.026(4) -0.011(4) -0.007(3)
    C28 0.060(5) 0.080(6) 0.056(5) 0.031(4) -0.015(4) -0.017(4)
    C29 0.037(4) 0.090(6) 0.085(6) 0.009(4) -0.008(4) -0.026(5)
    C30 0.045(4) 0.071(5) 0.065(5) -0.002(4) -0.007(4) -0.009(4)
    C31 0.054(4) 0.042(4) 0.034(3) 0.004(3) 0.001(3) -0.001(3)
    C32 0.044(3) 0.036(3) 0.030(3) -0.001(3) -0.001(3) -0.001(3)
    C33 0.052(4) 0.036(3) 0.043(4) 0.001(3) 0.011(3) 0.002(3)
    C34 0.063(5) 0.035(4) 0.057(4) -0.010(3) 0.016(3) -0.003(3)
    C35 0.046(4) 0.050(4) 0.032(3) -0.007(3) 0.009(3) -0.010(3)
    C36 0.050(4) 0.047(4) 0.040(4) 0.006(3) 0.003(3) 0.000(3)
    C37 0.050(4) 0.034(3) 0.035(3) -0.001(3) 0.006(3) 0.005(3)
    C38 0.050(4) 0.065(5) 0.048(4) -0.011(3) 0.017(3) -0.012(3)
    C39 0.043(4) 0.037(3) 0.041(3) 0.003(3) 0.006(3) -0.005(3)
    C40 0.051(4) 0.078(5) 0.054(4) -0.010(4) 0.023(3) -0.021(4)
    C41 0.047(4) 0.066(5) 0.057(4) -0.015(3) 0.009(3) -0.015(4)
    C42 0.045(4) 0.031(3) 0.041(3) 0.002(3) 0.003(3) 0.001(3)
    C43 0.048(4) 0.056(4) 0.045(4) -0.006(3) 0.014(3) -0.007(3)
    C44 0.051(4) 0.043(4) 0.047(4) -0.016(3) 0.008(3) -0.010(3)
    C45 0.051(4) 0.032(3) 0.051(4) 0.002(3) 0.014(3) -0.002(3)
    C46 0.035(3) 0.044(4) 0.044(4) 0.001(3) 0.003(3) -0.001(3)
    C47 0.053(4) 0.062(5) 0.059(5) 0.018(4) -0.002(3) 0.005(4)
    C48 0.077(5) 0.093(6) 0.043(4) 0.010(5) -0.013(4) 0.007(4)
    C49 0.081(6) 0.084(6) 0.043(4) 0.012(5) -0.008(4) -0.013(4)
    C50 0.058(4) 0.067(5) 0.054(4) 0.007(4) 0.002(4) -0.014(4)
    C51 0.049(4) 0.046(4) 0.065(5) 0.008(3) 0.022(3) 0.006(3)
    C52 0.110(7) 0.050(5) 0.088(6) -0.003(5) 0.056(5) 0.004(4)
    C53 0.104(7) 0.060(5) 0.112(7) -0.003(5) 0.059(6) 0.029(5)
    C54 0.094(6) 0.035(4) 0.116(7) -0.007(4) 0.047(6) 0.008(4)
    C55 0.063(5) 0.041(4) 0.077(5) -0.004(3) 0.011(4) 0.003(4)
    C56 0.055(4) 0.040(4) 0.062(5) 0.002(3) 0.021(4) -0.004(3)
    C57 0.044(4) 0.038(3) 0.048(4) 0.002(3) 0.009(3) 0.004(3)
    C58 0.070(5) 0.044(4) 0.053(4) -0.005(3) -0.010(4) 0.007(3)
    C59 0.074(5) 0.047(4) 0.060(5) -0.011(4) -0.023(4) 0.000(4)
    C60 0.034(3) 0.038(4) 0.062(4) -0.004(3) -0.003(3) 0.005(3)
    C61 0.052(4) 0.038(4) 0.051(4) 0.010(3) 0.003(3) 0.005(3)
    C62 0.053(4) 0.046(4) 0.050(4) 0.002(3) -0.001(3) -0.009(3)
    C63 0.044(4) 0.037(4) 0.087(5) 0.000(3) -0.004(4) 0.004(3)
    C64 0.038(3) 0.029(3) 0.055(4) -0.002(3) 0.004(3) 0.007(3)
    C65 0.051(4) 0.039(4) 0.064(4) 0.001(3) -0.005(3) -0.012(3)
    C66 0.044(4) 0.043(4) 0.056(4) 0.008(3) 0.003(3) 0.000(3)
    C67 0.040(3) 0.040(3) 0.039(3) -0.005(3) 0.001(3) 0.009(3)
    C68 0.048(4) 0.046(4) 0.040(4) 0.001(3) 0.003(3) 0.002(3)
    C69 0.041(4) 0.048(4) 0.048(4) 0.006(3) 0.006(3) 0.009(3)
    C70 0.045(4) 0.055(4) 0.050(4) 0.004(3) -0.007(3) 0.010(3)
    C71 0.051(4) 0.047(4) 0.053(4) -0.005(3) 0.007(3) 0.005(3)
    C72 0.058(5) 0.075(5) 0.064(5) -0.003(4) 0.009(4) 0.013(4)
    C73 0.044(4) 0.078(6) 0.101(7) -0.017(4) 0.017(4) 0.005(5)
    C74 0.038(4) 0.072(5) 0.093(6) 0.001(4) -0.007(4) -0.002(5)
    C75 0.046(4) 0.051(4) 0.064(5) 0.000(3) -0.001(3) -0.001(3)
    N1 0.045(3) 0.040(3) 0.031(3) -0.008(2) -0.001(2) -0.003(2)
    N2 0.038(3) 0.037(3) 0.034(3) -0.006(2) -0.002(2) 0.003(2)
    N3 0.043(3) 0.030(3) 0.031(3) 0.002(2) 0.002(2) -0.001(2)
    N4 0.045(3) 0.032(3) 0.050(3) -0.004(2) -0.001(2) -0.004(2)
    N5 0.039(3) 0.047(3) 0.049(3) 0.002(2) -0.006(2) -0.005(3)
    N6 0.050(3) 0.038(3) 0.034(3) 0.004(2) 0.002(2) -0.006(2)
    N7 0.037(3) 0.036(3) 0.033(3) 0.003(2) -0.002(2) -0.001(2)
    N8 0.043(3) 0.044(3) 0.038(3) 0.000(2) 0.005(2) -0.006(2)
    N9 0.042(3) 0.035(3) 0.056(3) -0.002(2) 0.007(3) 0.006(3)
    N10 0.037(3) 0.040(3) 0.057(3) 0.004(2) 0.003(3) 0.007(3)
    N11 0.038(3) 0.036(3) 0.041(3) 0.001(2) 0.001(2) 0.003(2)
    N12 0.031(3) 0.041(3) 0.056(3) 0.000(2) -0.002(2) 0.003(3)
    B1 0.051(5) 0.072(6) 0.058(5) 0.004(5) 0.007(4) 0.005(5)
    F1 0.070(3) 0.125(4) 0.117(4) -0.025(3) 0.007(3) -0.032(4)
    F2 0.061(3) 0.112(4) 0.074(3) -0.016(3) -0.002(2) 0.017(3)
    F3 0.146(5) 0.108(4) 0.112(4) 0.048(4) 0.031(4) -0.018(4)
    F4 0.094(4) 0.160(6) 0.131(5) 0.050(4) 0.046(3) 0.081(4)
    B2 0.067(7) 0.049(6) 0.138(11) 0.012(5) 0.025(7) -0.008(7)
    F5 0.135(5) 0.084(4) 0.186(6) 0.018(4) 0.033(5) 0.051(4)
    F6 0.239(9) 0.098(5) 0.192(7) 0.019(5) 0.092(7) -0.026(5)
    F7 0.093(4) 0.085(4) 0.161(5) 0.035(3) 0.029(4) 0.014(4)
    F8 0.071(4) 0.134(6) 0.267(9) -0.019(4) -0.007(5) -0.006(6)
    B3 0.086(9) 0.075(8) 0.088(9) -0.015(7) -0.001(7) -0.018(7)
    F9A 0.093(15) 0.37(5) 0.27(4) 0.05(2) -0.020(18) -0.25(4)
    F11A 0.38(4) 0.061(10) 0.130(14) -0.055(16) -0.049(19) -0.012(9)
    F12A 0.19(2) 0.17(2) 0.094(11) 0.002(17) 0.064(11) -0.002(12)
    F9B 0.112(14) 0.111(11) 0.124(12) 0.004(9) -0.048(10) 0.024(10)
    F11B 0.132(18) 0.116(17) 0.21(2) -0.062(13) 0.030(14) 0.006(15)
    F12B 0.086(10) 0.17(2) 0.38(4) 0.013(14) 0.037(18) -0.20(3)
    F10 0.141(5) 0.087(4) 0.104(4) -0.025(3) -0.038(4) -0.003(3)
    B4 0.088(10) 0.152(16) 0.170(17) 0.019(10) 0.054(11) 0.067(14)
    F13 0.329(16) 0.151(9) 0.406(19) -0.092(10) 0.163(14) -0.109(11)
    F14 0.137(7) 0.395(16) 0.115(6) 0.023(8) 0.020(5) -0.038(8)
    F15 0.094(6) 0.398(16) 0.260(11) -0.012(8) 0.079(6) -0.008(11)
    F16 0.239(12) 0.258(13) 0.347(16) 0.073(10) 0.113(11) 0.146(12)
    N13 0.134(8) 0.099(7) 0.097(7) -0.013(7) 0.017(7) -0.001(5)
    C76 0.153(12) 0.118(10) 0.145(11) -0.024(9) -0.009(9) -0.023(8)
    C77 0.154(11) 0.076(7) 0.056(6) -0.024(8) 0.016(7) -0.008(5)
    N14 0.164(13) 0.34(2) 0.208(17) 0.115(14) 0.017(14) 0.11(2)
    C78 0.160(14) 0.204(17) 0.203(18) 0.091(12) -0.057(14) -0.015(15)
    C79 0.092(10) 0.229(19) 0.20(2) 0.083(11) 0.008(14) 0.09(2)
    N15 0.105(7) 0.092(6) 0.109(7) 0.013(5) -0.011(5) 0.000(5)
    C80 0.150(11) 0.159(12) 0.146(11) 0.074(10) -0.035(9) 0.021(9)
    C81 0.087(7) 0.084(7) 0.085(7) 0.006(6) -0.005(5) 0.004(5)
_geom_special_details
;
 All esds (except the esd in the dihedral angle between two l.s. planes)
 are estimated using the full covariance matrix.  The cell esds are taken
 into account individually in the estimation of esds in distances, angles
 and torsion angles; correlations between esds in cell parameters are only
 used when they are defined by crystal symmetry.  An approximate (isotropic)
 treatment of cell esds is used for estimating esds involving l.s. planes.
;
loop_
    _geom_bond_atom_site_label_1
    _geom_bond_atom_site_label_2
    _geom_bond_site_symmetry_2
    _geom_bond_distance
    _geom_bond_publ_flag
    Zn1 N5 . 2.128(5) ?
    Zn1 N6 . 2.157(5) ?
    Zn1 N9 . 2.160(5) ?
    Zn1 N1 . 2.172(5) ?
    Zn1 N2 . 2.185(5) ?
    Zn1 N10 . 2.277(5) ?
    Zn2 N4 . 2.135(5) ?
    Zn2 N8 . 2.145(5) ?
    Zn2 N3 . 2.169(5) ?
    Zn2 N7 . 2.183(5) ?
    Zn2 N12 . 2.190(5) ?
    Zn2 N11 . 2.192(5) ?
    C1 N1 . 1.353(7) ?
    C1 C2 . 1.366(8) ?
    C1 C6 . 1.455(8) ?
    C2 C3 . 1.383(9) ?
    C2 H2 . 0.9300 ?
    C3 C4 . 1.371(10) ?
    C3 H3 . 0.9300 ?
    C4 C5 . 1.401(9) ?
    C4 H4 . 0.9300 ?
    C5 N1 . 1.328(7) ?
    C5 H5 . 0.9300 ?
    C6 N2 . 1.267(7) ?
    C6 H6 . 0.9300 ?
    C7 C12 . 1.367(8) ?
    C7 C8 . 1.379(8) ?
    C7 N2 . 1.438(7) ?
    C8 C9 . 1.387(8) ?
    C8 H8 . 0.9300 ?
    C9 C10 . 1.372(8) ?
    C9 H9 . 0.9300 ?
    C10 C11 . 1.382(8) ?
    C10 C13 . 1.520(8) ?
    C11 C12 . 1.374(9) ?
    C11 H11 . 0.9300 ?
    C12 H12 . 0.9300 ?
    C13 C14 . 1.512(8) ?
    C13 H13A . 0.9700 ?
    C13 H13B . 0.9700 ?
    C14 C15 . 1.376(8) ?
    C14 C19 . 1.379(8) ?
    C15 C16 . 1.387(8) ?
    C15 H15 . 0.9300 ?
    C16 C17 . 1.368(8) ?
    C16 H16 . 0.9300 ?
    C17 C18 . 1.384(8) ?
    C17 N3 . 1.447(7) ?
    C18 C19 . 1.388(8) ?
    C18 H18 . 0.9300 ?
    C19 H19 . 0.9300 ?
    C20 N3 . 1.278(7) ?
    C20 C21 . 1.463(8) ?
    C20 H20 . 0.9300 ?
    C21 N4 . 1.345(7) ?
    C21 C22 . 1.376(8) ?
    C22 C23 . 1.381(9) ?
    C22 H22 . 0.9300 ?
    C23 C24 . 1.346(10) ?
    C23 H23 . 0.9300 ?
    C24 C25 . 1.386(9) ?
    C24 H24 . 0.9300 ?
    C25 N4 . 1.327(8) ?
    C25 H25 . 0.9300 ?
    C26 N5 . 1.338(8) ?
    C26 C27 . 1.371(9) ?
    C26 C31 . 1.464(9) ?
    C27 C28 . 1.376(10) ?
    C27 H27 . 0.9300 ?
    C28 C29 . 1.349(11) ?
    C28 H28 . 0.9300 ?
    C29 C30 . 1.379(10) ?
    C29 H29 . 0.9300 ?
    C30 N5 . 1.332(8) ?
    C30 H30 . 0.9300 ?
    C31 N6 . 1.280(7) ?
    C31 H31 . 0.9300 ?
    C32 C37 . 1.388(8) ?
    C32 C33 . 1.390(8) ?
    C32 N6 . 1.429(7) ?
    C33 C34 . 1.356(8) ?
    C33 H33 . 0.9300 ?
    C34 C35 . 1.396(9) ?
    C34 H34 . 0.9300 ?
    C35 C36 . 1.376(8) ?
    C35 C38 . 1.509(8) ?
    C36 C37 . 1.376(8) ?
    C36 H36 . 0.9300 ?
    C37 H37 . 0.9300 ?
    C38 C39 . 1.520(8) ?
    C38 H38A . 0.9700 ?
    C38 H38B . 0.9700 ?
    C39 C40 . 1.380(8) ?
    C39 C44 . 1.382(8) ?
    C40 C41 . 1.385(9) ?
    C40 H40 . 0.9300 ?
    C41 C42 . 1.364(8) ?
    C41 H41 . 0.9300 ?
    C42 C43 . 1.373(8) ?
    C42 N7 . 1.445(7) ?
    C43 C44 . 1.385(8) ?
    C43 H43 . 0.9300 ?
    C44 H44 . 0.9300 ?
    C45 N7 . 1.261(7) ?
    C45 C46 . 1.475(8) ?
    C45 H45 . 0.9300 ?
    C46 N8 . 1.335(7) ?
    C46 C47 . 1.376(8) ?
    C47 C48 . 1.377(10) ?
    C47 H47 . 0.9300 ?
    C48 C49 . 1.370(10) ?
    C48 H48 . 0.9300 ?
    C49 C50 . 1.370(10) ?
    C49 H49 . 0.9300 ?
    C50 N8 . 1.346(8) ?
    C50 H50 . 0.9300 ?
    C51 N9 . 1.344(8) ?
    C51 C52 . 1.370(9) ?
    C51 C56 . 1.463(9) ?
    C52 C53 . 1.393(11) ?
    C52 H52 . 0.9300 ?
    C53 C54 . 1.364(11) ?
    C53 H53 . 0.9300 ?
    C54 C55 . 1.371(10) ?
    C54 H54 . 0.9300 ?
    C55 N9 . 1.334(8) ?
    C55 H55 . 0.9300 ?
    C56 N10 . 1.248(8) ?
    C56 H56 . 0.9300 ?
    C57 C62 . 1.373(8) ?
    C57 C58 . 1.386(9) ?
    C57 N10 . 1.445(7) ?
    C58 C59 . 1.375(9) ?
    C58 H58 . 0.9300 ?
    C59 C60 . 1.377(9) ?
    C59 H59 . 0.9300 ?
    C60 C61 . 1.366(9) ?
    C60 C63 . 1.521(8) ?
    C61 C62 . 1.379(9) ?
    C61 H61 . 0.9300 ?
    C62 H62 . 0.9300 ?
    C63 C64 . 1.515(8) ?
    C63 H63A . 0.9700 ?
    C63 H63B . 0.9700 ?
    C64 C69 . 1.383(8) ?
    C64 C65 . 1.392(8) ?
    C65 C66 . 1.366(8) ?
    C65 H65 . 0.9300 ?
    C66 C67 . 1.389(8) ?
    C66 H66 . 0.9300 ?
    C67 C68 . 1.376(8) ?
    C67 N11 . 1.440(7) ?
    C68 C69 . 1.382(8) ?
    C68 H68 . 0.9300 ?
    C69 H69 . 0.9300 ?
    C70 N11 . 1.261(8) ?
    C70 C71 . 1.453(9) ?
    C70 H70 . 0.9300 ?
    C71 N12 . 1.350(8) ?
    C71 C72 . 1.379(9) ?
    C72 C73 . 1.387(10) ?
    C72 H72 . 0.9300 ?
    C73 C74 . 1.345(11) ?
    C73 H73 . 0.9300 ?
    C74 C75 . 1.369(10) ?
    C74 H74 . 0.9300 ?
    C75 N12 . 1.335(8) ?
    C75 H75 . 0.9300 ?
    B1 F3 . 1.342(10) ?
    B1 F4 . 1.369(10) ?
    B1 F1 . 1.369(10) ?
    B1 F2 . 1.370(9) ?
    B2 F8 . 1.326(12) ?
    B2 F5 . 1.343(12) ?
    B2 F7 . 1.346(10) ?
    B2 F6 . 1.360(13) ?
    B3 F12A . 1.28(2) ?
    B3 F9A . 1.28(2) ?
    B3 F12B . 1.28(3) ?
    B3 F11B . 1.32(2) ?
    B3 F10 . 1.366(11) ?
    B3 F9B . 1.37(2) ?
    B3 F11A . 1.39(2) ?
    B4 F15 . 1.213(15) ?
    B4 F13 . 1.22(2) ?
    B4 F14 . 1.310(19) ?
    B4 F16 . 1.348(17) ?
    N13 C77 . 1.104(13) ?
    C76 C77 . 1.453(16) ?
    C76 H76A . 0.9600 ?
    C76 H76B . 0.9600 ?
    C76 H76C . 0.9600 ?
    N14 C79 . 1.09(2) ?
    C78 C79 . 1.43(2) ?
    C78 H78A . 0.9600 ?
    C78 H78B . 0.9600 ?
    C78 H78C . 0.9600 ?
    N15 C81 . 1.102(10) ?
    C80 C81 . 1.426(13) ?
    C80 H80A . 0.9600 ?
    C80 H80B . 0.9600 ?
    C80 H80C . 0.9600 ?
loop_
    _geom_angle_atom_site_label_1
    _geom_angle_atom_site_label_2
    _geom_angle_atom_site_label_3
    _geom_angle_site_symmetry_1
    _geom_angle_site_symmetry_3
    _geom_angle
    _geom_angle_publ_flag
    N5 Zn1 N6 . . 77.8(2) ?
    N5 Zn1 N9 . . 96.7(2) ?
    N6 Zn1 N9 . . 168.32(19) ?
    N5 Zn1 N1 . . 97.40(18) ?
    N6 Zn1 N1 . . 98.47(18) ?
    N9 Zn1 N1 . . 92.43(18) ?
    N5 Zn1 N2 . . 172.77(19) ?
    N6 Zn1 N2 . . 100.96(18) ?
    N9 Zn1 N2 . . 85.75(18) ?
    N1 Zn1 N2 . . 75.67(18) ?
    N5 Zn1 N10 . . 92.72(18) ?
    N6 Zn1 N10 . . 94.60(18) ?
    N9 Zn1 N10 . . 75.21(19) ?
    N1 Zn1 N10 . . 164.89(18) ?
    N2 Zn1 N10 . . 94.48(18) ?
    N4 Zn2 N8 . . 97.97(19) ?
    N4 Zn2 N3 . . 76.67(18) ?
    N8 Zn2 N3 . . 94.45(18) ?
    N4 Zn2 N7 . . 174.00(18) ?
    N8 Zn2 N7 . . 76.51(18) ?
    N3 Zn2 N7 . . 101.20(17) ?
    N4 Zn2 N12 . . 95.52(19) ?
    N8 Zn2 N12 . . 92.12(18) ?
    N3 Zn2 N12 . . 170.41(17) ?
    N7 Zn2 N12 . . 87.12(18) ?
    N4 Zn2 N11 . . 91.25(18) ?
    N8 Zn2 N11 . . 165.82(18) ?
    N3 Zn2 N11 . . 98.15(17) ?
    N7 Zn2 N11 . . 94.61(17) ?
    N12 Zn2 N11 . . 76.22(18) ?
    N1 C1 C2 . . 122.3(6) ?
    N1 C1 C6 . . 114.9(5) ?
    C2 C1 C6 . . 122.7(6) ?
    C1 C2 C3 . . 120.3(6) ?
    C1 C2 H2 . . 119.9 ?
    C3 C2 H2 . . 119.9 ?
    C4 C3 C2 . . 117.9(7) ?
    C4 C3 H3 . . 121.1 ?
    C2 C3 H3 . . 121.1 ?
    C3 C4 C5 . . 119.1(6) ?
    C3 C4 H4 . . 120.4 ?
    C5 C4 H4 . . 120.4 ?
    N1 C5 C4 . . 122.7(6) ?
    N1 C5 H5 . . 118.6 ?
    C4 C5 H5 . . 118.6 ?
    N2 C6 C1 . . 120.5(6) ?
    N2 C6 H6 . . 119.7 ?
    C1 C6 H6 . . 119.7 ?
    C12 C7 C8 . . 119.9(6) ?
    C12 C7 N2 . . 119.4(5) ?
    C8 C7 N2 . . 120.4(5) ?
    C7 C8 C9 . . 119.2(6) ?
    C7 C8 H8 . . 120.4 ?
    C9 C8 H8 . . 120.4 ?
    C10 C9 C8 . . 121.8(6) ?
    C10 C9 H9 . . 119.1 ?
    C8 C9 H9 . . 119.1 ?
    C9 C10 C11 . . 117.3(6) ?
    C9 C10 C13 . . 123.4(5) ?
    C11 C10 C13 . . 119.3(5) ?
    C12 C11 C10 . . 121.9(6) ?
    C12 C11 H11 . . 119.1 ?
    C10 C11 H11 . . 119.1 ?
    C7 C12 C11 . . 119.8(6) ?
    C7 C12 H12 . . 120.1 ?
    C11 C12 H12 . . 120.1 ?
    C14 C13 C10 . . 114.9(5) ?
    C14 C13 H13A . . 108.6 ?
    C10 C13 H13A . . 108.6 ?
    C14 C13 H13B . . 108.6 ?
    C10 C13 H13B . . 108.6 ?
    H13A C13 H13B . . 107.5 ?
    C15 C14 C19 . . 118.9(5) ?
    C15 C14 C13 . . 121.0(6) ?
    C19 C14 C13 . . 120.1(5) ?
    C14 C15 C16 . . 121.5(6) ?
    C14 C15 H15 . . 119.2 ?
    C16 C15 H15 . . 119.2 ?
    C17 C16 C15 . . 118.9(6) ?
    C17 C16 H16 . . 120.5 ?
    C15 C16 H16 . . 120.5 ?
    C16 C17 C18 . . 120.7(5) ?
    C16 C17 N3 . . 122.4(5) ?
    C18 C17 N3 . . 116.9(5) ?
    C17 C18 C19 . . 119.6(5) ?
    C17 C18 H18 . . 120.2 ?
    C19 C18 H18 . . 120.2 ?
    C14 C19 C18 . . 120.3(5) ?
    C14 C19 H19 . . 119.9 ?
    C18 C19 H19 . . 119.9 ?
    N3 C20 C21 . . 119.3(5) ?
    N3 C20 H20 . . 120.3 ?
    C21 C20 H20 . . 120.3 ?
    N4 C21 C22 . . 123.1(6) ?
    N4 C21 C20 . . 115.5(5) ?
    C22 C21 C20 . . 121.4(6) ?
    C21 C22 C23 . . 117.9(6) ?
    C21 C22 H22 . . 121.0 ?
    C23 C22 H22 . . 121.0 ?
    C24 C23 C22 . . 120.0(7) ?
    C24 C23 H23 . . 120.0 ?
    C22 C23 H23 . . 120.0 ?
    C23 C24 C25 . . 118.8(7) ?
    C23 C24 H24 . . 120.6 ?
    C25 C24 H24 . . 120.6 ?
    N4 C25 C24 . . 122.9(7) ?
    N4 C25 H25 . . 118.5 ?
    C24 C25 H25 . . 118.5 ?
    N5 C26 C27 . . 123.2(7) ?
    N5 C26 C31 . . 115.6(5) ?
    C27 C26 C31 . . 121.2(7) ?
    C26 C27 C28 . . 118.3(7) ?
    C26 C27 H27 . . 120.9 ?
    C28 C27 H27 . . 120.9 ?
    C29 C28 C27 . . 119.2(7) ?
    C29 C28 H28 . . 120.4 ?
    C27 C28 H28 . . 120.4 ?
    C28 C29 C30 . . 119.7(7) ?
    C28 C29 H29 . . 120.2 ?
    C30 C29 H29 . . 120.2 ?
    N5 C30 C29 . . 122.2(8) ?
    N5 C30 H30 . . 118.9 ?
    C29 C30 H30 . . 118.9 ?
    N6 C31 C26 . . 120.4(6) ?
    N6 C31 H31 . . 119.8 ?
    C26 C31 H31 . . 119.8 ?
    C37 C32 C33 . . 119.1(6) ?
    C37 C32 N6 . . 118.6(5) ?
    C33 C32 N6 . . 122.3(5) ?
    C34 C33 C32 . . 119.5(6) ?
    C34 C33 H33 . . 120.3 ?
    C32 C33 H33 . . 120.3 ?
    C33 C34 C35 . . 122.7(6) ?
    C33 C34 H34 . . 118.6 ?
    C35 C34 H34 . . 118.6 ?
    C36 C35 C34 . . 116.9(6) ?
    C36 C35 C38 . . 121.5(6) ?
    C34 C35 C38 . . 121.7(6) ?
    C35 C36 C37 . . 121.7(6) ?
    C35 C36 H36 . . 119.1 ?
    C37 C36 H36 . . 119.1 ?
    C36 C37 C32 . . 120.1(6) ?
    C36 C37 H37 . . 120.0 ?
    C32 C37 H37 . . 120.0 ?
    C35 C38 C39 . . 115.6(5) ?
    C35 C38 H38A . . 108.4 ?
    C39 C38 H38A . . 108.4 ?
    C35 C38 H38B . . 108.4 ?
    C39 C38 H38B . . 108.4 ?
    H38A C38 H38B . . 107.4 ?
    C40 C39 C44 . . 116.7(6) ?
    C40 C39 C38 . . 120.0(5) ?
    C44 C39 C38 . . 123.3(5) ?
    C39 C40 C41 . . 122.8(6) ?
    C39 C40 H40 . . 118.6 ?
    C41 C40 H40 . . 118.6 ?
    C42 C41 C40 . . 118.9(6) ?
    C42 C41 H41 . . 120.5 ?
    C40 C41 H41 . . 120.5 ?
    C41 C42 C43 . . 120.1(6) ?
    C41 C42 N7 . . 121.2(5) ?
    C43 C42 N7 . . 118.7(5) ?
    C42 C43 C44 . . 120.1(6) ?
    C42 C43 H43 . . 119.9 ?
    C44 C43 H43 . . 119.9 ?
    C39 C44 C43 . . 121.3(6) ?
    C39 C44 H44 . . 119.3 ?
    C43 C44 H44 . . 119.3 ?
    N7 C45 C46 . . 120.0(6) ?
    N7 C45 H45 . . 120.0 ?
    C46 C45 H45 . . 120.0 ?
    N8 C46 C47 . . 122.8(6) ?
    N8 C46 C45 . . 115.1(5) ?
    C47 C46 C45 . . 122.1(6) ?
    C46 C47 C48 . . 118.9(7) ?
    C46 C47 H47 . . 120.5 ?
    C48 C47 H47 . . 120.5 ?
    C49 C48 C47 . . 118.6(7) ?
    C49 C48 H48 . . 120.7 ?
    C47 C48 H48 . . 120.7 ?
    C50 C49 C48 . . 119.7(7) ?
    C50 C49 H49 . . 120.2 ?
    C48 C49 H49 . . 120.2 ?
    N8 C50 C49 . . 122.1(7) ?
    N8 C50 H50 . . 118.9 ?
    C49 C50 H50 . . 118.9 ?
    N9 C51 C52 . . 122.8(6) ?
    N9 C51 C56 . . 115.6(6) ?
    C52 C51 C56 . . 121.6(7) ?
    C51 C52 C53 . . 118.7(8) ?
    C51 C52 H52 . . 120.7 ?
    C53 C52 H52 . . 120.7 ?
    C54 C53 C52 . . 118.4(7) ?
    C54 C53 H53 . . 120.8 ?
    C52 C53 H53 . . 120.8 ?
    C53 C54 C55 . . 119.7(7) ?
    C53 C54 H54 . . 120.2 ?
    C55 C54 H54 . . 120.2 ?
    N9 C55 C54 . . 122.7(7) ?
    N9 C55 H55 . . 118.7 ?
    C54 C55 H55 . . 118.7 ?
    N10 C56 C51 . . 121.9(6) ?
    N10 C56 H56 . . 119.1 ?
    C51 C56 H56 . . 119.1 ?
    C62 C57 C58 . . 118.6(6) ?
    C62 C57 N10 . . 119.5(6) ?
    C58 C57 N10 . . 121.9(6) ?
    C59 C58 C57 . . 119.8(6) ?
    C59 C58 H58 . . 120.1 ?
    C57 C58 H58 . . 120.1 ?
    C58 C59 C60 . . 121.5(6) ?
    C58 C59 H59 . . 119.2 ?
    C60 C59 H59 . . 119.2 ?
    C61 C60 C59 . . 118.2(6) ?
    C61 C60 C63 . . 121.5(6) ?
    C59 C60 C63 . . 120.3(6) ?
    C60 C61 C62 . . 121.0(6) ?
    C60 C61 H61 . . 119.5 ?
    C62 C61 H61 . . 119.5 ?
    C57 C62 C61 . . 120.8(6) ?
    C57 C62 H62 . . 119.6 ?
    C61 C62 H62 . . 119.6 ?
    C64 C63 C60 . . 112.8(5) ?
    C64 C63 H63A . . 109.0 ?
    C60 C63 H63A . . 109.0 ?
    C64 C63 H63B . . 109.0 ?
    C60 C63 H63B . . 109.0 ?
    H63A C63 H63B . . 107.8 ?
    C69 C64 C65 . . 118.1(6) ?
    C69 C64 C63 . . 121.0(6) ?
    C65 C64 C63 . . 120.9(6) ?
    C66 C65 C64 . . 121.4(6) ?
    C66 C65 H65 . . 119.3 ?
    C64 C65 H65 . . 119.3 ?
    C65 C66 C67 . . 120.0(6) ?
    C65 C66 H66 . . 120.0 ?
    C67 C66 H66 . . 120.0 ?
    C68 C67 C66 . . 119.2(6) ?
    C68 C67 N11 . . 120.1(5) ?
    C66 C67 N11 . . 120.8(5) ?
    C67 C68 C69 . . 120.5(6) ?
    C67 C68 H68 . . 119.7 ?
    C69 C68 H68 . . 119.7 ?
    C68 C69 C64 . . 120.7(6) ?
    C68 C69 H69 . . 119.7 ?
    C64 C69 H69 . . 119.7 ?
    N11 C70 C71 . . 121.4(6) ?
    N11 C70 H70 . . 119.3 ?
    C71 C70 H70 . . 119.3 ?
    N12 C71 C72 . . 121.3(6) ?
    N12 C71 C70 . . 115.9(6) ?
    C72 C71 C70 . . 122.8(7) ?
    C71 C72 C73 . . 119.7(7) ?
    C71 C72 H72 . . 120.2 ?
    C73 C72 H72 . . 120.2 ?
    C74 C73 C72 . . 118.3(7) ?
    C74 C73 H73 . . 120.8 ?
    C72 C73 H73 . . 120.8 ?
    C73 C74 C75 . . 120.1(7) ?
    C73 C74 H74 . . 119.9 ?
    C75 C74 H74 . . 119.9 ?
    N12 C75 C74 . . 122.8(7) ?
    N12 C75 H75 . . 118.6 ?
    C74 C75 H75 . . 118.6 ?
    C5 N1 C1 . . 117.6(5) ?
    C5 N1 Zn1 . . 127.7(4) ?
    C1 N1 Zn1 . . 114.5(4) ?
    C6 N2 C7 . . 119.7(5) ?
    C6 N2 Zn1 . . 114.1(4) ?
    C7 N2 Zn1 . . 124.3(4) ?
    C20 N3 C17 . . 117.7(5) ?
    C20 N3 Zn2 . . 113.9(4) ?
    C17 N3 Zn2 . . 128.3(3) ?
    C25 N4 C21 . . 117.3(5) ?
    C25 N4 Zn2 . . 128.2(5) ?
    C21 N4 Zn2 . . 114.5(4) ?
    C30 N5 C26 . . 117.4(6) ?
    C30 N5 Zn1 . . 128.6(5) ?
    C26 N5 Zn1 . . 113.7(4) ?
    C31 N6 C32 . . 118.9(5) ?
    C31 N6 Zn1 . . 112.3(4) ?
    C32 N6 Zn1 . . 128.3(4) ?
    C45 N7 C42 . . 118.4(5) ?
    C45 N7 Zn2 . . 112.6(4) ?
    C42 N7 Zn2 . . 127.4(4) ?
    C46 N8 C50 . . 117.8(6) ?
    C46 N8 Zn2 . . 114.2(4) ?
    C50 N8 Zn2 . . 127.9(5) ?
    C55 N9 C51 . . 117.7(6) ?
    C55 N9 Zn1 . . 127.3(5) ?
    C51 N9 Zn1 . . 114.8(4) ?
    C56 N10 C57 . . 117.7(6) ?
    C56 N10 Zn1 . . 110.9(4) ?
    C57 N10 Zn1 . . 130.8(4) ?
    C70 N11 C67 . . 118.2(5) ?
    C70 N11 Zn2 . . 113.2(4) ?
    C67 N11 Zn2 . . 128.5(4) ?
    C75 N12 C71 . . 117.8(6) ?
    C75 N12 Zn2 . . 129.1(5) ?
    C71 N12 Zn2 . . 113.0(4) ?
    F3 B1 F4 . . 110.6(7) ?
    F3 B1 F1 . . 107.2(7) ?
    F4 B1 F1 . . 110.0(8) ?
    F3 B1 F2 . . 112.8(8) ?
    F4 B1 F2 . . 108.2(7) ?
    F1 B1 F2 . . 108.1(7) ?
    F8 B2 F5 . . 112.4(11) ?
    F8 B2 F7 . . 109.4(8) ?
    F5 B2 F7 . . 109.4(9) ?
    F8 B2 F6 . . 107.0(10) ?
    F5 B2 F6 . . 108.0(8) ?
    F7 B2 F6 . . 110.6(11) ?
    F12A B3 F9A . . 111(2) ?
    F12B B3 F11B . . 118.4(18) ?
    F12A B3 F10 . . 110.4(15) ?
    F9A B3 F10 . . 117.4(14) ?
    F12B B3 F10 . . 114.8(15) ?
    F11B B3 F10 . . 105.4(15) ?
    F12B B3 F9B . . 112(2) ?
    F11B B3 F9B . . 102.1(18) ?
    F10 B3 F9B . . 101.8(11) ?
    F12A B3 F11A . . 101.3(19) ?
    F9A B3 F11A . . 107(2) ?
    F10 B3 F11A . . 108.8(13) ?
    F15 B4 F13 . . 113(2) ?
    F15 B4 F14 . . 120(2) ?
    F13 B4 F14 . . 106.2(14) ?
    F15 B4 F16 . . 111.2(15) ?
    F13 B4 F16 . . 100.5(18) ?
    F14 B4 F16 . . 104.5(16) ?
    C77 C76 H76A . . 109.5 ?
    C77 C76 H76B . . 109.5 ?
    H76A C76 H76B . . 109.5 ?
    C77 C76 H76C . . 109.5 ?
    H76A C76 H76C . . 109.5 ?
    H76B C76 H76C . . 109.5 ?
    N13 C77 C76 . . 177.4(14) ?
    C79 C78 H78A . . 109.5 ?
    C79 C78 H78B . . 109.5 ?
    H78A C78 H78B . . 109.5 ?
    C79 C78 H78C . . 109.5 ?
    H78A C78 H78C . . 109.5 ?
    H78B C78 H78C . . 109.5 ?
    N14 C79 C78 . . 178(3) ?
    C81 C80 H80A . . 109.5 ?
    C81 C80 H80B . . 109.5 ?
    H80A C80 H80B . . 109.5 ?
    C81 C80 H80C . . 109.5 ?
    H80A C80 H80C . . 109.5 ?
    H80B C80 H80C . . 109.5 ?
    N15 C81 C80 . . 178.0(13) ?
_shelx_hkl_file
;
   2   0   0    0.01    0.02
  -2   0   0    0.00    0.02
  -4   0   0   91.30    4.76
  -4   0   0   72.35    4.77
  -6   0   0    5.67    0.49
   6   0   0    6.48    0.46
  -6   0   0    5.62    0.43
   6   0   0    6.69    0.45
   8   0   0  785.85   47.88
   8   0   0  925.54   47.87
  -8   0   0  877.15   49.84
  -8   0   0  892.21   49.80
  10   0   0    0.92    0.22
 -10   0   0    1.04    0.19
  10   0   0    0.76    0.18
 -10   0   0    0.81    0.22
 -12   0   0   82.82    5.22
  12   0   0   82.97    4.93
  12   0   0   89.72    4.96
 -12   0   0   86.81    5.06
  14   0   0    6.60    0.68
 -14   0   0    6.32    0.59
 -14   0   0    5.27    0.76
  14   0   0    7.77    0.73
  16   0   0   73.56    4.42
 -16   0   0   78.35    4.50
 -16   0   0   69.75    4.70
  16   0   0   77.49    4.44
  18   0   0  149.75    8.26
 -18   0   0  144.71    8.72
 -18   0   0  145.46    8.44
  18   0   0  133.92    8.21
  20   0   0    2.07    0.46
 -20   0   0    2.04    0.53
 -20   0   0    2.16    0.40
  20   0   0    1.23    0.35
  22   0   0   43.50    3.00
 -22   0   0   49.81    3.00
 -22   0   0   46.15    3.31
  22   0   0   49.13    3.04
 -24   0   0   62.86    3.75
  24   0   0   58.91    3.77
  24   0   0   63.10    3.78
 -24   0   0   54.84    4.06
 -26   0   0    4.97    0.64
 -26   0   0    4.04    0.87
  26   0   0    3.25    0.66
  26   0   0    4.47    0.69
 -28   0   0  125.39    8.13
  28   0   0  126.32    7.54
 -28   0   0  131.13    7.66
  28   0   0  128.36    7.60
  30   0   0    4.53    0.79
  30   0   0    2.97    0.72
 -30   0   0    5.12    1.06
 -30   0   0    3.87    0.58
  32   0   0    1.33    0.56
 -32   0   0    1.55    0.62
  32   0   0    0.99    0.55
 -32   0   0    1.89    0.45
 -34   0   0    1.65    0.77
  34   0   0    3.13    0.75
 -34   0   0    2.71    0.53
  34   0   0    2.55    0.70
  36   0   0   35.60    2.60
 -36   0   0   36.27    2.45
  36   0   0   35.16    2.66
 -36   0   0   33.49    3.25
 -38   0   0    0.61    0.73
  38   0   0    1.63    0.57
  38   0   0    0.65    0.52
 -40   0   0   12.79    1.95
  40   0   0   15.40    1.67
  40   0   0    8.76    1.36
  42   0   0    5.43    1.10
  42   0   0    5.76    1.09
 -42   0   0    3.09    1.14
  44   0   0   11.94    1.56
  44   0   0   13.11    1.70
 -44   0   0   13.05    2.15
 -46   0   0    1.26    0.95
  46   0   0    0.96    0.75
  46   0   0    2.86    0.81
 -48   0   0   11.12    2.00
  48   0   0   11.94    1.67
  48   0   0   10.14    1.59
 -50   0   0    3.37    1.20
  50   0   0   -0.44    0.76
  50   0   0    1.23    0.85
  52   0   0    8.87    1.52
 -52   0   0    8.15    1.91
  52   0   0    9.01    1.66
 -54   0   0    1.16    1.11
  54   0   0    2.03    0.94
  54   0   0    1.12    0.96
 -56   0   0    3.83    1.61
  56   0   0    5.37    1.26
 -58   0   0    0.06    1.18
  58   0   0    0.93    0.79
  60   0   0   12.12    1.94
 -60   0   0   10.50    2.25
  62   0   0    2.02    0.94
 -62   0   0    0.59    1.17
 -64   0   0    0.38    1.42
  64   0   0   -0.37    0.88
  66   0   0    0.28    0.92
 -66   0   0    0.66    1.26
  -1  -1   0   11.66    0.76
   1  -1   0   12.14    0.74
  -1  -1   0   11.57    0.75
  -1  -1   0   11.47    0.76
   3  -1   0   25.42    1.42
  -3  -1   0   23.46    1.44
  -3  -1   0   23.19    1.42
  -3   1   0   23.07    1.47
   3  -1   0   23.72    1.36
  -3   1   0   22.10    1.40
   3   1   0   21.19    1.38
  -5  -1   0    4.44    0.44
  -5   1   0    4.15    0.43
   5   1   0    3.84    0.37
   5  -1   0    4.05    0.40
   5  -1   0    3.63    0.29
  -5   1   0    3.85    0.38
  -5  -1   0    3.98    0.44
   7  -1   0    7.20    0.64
  -7  -1   0    9.49    0.71
   7  -1   0    9.44    0.62
   7   1   0    8.78    0.65
  -7  -1   0   10.04    0.75
  -7   1   0   10.26    0.73
  -7   1   0    9.91    0.71
   9  -1   0   21.13    1.26
   9  -1   0   20.41    1.32
  -9   1   0   21.59    1.40
  -9   1   0   19.37    1.37
  -9  -1   0   21.32    1.45
  -9  -1   0   19.59    1.36
   9   1   0   18.99    1.29
  11   1   0    7.78    0.66
 -11  -1   0    5.34    0.43
 -11  -1   0    6.56    0.78
 -11   1   0    4.88    0.66
  11  -1   0    7.50    0.67
 -11  -1   0    7.05    0.71
 -11   1   0    6.30    0.67
  11  -1   0    8.19    0.55
 -13  -1   0  431.94   24.82
 -13   1   0  445.93   25.78
  13  -1   0  463.93   24.82
 -13  -1   0  448.51   25.89
 -13  -1   0  459.77   25.62
  13  -1   0  434.82   24.69
  13   1   0  443.54   24.78
 -15   1   0   46.88    2.87
 -15  -1   0   43.22    2.63
 -15   1   0   45.79    2.95
  15   1   0   45.48    2.76
  15  -1   0   44.95    2.77
 -15  -1   0   40.16    2.78
  15  -1   0   46.08    2.69
 -15  -1   0   43.67    2.99
  17   1   0   37.10    2.27
 -17  -1   0   33.18    2.29
 -17   1   0   32.77    2.41
  17  -1   0   32.29    2.24
 -17  -1   0   37.29    2.52
 -17  -1   0   35.05    2.10
 -17   1   0   34.96    2.32
  17  -1   0   35.59    2.19
 -19  -1   0    5.13    0.75
 -19   1   0    6.65    0.78
  19  -1   0    4.11    0.64
 -19   1   0    4.25    0.73
  19  -1   0    3.94    0.60
 -19  -1   0    6.96    0.97
  19   1   0    4.41    0.69
 -19  -1   0    5.57    0.43
 -21  -1   0   32.95    2.06
 -21   1   0   29.94    2.40
  21  -1   0   35.96    2.19
  21  -1   0   31.13    2.24
  21   1   0   33.85    2.25
 -21   1   0   31.27    2.26
 -21  -1   0   33.24    2.28
 -21  -1   0   37.43    2.57
  23  -1   0    0.60    0.40
  23  -1   0    0.69    0.31
  23   1   0    0.51    0.35
 -23  -1   0    0.95    0.19
 -23   1   0    1.38    0.41
 -23   1   0    0.76    0.38
 -23  -1   0    1.28    0.47
 -25  -1   0    1.70    0.34
  25  -1   0    1.31    0.39
  25  -1   0    1.82    0.52
 -25  -1   0    0.94    0.51
  25   1   0    1.25    0.42
 -25   1   0    2.20    0.62
  25   1   0    1.08    0.46
 -25   1   0    0.87    0.41
  27   1   0   16.10    1.52
 -27   1   0   16.42    1.44
  27   1   0   15.28    1.51
  27  -1   0   13.72    1.37
 -27   1   0   16.95    1.83
  27  -1   0   15.01    1.52
 -27  -1   0   15.24    1.09
 -27  -1   0   13.80    1.72
 -29  -1   0    3.60    0.48
  29  -1   0    3.02    0.65
 -29   1   0    3.58    0.65
  29   1   0    3.62    0.74
 -29   1   0    3.08    0.80
  29   1   0    4.17    0.76
 -29  -1   0    2.54    0.77
  29  -1   0    3.16    0.67
 -31  -1   0   37.38    2.31
 -31  -1   0   31.54    2.82
  31  -1   0   34.42    2.58
 -31   1   0   34.25    2.85
  31  -1   0   40.06    2.54
 -31   1   0   33.89    2.51
  31   1   0   38.06    2.63
  31   1   0   36.95    2.62
 -33   1   0   19.56    1.74
  33   1   0   20.96    1.95
  33  -1   0   19.35    1.75
 -33  -1   0   18.81    2.26
  33   1   0   17.89    1.83
  33  -1   0   17.10    1.86
 -33   1   0   25.31    2.42
 -33  -1   0   17.26    1.35
 -35   1   0    0.49    0.50
  35   1   0    0.50    0.53
 -35   1   0    1.11    0.45
  35  -1   0    0.04    0.37
 -35  -1   0    0.19    0.50
  35  -1   0    0.20    0.44
  35   1   0    0.48    0.44
  37   1   0    0.25    0.46
 -37   1   0    0.99    0.53
  37  -1   0   -0.18    0.45
 -37  -1   0    0.01    0.59
 -37   1   0    0.99    0.64
  37  -1   0    0.37    0.48
  37   1   0    0.42    0.50
  39  -1   0    4.93    1.04
 -39   1   0    4.51    1.29
 -39   1   0    5.22    0.84
 -39  -1   0    3.68    1.13
  39   1   0    4.00    0.94
  39   1   0    2.73    0.72
  39  -1   0    5.10    0.97
  41  -1   0   -0.13    0.53
  41   1   0    1.33    0.55
  41   1   0    0.71    0.58
  41  -1   0    1.69    0.70
 -41   1   0   -0.14    0.56
 -41  -1   0    1.99    0.87
  43  -1   0    1.02    0.64
  43  -1   0    0.24    0.55
 -43  -1   0    1.16    0.86
  43   1   0    0.51    0.56
  43   1   0    0.84    0.61
 -43   1   0   -0.28    0.72
  45  -1   0   -0.04    0.61
  45   1   0   -0.40    0.60
 -45  -1   0   -0.36    0.67
  45   1   0    0.37    0.71
  45  -1   0    0.91    0.66
 -45   1   0    0.54    0.91
  47  -1   0   10.78    1.66
  47  -1   0   12.32    1.64
 -47  -1   0   10.73    2.02
  47   1   0   12.05    1.74
 -47   1   0   10.52    2.03
  47   1   0   13.67    1.83
  49   1   0   -0.03    0.53
 -49   1   0   -0.64    0.78
  49  -1   0    1.64    0.80
 -49  -1   0    0.92    0.96
  49   1   0    0.82    0.81
  49  -1   0    0.85    0.90
 -51  -1   0    1.51    1.11
  51  -1   0    2.03    1.00
  51  -1   0    3.15    0.96
 -51   1   0    3.92    1.37
  51   1   0    1.91    0.92
  51   1   0    2.41    0.89
 -53   1   0    0.19    1.01
  53   1   0   -0.63    0.64
  53  -1   0    0.06    0.67
  53   1   0    1.18    0.85
 -53  -1   0   -0.63    0.81
  55   1   0    0.20    0.88
 -55   1   0    0.67    1.10
  55  -1   0    1.33    0.93
 -55  -1   0   -0.57    1.01
  55   1   0    0.34    0.71
  57  -1   0    0.07    0.76
 -57   1   0    1.13    1.25
  57   1   0    2.05    1.02
 -57  -1   0    1.72    1.26
  57   1   0    0.83    0.73
  59   1   0    1.02    0.84
 -59   1   0    2.43    1.34
  59  -1   0    3.06    1.14
 -59  -1   0    1.21    1.28
  61  -1   0    1.01    1.07
 -61  -1   0    0.67    1.27
 -61   1   0   -1.00    1.06
  61   1   0   -0.75    0.85
  63  -1   0    1.42    0.89
  63   1   0    1.42    0.98
 -63   1   0    0.88    1.41
 -63  -1   0    0.69    1.03
 -65  -1   0    1.75    1.26
 -65   1   0    0.27    1.38
  65   1   0    0.61    1.14
  65  -1   0    2.22    1.12
  67   1   0    1.68    1.12
 -67  -1   0    1.30    1.36
  67  -1   0    2.05    1.20
 -67   1   0    1.68    1.53
   0  -2   0  288.89   16.16
   0   2   0  287.22   16.76
   0  -2   0  292.48   16.11
   0  -2   0  291.39   16.67
  -2   2   0    5.32    0.60
  -2  -2   0    5.78    0.59
   2  -2   0    5.37    0.58
  -2   2   0    4.63    0.41
  -2  -2   0    5.43    0.45
  -2  -2   0    5.98    0.58
   2   2   0    6.09    0.55
   2  -2   0    6.63    0.55
  -4  -2   0    2.52    0.40
  -4   2   0    2.00    0.26
   4  -2   0    2.54    0.33
  -4  -2   0    1.96    0.32
  -4   2   0    2.13    0.36
   4  -2   0    2.30    0.37
  -4  -2   0    1.97    0.32
   4   2   0    1.65    0.25
   6   2   0   32.76    2.04
  -6   2   0   33.65    2.20
   6  -2   0   34.68    2.11
  -6  -2   0   30.29    2.12
   6  -2   0   36.32    2.01
  -6   2   0   32.55    2.07
  -6  -2   0   33.23    2.13
   6   2   0   33.76    2.06
  -8  -2   0    0.45    0.25
  -8  -2   0    0.66    0.25
  -8   2   0    0.43    0.16
   8  -2   0    1.00    0.24
  -8   2   0    0.56    0.23
   8  -2   0    1.31    0.22
   8   2   0    1.02    0.16
   8   2   0    0.99    0.23
 -10  -2   0   49.24    3.13
 -10   2   0   49.12    3.13
  10  -2   0   46.80    2.97
 -10  -2   0   46.61    3.02
  10   2   0   49.14    2.94
 -10   2   0   48.60    3.05
  10  -2   0   50.18    2.85
  10   2   0   49.67    2.86
  12   2   0   26.99    1.77
 -12  -2   0   26.33    1.87
 -12   2   0   24.86    1.89
 -12  -2   0   28.25    1.97
  12  -2   0   30.05    1.71
  12  -2   0   27.18    1.83
 -12   2   0   27.43    1.87
  14  -2   0   12.60    1.12
 -14  -2   0   11.75    1.23
  14  -2   0   12.23    0.89
 -14   2   0   12.16    1.14
 -14   2   0   13.32    1.21
 -14  -2   0   12.44    1.20
  14   2   0   12.31    0.96
  16   2   0   58.04    3.61
 -16   2   0   65.61    3.87
  16  -2   0   52.65    3.63
 -16  -2   0   58.68    3.91
  16  -2   0   61.17    3.52
 -16  -2   0   57.51    3.73
 -16   2   0   63.27    3.85
 -18  -2   0    0.97    0.42
 -18   2   0    1.25    0.40
  18   2   0    0.84    0.34
  18  -2   0    1.62    0.32
  18  -2   0    1.02    0.34
 -18   2   0    1.03    0.34
 -18  -2   0    1.12    0.38
 -20   2   0   10.21    1.19
  20  -2   0   10.61    0.95
  20  -2   0    9.45    1.10
 -20  -2   0   11.21    1.35
 -20   2   0   11.76    1.20
  20   2   0   11.13    1.08
 -20  -2   0    9.44    1.18
 -22  -2   0    5.13    0.88
 -22   2   0    5.50    0.91
  22   2   0    6.53    0.88
  22  -2   0    5.86    0.71
  22  -2   0    4.55    0.76
 -22  -2   0    6.13    1.06
 -22   2   0    6.66    0.91
 -24   2   0   79.08    5.00
  24   2   0   82.64    4.82
 -24  -2   0   72.18    4.86
  24  -2   0   82.65    4.68
 -24  -2   0   72.74    5.17
  24  -2   0   74.05    4.82
 -24   2   0   83.15    5.16
  26  -2   0   12.12    1.20
 -26   2   0   14.79    1.48
  26  -2   0   13.94    1.47
 -26  -2   0   13.83    1.70
  26   2   0   14.48    1.41
 -26  -2   0   14.55    1.53
 -26   2   0   11.61    1.52
 -28   2   0    3.28    0.78
 -28   2   0    4.66    0.82
  28   2   0    3.62    0.73
  28  -2   0    2.93    0.71
  28  -2   0    4.33    0.69
 -28  -2   0    4.62    0.81
 -28  -2   0    4.01    0.95
 -28  -2   0    4.11    0.36
 -30  -2   0    2.23    0.27
 -30  -2   0    1.04    0.62
  30   2   0    1.77    0.56
  30  -2   0    1.13    0.52
 -30   2   0    2.43    0.72
  30  -2   0    0.98    0.56
 -30   2   0    0.79    0.53
  32  -2   0   40.85    2.59
  32  -2   0   37.81    2.73
 -32   2   0   35.58    2.94
  32   2   0   40.66    2.81
  32   2   0   36.37    2.67
 -32  -2   0   33.40    2.98
 -32   2   0   35.17    2.70
  34  -2   0    6.94    1.00
 -34   2   0    7.72    1.11
  34   2   0    6.49    1.14
 -34  -2   0    6.68    1.35
  34   2   0    8.58    1.24
  34  -2   0    4.92    0.98
 -34   2   0    6.40    1.22
  36  -2   0   20.95    1.69
 -36   2   0   22.31    2.45
  36  -2   0   22.81    2.16
 -36  -2   0   17.41    2.28
  36   2   0   20.82    2.13
 -36   2   0   21.12    2.00
  36   2   0   21.04    2.08
 -38   2   0    1.59    0.61
 -38  -2   0    1.03    0.68
  38  -2   0    2.63    0.66
  38   2   0    2.22    0.72
 -38   2   0    0.37    0.63
  38  -2   0    1.24    0.58
  38   2   0    0.52    0.53
  40   2   0   20.25    2.11
  40  -2   0   19.51    2.19
  40   2   0   17.73    2.16
 -40   2   0   23.52    2.09
  40  -2   0   25.02    2.09
 -40   2   0   20.61    2.57
 -40  -2   0   24.18    2.83
  42   2   0    2.09    0.70
  42  -2   0    2.73    0.84
  42  -2   0    2.39    0.74
  42   2   0    1.51    0.86
 -42  -2   0    1.57    0.93
 -42   2   0    0.56    0.76
 -42   2   0    2.64    0.74
  44  -2   0    7.72    1.23
  44  -2   0    5.97    1.24
  44   2   0    7.03    1.25
 -44  -2   0    9.09    1.74
 -44   2   0    9.76    1.81
  44   2   0    5.58    1.31
  46   2   0    1.96    0.86
 -46   2   0    1.05    0.93
 -46  -2   0   -0.42    0.78
  46  -2   0    1.67    0.71
  46   2   0    1.05    0.66
  46  -2   0    1.98    0.80
  48  -2   0    4.53    1.06
 -48  -2   0    4.61    1.45
  48   2   0    5.15    1.10
  48   2   0    3.08    1.02
 -48   2   0    5.63    1.43
 -50  -2   0    1.94    1.13
 -50   2   0    1.84    1.13
  50  -2   0    1.77    0.82
  50   2   0    0.04    0.88
  50   2   0    1.54    0.82
  52  -2   0    4.68    1.18
  52   2   0    2.90    1.02
  52   2   0    2.03    1.12
 -52   2   0    4.47    1.48
 -52  -2   0    4.07    1.44
 -54  -2   0   -0.89    0.85
  54   2   0   -0.92    0.55
  54   2   0    2.63    1.14
  54  -2   0    0.16    0.75
 -54   2   0    0.35    0.87
  56   2   0    1.17    1.06
  56   2   0    0.86    0.85
 -56   2   0    1.66    1.08
  56  -2   0    0.99    0.89
 -56  -2   0    3.88    1.35
  58   2   0    0.24    0.72
 -58   2   0    1.09    1.19
  58   2   0   -0.12    1.00
 -58  -2   0   -1.01    0.86
  58  -2   0    2.79    1.02
 -60   2   0    6.72    1.87
 -60  -2   0    4.80    1.51
  60   2   0    2.95    1.04
  60  -2   0    5.98    1.48
  60   2   0    5.24    1.48
  62  -2   0   -0.92    0.83
 -62   2   0   -0.97    1.23
  62   2   0    1.41    0.96
 -62  -2   0   -0.35    0.98
 -64  -2   0   -1.40    0.98
  64  -2   0    0.64    1.11
 -64   2   0   -1.63    1.18
  64   2   0    1.05    0.98
 -66  -2   0   -0.13    1.25
 -66   2   0    2.76    1.67
  66   2   0    2.59    1.14
  66  -2   0    2.95    1.22
   1  -3   0   28.11    1.76
  -1   3   0   28.08    1.92
  -1  -3   0   23.80    1.76
   1   3   0   27.13    1.89
  -1  -3   0   31.24    1.91
   1  -3   0   28.26    1.89
  -1  -3   0   29.11    1.86
   1  -3   0   29.04    1.85
   3  -3   0   25.62    1.81
  -3  -3   0   26.88    1.80
   3   3   0   28.62    1.82
  -3  -3   0   24.24    1.78
  -3  -3   0   26.94    1.75
   3  -3   0   26.62    1.74
  -3   3   0   28.81    1.89
  -3   3   0   26.97    1.68
  -5  -3   0   10.54    1.02
   5  -3   0    9.59    0.78
  -5  -3   0   11.21    0.83
  -5   3   0    9.42    0.72
  -5   3   0   10.50    1.04
   5   3   0   10.60    0.81
  -5  -3   0    9.23    0.93
   5  -3   0    9.03    0.97
  -7  -3   0   99.31    5.42
   7  -3   0   79.03    5.22
  -7  -3   0   83.20    5.26
   7  -3   0   88.46    5.12
  -7   3   0   88.40    5.48
   7   3   0   85.91    5.20
  -7   3   0   91.26    5.27
   7   3   0   94.40    5.30
   9   3   0  170.48    9.53
   9  -3   0  159.49    9.59
  -9   3   0  158.58    9.98
   9  -3   0  178.23    9.45
   9   3   0  179.22    9.76
  -9   3   0  166.00    9.80
  -9  -3   0  163.13    9.62
  -9  -3   0  165.02    9.92
  11   3   0    8.99    0.92
  11  -3   0   10.65    0.77
 -11   3   0    9.28    0.79
 -11  -3   0    9.76    1.04
  11   3   0    9.23    0.69
  11  -3   0    9.64    1.02
 -11  -3   0    9.36    1.06
 -11   3   0    8.97    1.06
 -13   3   0    5.59    0.69
 -13   3   0    5.58    0.79
  13  -3   0    4.68    0.56
  13   3   0    5.48    0.41
 -13  -3   0    4.73    0.77
  13   3   0    4.44    0.64
 -13  -3   0    4.40    0.71
  13  -3   0    4.40    0.71
 -15  -3   0    1.38    0.49
  15  -3   0    1.90    0.35
  15   3   0    1.98    0.21
 -15   3   0    2.57    0.58
 -15   3   0    1.53    0.38
  15  -3   0    1.11    0.40
 -15  -3   0    1.19    0.44
  15   3   0    2.09    0.48
 -17   3   0    0.17    0.23
  17   3   0    0.16    0.23
 -17  -3   0    0.34    0.38
 -17  -3   0    0.32    0.34
 -17   3   0    0.12    0.29
  17  -3   0    0.92    0.39
  17  -3   0    0.36    0.20
 -19  -3   0    8.39    1.16
  19  -3   0    7.95    1.06
  19   3   0    7.34    0.91
 -19   3   0    7.90    1.06
 -19  -3   0    8.23    1.10
 -19   3   0    6.97    0.94
  19  -3   0    8.61    0.83
  21  -3   0    2.11    0.40
 -21   3   0    0.97    0.40
  21  -3   0    1.80    0.49
 -21  -3   0    1.96    0.54
 -21   3   0    1.21    0.42
 -21  -3   0    1.01    0.47
  21   3   0    1.30    0.40
 -23   3   0   50.69    3.48
 -23  -3   0   54.05    3.66
 -23  -3   0   49.15    3.40
  23  -3   0   49.92    3.33
  23   3   0   46.06    3.21
 -23   3   0   50.28    3.48
  23  -3   0   49.52    3.10
 -25  -3   0    6.60    1.17
 -25   3   0    6.27    1.00
  25   3   0    7.18    0.99
 -25  -3   0    5.06    0.97
  25  -3   0    6.24    0.83
  25  -3   0    6.32    0.98
 -25   3   0    7.27    1.07
 -27  -3   0   67.30    4.99
  27   3   0   74.45    4.61
 -27   3   0   73.55    4.93
  27  -3   0   74.58    4.70
  27  -3   0   73.63    4.43
 -27  -3   0   72.40    4.76
 -27   3   0   75.15    4.88
  29   3   0    0.13    0.38
 -29   3   0    0.95    0.49
 -29   3   0    0.83    0.51
 -29  -3   0    0.77    0.66
 -29  -3   0    0.22    0.57
  29  -3   0    0.52    0.39
  29  -3   0    0.23    0.45
  31  -3   0   -0.39    0.43
 -31   3   0    1.22    0.58
  31  -3   0    1.23    0.48
  31   3   0    0.88    0.49
 -31   3   0    0.58    0.51
 -31  -3   0    0.40    0.47
 -31  -3   0    0.32    0.59
  33  -3   0   38.28    3.17
 -33   3   0   46.58    3.48
 -33   3   0   42.20    3.26
 -33  -3   0   46.55    3.62
  33   3   0   45.20    3.17
  33  -3   0   51.26    3.05
 -33  -3   0   45.74    3.31
 -35  -3   0   23.56    2.49
 -35  -3   0   31.68    3.00
  35  -3   0   27.24    2.51
 -35   3   0   25.63    2.75
  35   3   0   27.33    2.42
 -35   3   0   27.51    2.28
  35  -3   0   26.47    2.02
  37   3   0   16.16    1.83
  37  -3   0   20.06    1.71
  37  -3   0   14.21    1.89
 -37   3   0   13.50    2.00
 -37   3   0   21.40    2.02
 -37  -3   0   15.06    2.14
 -39  -3   0    3.35    1.03
 -39   3   0    3.13    0.89
  39   3   0    1.20    0.71
  39  -3   0    2.44    0.88
  39   3   0    1.72    0.65
 -39   3   0    2.49    1.00
  39  -3   0    2.08    0.73
  41   3   0   10.42    1.62
 -41   3   0    8.65    1.65
  41  -3   0   11.59    1.68
 -41   3   0   11.03    1.52
  41  -3   0   13.47    1.48
 -41  -3   0    9.14    1.68
  41   3   0    9.08    1.44
  43   3   0    2.77    0.90
 -43   3   0    4.47    1.25
  43  -3   0    4.64    0.97
 -43  -3   0    4.80    1.31
  43  -3   0    2.42    1.00
 -43   3   0    6.00    1.09
  43   3   0    4.42    1.16
  45  -3   0   -0.07    0.63
 -45   3   0    0.35    0.85
 -45   3   0    1.22    0.76
  45   3   0   -0.51    0.71
  45   3   0    0.99    0.71
 -45  -3   0    1.07    0.88
 -47  -3   0   13.29    2.25
  47   3   0   13.26    1.95
  47   3   0   16.85    2.04
 -47   3   0   15.40    2.38
  47  -3   0   12.75    1.94
  49   3   0    7.16    1.47
 -49   3   0    5.73    1.63
  49  -3   0    8.01    1.43
 -49  -3   0    6.40    1.54
  49   3   0    8.56    1.53
 -51  -3   0    3.45    1.27
 -51   3   0    0.38    1.02
  51   3   0    1.54    0.78
  51   3   0    1.41    0.88
  51  -3   0    1.44    0.88
  53  -3   0    4.63    1.34
  53   3   0    3.36    1.06
  53   3   0    3.34    1.26
 -53   3   0    2.08    1.15
 -53  -3   0    4.81    1.28
  55   3   0    1.80    1.11
 -55  -3   0    1.28    1.10
 -55   3   0   -0.37    1.16
  55  -3   0    1.80    0.98
  55   3   0    0.91    0.75
  57   3   0    3.59    1.12
  57  -3   0    4.00    1.22
 -57  -3   0    3.87    1.39
  57   3   0    4.61    1.44
 -57   3   0    2.78    1.30
  59   3   0    3.05    1.38
 -59   3   0   -0.74    0.96
  59   3   0    4.06    1.09
  59  -3   0    3.71    1.17
 -59  -3   0    4.46    1.49
  61   3   0    0.73    1.22
  61  -3   0    1.24    0.92
 -61   3   0    1.68    1.36
 -61  -3   0    1.89    1.19
  61   3   0    1.68    1.10
 -63   3   0    2.38    1.27
  63   3   0    1.22    1.22
 -63  -3   0   -0.66    1.06
  63  -3   0    1.65    1.11
  63   3   0   -0.22    0.79
 -65   3   0   -1.66    1.25
 -65  -3   0    2.70    1.61
  65   3   0    2.76    1.03
  65  -3   0    1.02    1.05
   0   4   0    2.22    0.49
   0  -4   0    1.08    0.38
   0  -4   0    0.98    0.36
   0  -4   0    1.28    0.25
  -2   4   0    1.59    0.30
   2  -4   0    2.72    0.52
  -2  -4   0    1.98    0.34
  -2   4   0    1.32    0.37
  -2  -4   0    1.96    0.47
  -2  -4   0    2.42    0.49
   2  -4   0    1.96    0.43
   2   4   0    1.00    0.33
  -4  -4   0  113.77    6.97
   4  -4   0  114.99    7.01
  -4   4   0  112.09    7.24
   4   4   0  120.76    7.15
  -4  -4   0  123.62    7.09
   4  -4   0  123.67    6.91
  -4   4   0  117.03    6.97
  -4  -4   0  125.04    7.02
  -6   4   0  115.46    7.41
  -6   4   0  117.54    7.13
  -6  -4   0  127.18    7.16
  -6  -4   0  126.42    7.27
   6   4   0  121.37    7.26
  -6  -4   0  118.89    7.15
   6  -4   0  116.61    7.16
   6  -4   0  127.09    7.03
  -8   4   0   57.04    4.15
  -8   4   0   64.63    3.92
   8   4   0   70.24    4.00
  -8  -4   0   60.69    4.03
   8  -4   0   65.28    4.05
   8  -4   0   64.72    3.87
  -8  -4   0   66.63    4.07
   8   4   0   65.37    3.98
 -10  -4   0    1.24    0.41
 -10  -4   0    1.41    0.43
  10   4   0    2.07    0.48
  10   4   0    1.67    0.33
 -10   4   0    2.30    0.38
  10  -4   0    1.74    0.47
  10  -4   0    1.82    0.39
 -10   4   0    1.95    0.51
  12   4   0   14.34    1.08
 -12   4   0   14.36    1.15
 -12   4   0   15.16    1.56
 -12  -4   0   15.51    1.44
 -12  -4   0   16.12    1.57
  12   4   0   15.96    1.24
  12  -4   0   14.41    1.46
  12  -4   0   14.34    1.12
 -14   4   0   13.25    1.18
 -14   4   0   12.47    1.42
 -14  -4   0   13.03    1.36
 -14  -4   0   12.94    1.45
  14  -4   0   12.55    1.07
  14  -4   0   12.30    1.34
  14   4   0   11.68    0.90
  14   4   0   11.35    1.20
  16  -4   0   75.25    4.36
 -16  -4   0   71.08    4.64
 -16   4   0   75.86    4.62
 -16   4   0   77.58    4.85
  16   4   0   70.41    4.47
 -16  -4   0   71.62    4.75
  16  -4   0   71.15    4.60
  16   4   0   71.36    4.34
 -18   4   0   23.94    1.93
  18  -4   0   20.01    1.94
  18   4   0   22.01    1.72
  18  -4   0   24.62    1.63
 -18  -4   0   24.34    2.12
 -18  -4   0   23.32    1.92
 -18   4   0   22.22    1.76
  18   4   0   23.36    1.45
  20  -4   0    2.57    0.45
 -20   4   0    2.47    0.52
  20   4   0    1.83    0.50
 -20  -4   0    2.11    0.66
  20  -4   0    1.70    0.55
 -20   4   0    1.55    0.59
 -20  -4   0    2.25    0.67
 -22  -4   0   31.07    2.54
  22   4   0   32.33    2.37
 -22   4   0   37.99    2.68
 -22   4   0   30.96    2.46
 -22  -4   0   33.21    2.66
  22  -4   0   34.47    2.52
  22  -4   0   37.02    2.27
  24  -4   0   10.91    1.05
 -24   4   0   11.23    1.48
 -24  -4   0   10.04    1.45
  24   4   0    9.46    1.16
  24  -4   0   10.03    1.38
 -24   4   0    9.61    1.30
 -24  -4   0   11.06    1.52
 -26   4   0    5.74    0.97
  26  -4   0    5.55    1.03
  26  -4   0    6.36    0.81
 -26   4   0    5.48    1.00
 -26  -4   0    4.35    1.01
 -26  -4   0    4.36    1.00
 -28  -4   0   13.88    1.78
 -28   4   0   17.66    1.84
 -28   4   0   12.23    1.65
  28  -4   0   18.19    1.88
 -28  -4   0   14.61    1.91
  28  -4   0   16.26    1.40
  28   4   0   14.52    1.59
  30  -4   0    2.27    0.59
 -30  -4   0    1.63    0.72
 -30  -4   0    1.94    0.76
  30  -4   0    5.64    1.02
 -30   4   0    2.06    0.69
 -30   4   0    2.45    0.72
  30   4   0    3.02    0.73
 -32   4   0    7.46    1.26
  32  -4   0    6.75    1.19
 -32   4   0    6.31    1.14
  32   4   0    5.44    1.01
  32  -4   0    6.19    0.93
 -32  -4   0    6.46    1.31
 -32  -4   0    5.69    1.13
  34  -4   0    0.70    0.46
 -34   4   0    0.80    0.60
 -34  -4   0    1.81    0.77
 -34   4   0    1.18    0.62
  34  -4   0    2.23    0.72
  34   4   0    0.47    0.56
 -34  -4   0    2.34    0.89
 -36   4   0    4.65    1.06
 -36  -4   0    5.52    1.11
 -36   4   0    6.76    1.23
  36  -4   0    6.67    0.99
 -36  -4   0    3.95    1.10
  36   4   0    7.48    1.21
  36  -4   0    5.40    1.15
 -38  -4   0    5.20    1.29
  38  -4   0    7.58    1.00
 -38   4   0    7.55    1.40
  38   4   0    5.75    1.12
 -38   4   0    9.61    1.43
 -38  -4   0    5.71    1.27
  38  -4   0    6.92    1.28
 -40   4   0    1.79    0.77
  40  -4   0    1.95    0.77
  40   4   0    0.86    0.56
  40  -4   0    1.76    0.62
 -40  -4   0    1.79    0.88
 -40   4   0    0.76    0.78
 -40  -4   0    2.30    0.81
  42   4   0    2.66    1.00
 -42   4   0    4.04    1.15
  42  -4   0    2.60    0.94
  42   4   0    3.16    0.89
 -42   4   0    4.35    1.06
 -42  -4   0    2.19    0.90
 -44   4   0   15.93    1.99
  44   4   0   14.81    1.88
  44  -4   0   16.40    2.12
  44   4   0   13.03    1.98
 -44  -4   0   12.24    2.12
 -44   4   0   17.59    2.42
  46  -4   0    1.52    0.94
 -46  -4   0    3.32    1.23
 -46   4   0    2.41    1.01
  46   4   0    2.60    1.08
 -46   4   0    1.89    1.07
  46   4   0    2.38    0.84
 -48   4   0    1.11    0.94
  48   4   0    0.81    0.92
  48   4   0    1.35    0.88
 -48  -4   0    2.50    1.08
  48  -4   0    2.24    1.02
  50   4   0    0.49    0.89
  50   4   0    2.79    0.90
  50  -4   0    2.38    0.98
 -50  -4   0    2.08    1.08
 -50   4   0    2.44    1.14
  52  -4   0    0.89    0.85
  52   4   0    0.18    0.73
 -52   4   0   -0.41    1.01
  52   4   0    0.12    0.90
 -52  -4   0    1.16    0.95
  54  -4   0    3.45    1.49
 -54  -4   0    3.45    1.17
 -54   4   0    1.90    1.12
  54   4   0    2.24    1.13
  54   4   0    2.26    0.87
 -56  -4   0    3.02    1.24
 -56   4   0    1.45    1.36
  56  -4   0    0.14    0.93
  56   4   0    0.36    0.83
  56   4   0    0.09    0.91
  58   4   0    0.56    0.78
  58   4   0    0.73    1.11
 -58  -4   0    1.15    1.19
 -58   4   0    0.76    1.21
  58  -4   0    2.29    1.08
  60   4   0    1.08    0.97
  60  -4   0    3.20    1.19
 -60  -4   0    1.79    1.24
  60   4   0    0.90    1.31
 -60   4   0    1.56    1.22
 -62  -4   0    0.08    1.18
  62  -4   0    1.87    1.23
  62   4   0    0.16    0.88
  62   4   0    0.01    1.11
 -62   4   0    0.09    1.14
 -64   4   0    0.59    1.24
  64   4   0    1.76    1.47
  64   4   0    2.72    1.08
  64  -4   0    1.17    0.97
 -64  -4   0    2.65    1.42
  -1  -5   0    0.84    0.40
   1   5   0    0.60    0.36
  -1  -5   0    0.47    0.36
  -1   5   0    0.56    0.34
  -1  -5   0    0.99    0.28
   1  -5   0    1.30    0.41
   1  -5   0    2.14    0.55
  -3  -5   0    0.53    0.37
  -3  -5   0    0.79    0.29
   3  -5   0    0.65    0.38
   3   5   0    0.64    0.31
  -3  -5   0    0.60    0.32
   3  -5   0    0.76    0.35
  -3   5   0    0.25    0.32
  -3   5   0    0.54    0.21
   5  -5   0   17.74    1.42
  -5   5   0   19.49    1.77
  -5  -5   0   18.72    1.39
  -5   5   0   18.15    1.27
   5   5   0   16.94    1.43
  -5  -5   0   18.57    1.72
   5  -5   0   17.66    1.74
  -5  -5   0   19.24    1.72
  -7  -5   0   51.74    3.18
  -7  -5   0   46.16    3.15
   7  -5   0   47.23    3.01
   7  -5   0   43.07    3.13
  -7   5   0   42.42    3.22
  -7  -5   0   44.86    3.06
   7   5   0   47.95    3.09
  -7   5   0   49.00    2.93
   9  -5   0  157.59    9.44
  -9   5   0  174.38   10.09
  -9   5   0  174.02    9.69
   9   5   0  155.99    9.55
   9  -5   0  152.76    9.65
   9   5   0  170.51    9.80
  -9  -5   0  162.85    9.84
  -9  -5   0  167.54    9.69
  11  -5   0    1.02    0.34
 -11   5   0    0.70    0.25
 -11  -5   0    0.93    0.40
 -11  -5   0    0.40    0.40
  11  -5   0    1.00    0.44
  11   5   0    0.92    0.46
 -11   5   0    0.28    0.38
  11   5   0    0.93    0.33
  13  -5   0   38.90    2.49
 -13  -5   0   38.48    2.75
 -13   5   0   39.02    2.84
 -13  -5   0   37.32    2.69
  13  -5   0   34.73    2.67
  13   5   0   34.64    2.57
 -13   5   0   40.48    2.55
  13   5   0   38.86    2.49
  15   5   0    0.78    0.30
  15   5   0    0.05    0.38
 -15  -5   0    0.46    0.43
  15  -5   0    0.73    0.29
 -15   5   0    0.34    0.38
 -15  -5   0    0.27    0.42
  15  -5   0    0.42    0.40
 -15   5   0   -0.15    0.25
  17  -5   0   40.58    2.87
  17  -5   0   40.11    2.57
 -17  -5   0   40.89    2.90
  17   5   0   40.28    2.49
 -17   5   0   35.94    2.92
  17   5   0   37.87    2.67
 -17   5   0   38.80    2.69
 -17  -5   0   38.37    2.88
  19  -5   0   17.21    1.39
  19   5   0   18.00    1.26
 -19  -5   0   16.90    1.91
  19  -5   0   21.20    1.99
 -19   5   0   17.53    1.50
 -19  -5   0   18.17    1.90
 -19   5   0   19.39    2.00
  19   5   0   20.02    1.76
 -21  -5   0    0.07    0.55
 -21   5   0    0.27    0.43
  21   5   0    0.49    0.20
 -21  -5   0    0.67    0.52
  21   5   0   -0.01    0.33
 -21   5   0    0.41    0.36
  21  -5   0    0.81    0.53
  21  -5   0    0.81    0.33
  23  -5   0   25.34    1.81
 -23   5   0   23.58    2.38
  23   5   0   23.80    1.92
 -23   5   0   24.77    1.97
 -23  -5   0   24.28    2.37
 -23  -5   0   22.52    2.37
  23  -5   0   26.24    2.38
 -25  -5   0   29.00    2.60
  25  -5   0   24.14    2.39
 -25   5   0   24.97    2.10
  25   5   0   24.16    2.03
  25  -5   0   25.38    1.89
 -25  -5   0   31.17    2.69
 -25   5   0   26.30    2.55
 -27   5   0  111.93    6.61
 -27  -5   0   91.99    6.42
 -27  -5   0  102.01    6.74
 -27   5   0   92.14    6.61
  27  -5   0  101.18    6.04
  27  -5   0  110.34    6.52
  27   5   0   97.81    6.21
 -29   5   0    6.58    1.23
  29   5   0    7.14    1.13
  29  -5   0    8.88    1.07
 -29   5   0    9.83    1.35
 -29  -5   0    5.30    1.22
 -29  -5   0    8.69    1.39
  29  -5   0    7.42    1.33
  31  -5   0    5.84    1.21
 -31   5   0    5.96    1.19
 -31  -5   0    6.07    1.26
  31  -5   0    5.93    0.90
  31   5   0    6.27    1.10
 -31   5   0    5.01    1.09
 -31  -5   0    3.17    0.96
 -33  -5   0   35.74    2.97
  33  -5   0   39.56    2.63
 -33  -5   0   37.06    3.14
 -33   5   0   39.33    3.10
  33   5   0   38.69    2.80
  33  -5   0   36.09    2.94
 -33   5   0   35.06    2.95
  35  -5   0   17.03    2.09
 -35  -5   0   14.73    1.98
  35  -5   0   18.13    1.62
 -35   5   0   15.50    2.00
 -35  -5   0   12.51    1.97
  35   5   0   14.44    1.74
 -35   5   0   20.25    2.16
 -37  -5   0    3.82    1.05
  37  -5   0    6.64    1.29
 -37   5   0    5.33    1.19
 -37  -5   0    4.78    1.09
 -37   5   0    7.05    1.24
  37   5   0    5.09    1.02
 -39   5   0    1.56    0.81
 -39  -5   0    2.27    1.00
  39  -5   0    3.90    1.10
  39   5   0    3.38    0.87
 -39   5   0    4.37    1.13
 -39  -5   0    3.63    1.08
 -41  -5   0   10.51    1.74
 -41   5   0   11.01    1.80
  41  -5   0   11.10    1.70
  41   5   0   11.17    1.62
 -41   5   0   11.69    1.88
 -41  -5   0   12.63    2.02
  43   5   0    3.70    0.86
 -43   5   0    2.31    0.93
 -43   5   0    6.06    1.35
 -43  -5   0    2.97    1.14
  43  -5   0    4.41    1.13
  45   5   0    4.06    0.97
 -45   5   0    6.37    1.38
  45  -5   0    5.73    1.35
 -45  -5   0    4.28    1.26
 -45   5   0    6.04    1.31
 -47   5   0    5.00    1.35
 -47  -5   0    4.68    1.43
  47   5   0    3.88    1.22
 -47   5   0    5.96    1.48
  47  -5   0    5.21    1.33
  47   5   0    6.60    1.26
 -49   5   0    2.39    1.21
 -49  -5   0    2.27    1.29
  49  -5   0    3.09    1.12
  49   5   0    1.39    0.75
 -49   5   0    1.15    0.99
  49   5   0    2.06    1.09
 -51   5   0    3.53    1.45
  51   5   0    3.06    0.91
 -51  -5   0    3.53    1.39
  51  -5   0    5.02    1.25
  51   5   0    2.68    1.15
  53  -5   0    0.73    1.01
 -53  -5   0    0.98    1.08
  53   5   0    0.29    0.85
 -53   5   0    1.27    1.13
  53   5   0    2.25    0.92
  55  -5   0    4.58    1.18
 -55  -5   0    4.03    1.45
  55   5   0    3.10    1.08
  55   5   0    4.17    1.33
 -55   5   0    8.27    1.87
 -57   5   0    2.31    1.08
  57  -5   0    0.99    1.03
  57   5   0    0.56    0.74
  57   5   0    2.22    1.27
 -57  -5   0    1.11    1.18
 -59  -5   0    1.33    1.16
  59   5   0    1.18    0.98
  59   5   0    1.57    1.18
 -59   5   0    1.06    1.27
  59  -5   0    0.60    0.91
  61  -5   0    4.29    1.48
  61   5   0    5.61    1.37
  61   5   0    2.17    1.31
 -61  -5   0    5.30    1.75
 -61   5   0    3.90    1.55
  63   5   0    3.94    1.15
 -63  -5   0    0.59    1.24
  63  -5   0    1.39    1.14
 -63   5   0    1.24    1.32
  63   5   0    1.28    1.33
   0   6   0    3.20    0.74
   0  -6   0    3.57    0.77
   0  -6   0    3.77    0.51
   0  -6   0    3.45    0.72
  -2  -6   0   49.79    3.55
  -2  -6   0   54.51    3.42
  -2   6   0   55.28    3.38
   2   6   0   51.37    3.64
   2  -6   0   52.70    3.53
  -2   6   0   54.93    3.73
  -2  -6   0   55.79    3.67
   2  -6   0   55.59    3.68
  -4  -6   0    2.46    0.67
   4  -6   0    2.51    0.68
  -4  -6   0    3.33    0.56
  -4   6   0    4.47    0.85
   4   6   0    4.20    0.78
  -4   6   0    3.31    0.51
  -4  -6   0    3.39    0.76
   4  -6   0    4.26    0.77
  -6  -6   0   27.13    2.35
   6  -6   0   32.25    2.48
  -6   6   0   32.38    2.13
  -6  -6   0   31.25    2.41
  -6  -6   0   32.82    2.28
  -6   6   0   34.85    2.56
   6   6   0   34.48    2.40
   6  -6   0   34.08    2.34
  -8  -6   0    6.03    0.89
   8  -6   0    5.44    1.01
   8   6   0    7.41    0.98
  -8  -6   0    6.79    1.08
   8  -6   0    5.59    0.92
  -8  -6   0    6.39    1.07
  -8   6   0    6.93    0.73
  -8   6   0    6.45    1.09
  10  -6   0   16.51    1.80
 -10  -6   0   16.71    1.57
  10   6   0   15.41    1.65
 -10   6   0   15.96    1.83
 -10   6   0   15.04    1.20
  10  -6   0   17.29    1.56
  10   6   0   15.38    1.33
 -10  -6   0   15.11    1.76
 -12   6   0    2.75    0.74
  12   6   0    2.80    0.58
  12  -6   0    3.53    0.70
 -12   6   0    4.17    0.60
  12  -6   0    5.11    0.97
 -12  -6   0    3.23    0.70
 -12  -6   0    4.16    0.88
  12   6   0    4.27    0.89
  14  -6   0    9.02    1.32
 -14   6   0   10.34    1.03
  14  -6   0    8.07    1.08
 -14  -6   0    7.44    1.28
 -14   6   0    7.13    1.27
  14   6   0   10.17    1.02
  14   6   0    9.10    1.21
 -14  -6   0    9.60    1.25
  16  -6   0   18.27    1.50
  16  -6   0   17.57    1.97
  16   6   0   19.36    1.84
  16   6   0   17.50    1.41
 -16   6   0   19.34    1.50
 -16  -6   0   17.85    2.03
 -16  -6   0   20.88    1.95
 -16   6   0   20.51    2.12
 -18  -6   0    4.67    1.08
 -18  -6   0    8.14    1.22
 -18   6   0    6.79    0.95
  18  -6   0    7.23    1.24
  18   6   0    7.67    0.82
  18   6   0    7.46    1.11
  18  -6   0    7.27    0.97
 -18   6   0    6.99    1.24
  20  -6   0   12.12    1.63
 -20   6   0    9.32    1.48
 -20  -6   0   10.76    1.56
  20  -6   0   14.99    1.32
  20   6   0   11.93    1.49
  20   6   0   11.08    0.95
 -20  -6   0   13.25    1.77
 -20   6   0   12.55    1.34
 -22   6   0    0.54    0.49
 -22  -6   0    1.38    0.73
  22  -6   0    2.00    0.55
 -22  -6   0    3.27    0.89
  22  -6   0    1.91    0.70
  22   6   0    3.28    0.43
  22   6   0    2.23    0.65
 -22   6   0    2.25    0.63
 -24   6   0   39.34    2.77
 -24   6   0   39.45    3.08
 -24  -6   0   32.82    2.91
  24  -6   0   36.14    2.90
  24  -6   0   34.13    2.51
 -24  -6   0   37.55    2.99
  24   6   0   39.75    2.75
 -26   6   0    5.74    0.96
 -26  -6   0    4.23    1.07
  26   6   0    7.32    1.10
  26  -6   0    5.31    0.85
 -26   6   0    3.10    0.91
 -26  -6   0    5.27    1.15
  26  -6   0    3.77    0.97
  28   6   0    0.19    0.50
 -28   6   0    0.35    0.47
 -28  -6   0    0.03    0.63
 -28   6   0    1.06    0.58
 -28  -6   0   -0.18    0.50
  28  -6   0    0.81    0.59
  28  -6   0    0.59    0.58
 -30   6   0   13.28    1.95
  30  -6   0   22.24    1.76
 -30  -6   0   14.61    2.08
  30  -6   0   14.92    2.02
 -30   6   0   20.50    2.08
 -30  -6   0   20.80    2.44
  30   6   0   18.77    1.92
  32  -6   0    1.23    0.56
  32   6   0    0.19    0.42
 -32  -6   0    2.17    0.88
 -32  -6   0    0.70    0.71
 -32   6   0    0.24    0.66
 -32   6   0    0.03    0.50
  32  -6   0   -0.01    0.63
 -34  -6   0    1.93    0.85
  34   6   0    0.47    0.67
 -34   6   0    1.49    0.96
 -34  -6   0    0.31    0.69
  34  -6   0    1.12    0.68
 -34   6   0    0.04    0.53
  36   6   0    2.47    0.79
 -36  -6   0    3.27    0.98
  36  -6   0    0.94    0.79
 -36   6   0    1.60    0.87
 -36   6   0    2.35    0.71
 -36  -6   0    0.39    0.77
  38  -6   0    0.71    0.77
  38   6   0    2.70    0.79
 -38  -6   0    1.38    0.86
 -38  -6   0    2.08    0.81
 -38   6   0    2.20    0.91
 -38   6   0   -0.30    0.80
 -40   6   0    1.39    0.82
 -40  -6   0   -0.04    0.73
  40  -6   0    0.41    0.74
  40   6   0    1.41    0.72
 -40  -6   0    0.43    0.75
 -40   6   0    0.84    0.78
  42   6   0    1.97    0.84
 -42   6   0    2.87    1.07
 -42   6   0    3.44    1.00
  42  -6   0    3.66    1.33
 -42  -6   0    2.34    1.06
 -42  -6   0    3.09    1.14
  44  -6   0    0.58    0.86
  44   6   0    0.47    0.76
 -44  -6   0    1.07    1.00
 -44   6   0    0.32    0.89
 -44  -6   0    3.65    1.21
 -44   6   0    1.05    0.82
 -46  -6   0   -0.74    0.78
  46  -6   0    0.47    0.91
 -46  -6   0    0.59    0.91
  46   6   0    0.76    0.71
 -46   6   0    0.19    0.86
 -46   6   0    0.93    0.95
 -48   6   0    2.38    1.05
 -48   6   0    2.45    1.09
  48   6   0    1.82    0.82
 -48  -6   0    1.19    0.91
  48  -6   0    2.01    1.02
 -50   6   0    1.82    1.13
  50   6   0    1.38    1.05
 -50   6   0    3.88    1.33
 -50  -6   0   -0.44    0.97
  50  -6   0    1.65    1.00
 -52   6   0    3.01    1.34
  52   6   0    2.95    1.28
 -52  -6   0    6.77    1.69
  52  -6   0    5.11    1.31
  52   6   0    1.62    0.84
 -54   6   0    1.76    1.13
 -54  -6   0    0.95    1.11
  54  -6   0    2.17    1.22
  54   6   0    1.03    0.82
  54   6   0    0.17    1.10
  56   6   0    2.31    1.03
  56   6   0    1.59    1.35
 -56   6   0    2.00    1.28
 -56  -6   0   -0.19    1.08
  56  -6   0    0.26    0.94
 -58   6   0    0.44    1.21
  58   6   0    2.87    1.49
  58  -6   0    0.54    1.01
  58   6   0    1.09    0.96
 -58  -6   0    3.37    1.59
  60  -6   0    4.24    1.42
 -60  -6   0    4.04    1.56
  60   6   0    2.29    1.31
  60   6   0    2.16    1.08
  62   6   0    1.13    1.37
  62   6   0    1.99    0.94
 -62  -6   0    0.28    1.06
 -62   6   0    0.89    1.22
  62  -6   0   -0.57    0.99
   1   7   0   10.33    1.38
  -1   7   0    9.21    1.35
  -1   7   0   10.37    1.04
  -1  -7   0   13.34    1.53
  -1  -7   0   10.77    1.51
   1  -7   0    9.65    1.44
   1  -7   0   10.96    1.39
  -1  -7   0   12.85    1.13
  -3   7   0    6.49    0.78
  -3  -7   0    7.19    1.12
   3  -7   0    7.99    1.27
  -3  -7   0    5.62    0.82
   3  -7   0    8.76    1.16
   3   7   0    5.03    0.93
  -3   7   0    6.77    1.15
  -3  -7   0    6.29    1.12
  -5   7   0   14.10    1.71
  -5   7   0   11.44    1.11
  -5  -7   0   13.32    1.68
   5  -7   0   14.95    1.77
  -5  -7   0   13.92    1.33
   5  -7   0   14.93    1.60
  -5  -7   0   14.53    1.72
   5   7   0   11.54    1.46
  -7   7   0    0.71    0.30
  -7  -7   0    2.29    0.71
  -7  -7   0    2.48    0.68
   7   7   0    0.78    0.46
  -7   7   0    0.54    0.51
   7  -7   0    1.89    0.65
   7  -7   0    1.00    0.59
  -7  -7   0    1.62    0.42
  -9   7   0   14.40    1.12
   9  -7   0   10.77    1.58
   9   7   0   15.04    1.53
  -9  -7   0   13.98    1.70
   9  -7   0   13.38    1.52
  -9  -7   0   14.65    1.49
  -9  -7   0   14.68    1.79
  -9   7   0   15.86    1.85
  11  -7   0   22.87    1.93
  11   7   0   30.65    2.43
 -11   7   0   27.14    1.81
  11   7   0   26.13    1.95
 -11  -7   0   23.76    1.96
  11  -7   0   21.20    2.34
 -11   7   0   22.84    2.42
 -11  -7   0   23.82    2.40
  13   7   0   13.99    1.44
  13  -7   0   16.41    1.59
 -13   7   0   12.43    1.72
  13  -7   0   14.50    1.85
 -13  -7   0   16.22    1.69
 -13   7   0   15.28    1.23
 -13  -7   0   14.33    1.87
  13   7   0   16.16    1.78
  15   7   0   16.63    1.88
  15  -7   0   20.06    2.18
  15   7   0   18.91    1.65
  15  -7   0   19.74    1.76
 -15   7   0   15.12    1.39
 -15  -7   0   21.79    1.98
 -15  -7   0   15.95    2.00
 -15   7   0   17.31    2.09
 -17   7   0   17.38    1.50
  17   7   0   17.52    1.46
 -17   7   0   22.04    2.32
  17  -7   0   20.47    1.78
 -17  -7   0   15.87    2.04
 -17  -7   0   19.07    1.97
  17  -7   0   18.18    2.15
  17   7   0   17.23    1.92
 -19  -7   0    4.15    1.05
 -19   7   0    6.26    0.86
  19   7   0    4.99    0.70
 -19   7   0    4.01    1.08
  19   7   0    4.56    0.92
  19  -7   0    2.44    0.81
  19  -7   0    3.34    0.70
 -19  -7   0    4.76    0.96
  21  -7   0    6.36    1.24
 -21   7   0    4.68    1.09
 -21  -7   0    5.32    1.13
 -21   7   0    5.55    0.88
  21  -7   0    7.68    1.08
  21   7   0    5.54    0.75
  21   7   0    2.49    0.83
 -21  -7   0    5.32    1.10
  23  -7   0   12.24    1.75
 -23  -7   0    8.89    1.56
 -23   7   0   14.25    1.49
  23  -7   0   12.46    1.39
 -23  -7   0    8.37    1.49
 -23   7   0   13.51    1.89
  23   7   0    9.42    1.43
  25  -7   0   22.84    2.51
 -25  -7   0   22.48    2.50
 -25   7   0   26.76    2.73
 -25  -7   0   20.84    2.53
  25  -7   0   24.94    1.92
 -25   7   0   25.08    2.00
  25   7   0   22.99    2.25
  27   7   0   15.18    1.84
  27  -7   0   20.54    1.77
 -27   7   0   19.87    1.94
 -27  -7   0   20.95    2.40
 -27  -7   0   15.20    2.19
  27  -7   0   15.64    2.10
 -27   7   0   18.48    2.31
 -29   7   0    9.50    1.67
 -29  -7   0   12.90    1.88
  29  -7   0    7.99    1.54
 -29   7   0   12.06    1.53
  29   7   0   10.07    1.46
  29  -7   0   12.58    1.38
 -29  -7   0    8.70    1.56
  31  -7   0    0.19    0.63
 -31  -7   0   -0.06    0.68
 -31   7   0   -0.48    0.65
 -31   7   0    1.09    0.66
 -31  -7   0   -0.02    0.67
  31   7   0    0.82    0.54
 -33  -7   0    0.91    0.74
  33   7   0    0.93    0.58
  33  -7   0    1.51    0.87
 -33   7   0    2.20    0.76
 -33   7   0    0.17    0.78
 -33  -7   0    0.61    0.72
 -35   7   0    0.36    0.75
 -35  -7   0    0.46    0.73
 -35  -7   0    0.02    0.78
  35  -7   0    1.08    0.73
  35   7   0   -0.38    0.50
 -35   7   0    0.89    0.81
  37  -7   0    2.19    0.93
 -37  -7   0    2.54    1.08
  37   7   0    2.11    0.76
 -37   7   0    2.14    0.97
 -37   7   0    2.91    0.85
 -37  -7   0    1.26    0.82
  39   7   0    1.62    0.76
 -39  -7   0    2.61    0.94
 -39   7   0    2.49    1.12
  39  -7   0    1.77    1.06
 -39  -7   0    2.54    1.00
 -39   7   0    1.74    0.89
 -41   7   0    2.06    0.91
  41  -7   0    2.95    1.04
 -41   7   0    3.20    1.11
 -41  -7   0    1.06    0.91
 -41  -7   0    2.32    1.25
  41   7   0    2.82    0.89
  43  -7   0    0.91    0.89
  43   7   0    1.29    0.73
 -43  -7   0    2.83    1.12
 -43  -7   0    1.64    1.01
 -43   7   0    1.22    0.96
 -43   7   0    0.40    0.94
  45  -7   0    2.02    1.11
 -45   7   0    2.76    1.07
 -45  -7   0    0.38    0.93
  45   7   0    2.21    0.96
 -45   7   0    2.44    1.17
 -45  -7   0    3.36    1.24
 -47  -7   0    8.60    1.91
 -47   7   0    6.57    1.52
  47  -7   0    5.23    1.46
 -47   7   0    6.82    1.63
 -47  -7   0    3.65    1.24
  47   7   0    7.55    1.40
  49  -7   0    3.20    1.18
 -49   7   0    3.10    1.30
 -49  -7   0    3.80    1.22
 -49   7   0    4.84    1.34
  49   7   0    3.61    1.20
 -49  -7   0    6.19    1.63
  51  -7   0    6.16    1.47
 -51  -7   0    5.29    1.53
 -51   7   0    5.93    1.50
  51   7   0    3.98    1.22
 -53   7   0   10.05    1.88
  53   7   0    5.59    1.65
  53   7   0    6.48    1.33
 -53  -7   0    9.73    2.07
  53  -7   0    5.77    1.60
 -55  -7   0    1.58    1.24
  55   7   0    0.99    1.08
  55   7   0    0.43    0.85
  55  -7   0    2.64    1.14
  57  -7   0   -0.77    1.05
 -57  -7   0    3.22    1.60
  57   7   0    0.25    1.16
  57   7   0    0.67    0.88
  59   7   0    1.33    1.59
  59  -7   0    2.77    1.31
  59   7   0    1.36    1.16
 -59  -7   0    1.04    1.48
  61   7   0    0.39    1.24
  61  -7   0    1.57    1.34
 -61  -7   0    1.55    1.33
  61   7   0    1.53    0.97
   0  -8   0   95.34    6.43
   0   8   0   99.55    6.55
   0   8   0  100.83    6.14
   0  -8   0  104.44    6.37
   2  -8   0   22.71    2.35
  -2   8   0   19.41    2.15
  -2  -8   0   21.41    2.28
  -2  -8   0   21.68    1.62
   2   8   0   19.30    2.07
   2  -8   0   23.88    2.19
  -2   8   0   18.16    1.53
  -2  -8   0   18.72    2.10
   4  -8   0   25.17    2.25
  -4   8   0   24.48    2.39
  -4  -8   0   20.10    1.67
  -4  -8   0   21.23    2.29
   4   8   0   18.94    2.07
  -4  -8   0   22.57    2.27
   4  -8   0   19.68    2.30
  -4   8   0   21.44    1.59
  -6   8   0   31.69    2.82
  -6  -8   0   28.76    2.71
   6  -8   0   27.73    2.30
  -6  -8   0   28.63    2.70
   6  -8   0   27.18    2.75
   6   8   0   29.47    2.38
  -6  -8   0   29.04    2.17
  -6   8   0   30.59    2.03
   8   8   0   16.64    1.76
   8  -8   0   16.45    1.81
  -8   8   0   14.68    1.96
  -8  -8   0   19.71    1.69
  -8  -8   0   15.85    1.94
   8  -8   0   13.58    1.92
  -8  -8   0   19.07    2.10
  -8   8   0   13.84    1.23
  10   8   0    9.41    1.31
 -10  -8   0   10.07    1.54
 -10   8   0   10.07    1.04
  10  -8   0    9.66    1.60
 -10  -8   0   11.14    1.36
 -10   8   0   12.25    1.72
  10  -8   0    9.05    1.31
  12  -8   0   18.83    2.24
 -12   8   0   16.59    1.40
  12   8   0   19.23    1.83
  12   8   0   22.10    2.16
 -12   8   0   14.87    2.09
 -12  -8   0   23.72    2.02
 -12  -8   0   17.52    2.17
  12  -8   0   16.34    1.83
  14  -8   0    4.02    0.89
 -14  -8   0    3.35    1.07
 -14   8   0    3.25    0.59
  14   8   0    4.08    0.94
  14  -8   0    3.11    0.93
 -14  -8   0    5.74    0.99
  14   8   0    3.98    0.82
 -14   8   0    2.88    0.88
  16   8   0   30.83    2.40
 -16  -8   0   32.19    2.62
 -16   8   0   33.38    2.33
 -16   8   0   34.13    3.15
  16  -8   0   28.60    2.39
 -16  -8   0   31.81    3.06
  16  -8   0   37.12    3.21
  16   8   0   31.93    2.61
 -18   8   0   12.70    1.29
 -18  -8   0    9.87    1.69
  18   8   0   11.53    1.29
  18  -8   0   12.30    1.47
  18  -8   0   11.89    1.78
 -18  -8   0   12.69    1.64
  18   8   0   11.91    1.64
 -18   8   0    8.72    1.58
 -20   8   0    2.63    0.66
 -20  -8   0    2.33    0.86
  20   8   0    2.32    0.72
 -20   8   0    2.13    0.93
 -20  -8   0    0.91    0.73
  20  -8   0    2.63    0.84
  20  -8   0    3.36    0.76
 -22  -8   0   27.65    2.70
 -22   8   0   25.74    2.10
  22   8   0   23.76    2.42
  22  -8   0   28.68    2.16
 -22   8   0   27.88    2.97
  22  -8   0   28.77    2.89
 -22  -8   0   26.15    2.85
 -24  -8   0    9.09    1.66
 -24  -8   0    9.30    1.52
  24  -8   0    6.93    1.36
 -24   8   0    6.25    1.46
  24   8   0    9.94    1.41
  24  -8   0    9.30    1.27
 -24   8   0   11.59    1.37
 -26  -8   0    2.18    0.89
  26  -8   0    2.45    0.72
 -26   8   0    1.46    0.82
  26   8   0    1.75    0.69
  26  -8   0    1.93    0.82
 -26  -8   0    2.15    0.97
 -26   8   0    3.02    0.78
 -28  -8   0    5.21    1.35
  28  -8   0    3.75    1.14
  28   8   0    3.17    0.91
 -28   8   0    5.62    0.94
 -28  -8   0    3.50    1.10
 -28   8   0    4.97    1.26
 -30   8   0   -0.48    0.69
 -30  -8   0    0.54    0.77
 -30  -8   0   -0.29    0.65
 -30   8   0    0.98    0.60
  30   8   0    1.14    0.63
  30  -8   0    1.25    0.73
 -32  -8   0    0.51    0.76
  32   8   0    0.81    0.68
 -32  -8   0    0.74    0.70
  32  -8   0    0.74    0.69
 -32   8   0   -0.17    0.65
 -34  -8   0    2.05    1.07
  34   8   0    0.85    0.64
 -34  -8   0    0.46    0.86
 -34   8   0   -0.17    0.76
  34  -8   0    1.59    0.86
 -36  -8   0    2.12    1.01
 -36  -8   0    0.79    0.79
  36  -8   0    1.57    0.92
 -36   8   0   -0.11    0.84
  36   8   0    0.81    0.70
  38   8   0    1.32    0.75
 -38   8   0    0.60    1.06
  38  -8   0   -0.24    0.78
 -38  -8   0    2.15    0.91
 -38  -8   0   -0.30    0.96
 -40   8   0    0.77    0.99
  40  -8   0    1.09    1.03
 -40  -8   0    1.33    0.90
 -40  -8   0    0.71    0.94
  40   8   0    1.29    0.74
  42  -8   0    1.86    1.13
  42   8   0    0.95    0.69
 -42  -8   0    1.10    0.93
 -42  -8   0    2.00    1.10
 -42   8   0    1.62    1.04
  44   8   0    0.80    0.75
  44  -8   0    0.88    1.03
 -44  -8   0    0.52    1.00
 -44  -8   0    0.43    0.93
 -44   8   0    1.45    1.12
 -46   8   0    0.73    1.02
 -46  -8   0    3.11    1.34
  46   8   0    1.03    0.78
 -46  -8   0   -0.34    0.82
  46  -8   0    1.11    0.89
 -48  -8   0    2.71    1.30
 -48  -8   0    0.87    1.16
  48   8   0    2.07    1.00
 -48   8   0    3.88    1.42
  48  -8   0    0.55    0.87
 -50   8   0    3.58    1.42
 -50  -8   0    2.27    1.11
 -50  -8   0    1.42    1.15
  50  -8   0    2.57    1.25
  50   8   0    1.05    0.82
 -52  -8   0    6.59    1.84
  52  -8   0    4.42    1.40
  52   8   0    3.63    1.09
 -52   8   0    3.18    1.41
 -54  -8   0    2.61    1.51
  54   8   0    0.30    0.78
 -54   8   0    1.25    1.12
  54   8   0   -0.40    1.13
  54  -8   0    1.42    0.98
  56   8   0    0.49    1.26
  56  -8   0    2.43    1.29
  56   8   0    0.59    0.89
 -56  -8   0    1.34    1.32
  58   8   0    1.86    1.06
  58  -8   0    1.71    1.29
  58   8   0   -0.94    1.05
 -58  -8   0    1.00    1.45
   1   9   0   11.40    1.22
  -1   9   0    9.24    1.54
  -1  -9   0   10.56    1.64
   1  -9   0   11.79    1.80
  -1   9   0   11.32    1.15
   1   9   0   10.87    1.58
   1  -9   0    9.95    1.54
  -1  -9   0   11.39    1.67
   3  -9   0    8.45    1.44
  -3  -9   0    8.30    1.43
  -3   9   0    9.51    1.53
  -3  -9   0    7.35    1.02
   3   9   0    8.93    1.43
  -3  -9   0    6.88    1.31
   3  -9   0    8.35    1.50
   5  -9   0    0.61    0.63
   5  -9   0    0.41    0.68
  -5   9   0    0.00    0.63
  -5  -9   0    1.36    0.75
  -5  -9   0    0.79    0.64
  -5  -9   0    0.94    0.57
   5   9   0   -0.14    0.49
   7   9   0   24.68    2.33
   7  -9   0   21.69    2.55
  -7   9   0   18.21    2.36
  -7  -9   0   30.62    2.79
  -7  -9   0   22.45    2.53
   7  -9   0   24.03    2.36
  -7  -9   0   23.72    1.90
  -9  -9   0    0.20    0.56
  -9  -9   0    1.61    0.74
   9   9   0    1.12    0.55
   9  -9   0    0.31    0.62
  -9  -9   0   -0.31    0.51
  -9   9   0    0.78    0.59
   9  -9   0    1.37    0.71
 -11  -9   0    2.15    0.80
  11  -9   0    2.47    0.90
 -11  -9   0    3.28    0.70
  11   9   0    1.63    0.71
  11   9   0    2.96    0.71
 -11   9   0    1.94    0.70
  11  -9   0    2.58    0.79
  13   9   0    0.81    0.64
  13  -9   0    0.13    0.66
 -13  -9   0    2.45    0.66
 -13   9   0    1.02    0.62
  13   9   0   -0.09    0.57
 -13  -9   0   -0.33    0.60
  13  -9   0    1.83    0.66
  15   9   0   15.56    1.63
 -15  -9   0   13.93    1.99
  15   9   0   12.12    1.70
 -15  -9   0   13.41    1.72
 -15   9   0    8.41    1.65
  15  -9   0   15.47    1.71
  15  -9   0    9.86    1.85
 -17  -9   0   -0.30    0.74
  17   9   0    0.15    0.65
  17  -9   0    0.22    0.49
  17  -9   0    0.32    0.65
 -17   9   0    0.67    0.75
  17   9   0    0.47    0.46
 -17  -9   0    0.47    0.57
  19  -9   0    0.92    0.58
  19  -9   0   -0.63    0.55
  19   9   0    0.74    0.62
 -19  -9   0    0.26    0.78
 -19  -9   0    0.20    0.64
 -19   9   0   -0.03    0.65
  21   9   0    1.12    0.64
  21  -9   0    0.08    0.60
 -21   9   0    1.57    0.86
 -21  -9   0    1.65    0.95
 -21  -9   0    0.79    0.72
  21  -9   0    2.25    0.63
 -23   9   0   12.03    1.96
  23  -9   0   11.75    1.45
  23   9   0    9.27    1.46
 -23  -9   0    8.39    1.57
 -23  -9   0    7.16    1.62
  23  -9   0   10.92    1.97
 -25  -9   0    3.62    1.01
  25  -9   0    3.45    1.01
 -25   9   0    1.44    0.90
  25   9   0    4.07    0.97
 -25  -9   0    1.84    1.03
 -27  -9   0    2.27    1.03
 -27   9   0    3.43    1.10
  27  -9   0    2.62    1.30
 -27  -9   0    1.93    0.88
  27   9   0    1.52    0.79
 -29  -9   0    0.61    0.89
 -29   9   0    1.12    0.86
 -29  -9   0    1.18    0.86
  29   9   0    0.67    0.61
  29  -9   0    0.60    0.77
 -31   9   0    1.87    1.17
 -31  -9   0    2.83    1.18
 -31  -9   0    1.13    0.90
  31   9   0    2.89    0.91
  31  -9   0    2.04    1.02
  33   9   0    0.35    0.64
 -33  -9   0    0.82    0.91
 -33   9   0    1.49    0.98
  33  -9   0    1.12    0.93
 -33  -9   0    1.11    0.93
  35  -9   0    2.23    1.08
 -35   9   0    1.94    1.01
  35   9   0    3.03    0.87
 -35  -9   0    1.72    1.17
 -35  -9   0    3.96    1.18
 -37   9   0    4.35    1.39
  37  -9   0    8.52    1.77
 -37  -9   0   10.92    1.95
 -37  -9   0    5.78    1.49
  37   9   0    6.68    1.31
 -39   9   0    1.39    0.98
  39  -9   0    2.64    1.19
 -39  -9   0    2.61    1.14
 -39  -9   0    1.87    1.09
  39   9   0    0.62    0.92
  41   9   0    0.77    0.78
  41  -9   0    3.03    1.22
 -41  -9   0    1.98    1.21
 -41   9   0    1.56    1.02
 -41  -9   0   -0.37    1.05
  43   9   0    1.19    0.73
  43  -9   0    0.83    1.13
 -43  -9   0    1.45    1.09
 -43  -9   0    0.96    1.02
 -43   9   0    9.27    2.03
 -45  -9   0    2.51    1.37
 -45  -9   0    6.16    1.60
  45   9   0    4.20    1.15
 -45   9   0    3.70    1.47
  45  -9   0    4.93    1.42
  47  -9   0    1.78    1.20
 -47   9   0   -0.09    1.02
 -47  -9   0    1.78    1.17
 -47  -9   0    0.59    1.10
  47   9   0    0.75    0.72
  49  -9   0    1.76    1.16
 -49  -9   0    0.56    1.06
  49   9   0    0.55    0.96
 -49  -9   0   -1.63    1.18
 -49   9   0    1.48    1.20
  51   9   0    0.30    0.88
 -51  -9   0    1.32    1.25
 -51  -9   0    2.11    1.40
 -51   9   0   -0.30    1.16
  51  -9   0    0.60    1.28
  53   9   0    5.03    1.25
 -53  -9   0    3.85    1.44
 -53   9   0    2.33    1.33
 -53  -9   0   11.76    2.71
  53  -9   0    3.83    1.61
  55   9   0    1.26    1.36
  55  -9   0    1.99    1.04
 -55   9   0    1.65    1.28
 -55  -9   0    1.16    1.36
  55   9   0    0.27    0.96
  57   9   0    1.64    1.07
  57  -9   0    0.79    1.30
  57   9   0    0.50    1.11
 -57  -9   0   -0.71    1.22
   0 -10   0   45.35    3.85
   0  10   0   37.36    3.25
   0 -10   0   40.68    3.56
   2 -10   0    4.30    1.22
   2  10   0    1.83    0.81
  -2 -10   0    2.06    0.73
  -2  10   0    1.29    0.69
  -2 -10   0    3.05    1.06
   2 -10   0    2.67    0.95
  -4 -10   0    0.17    0.72
   4  10   0    0.73    0.64
  -4  10   0    0.25    0.59
   4 -10   0    1.16    0.80
   4 -10   0    0.41    0.78
  -4 -10   0    0.55    0.75
  -6  10   0    0.35    0.67
  -6 -10   0    1.75    0.95
  -6 -10   0    0.84    0.72
   6  10   0    2.71    0.81
   6 -10   0    0.71    0.96
   6 -10   0    2.14    0.87
  -8 -10   0   18.14    2.55
  -8  10   0   28.51    2.95
   8 -10   0   26.66    2.65
   8 -10   0   28.34    3.09
  -8 -10   0   33.76    3.10
   8  10   0   26.52    2.59
 -10 -10   0    7.41    1.59
 -10 -10   0    6.91    1.49
  10 -10   0    5.02    1.36
 -10  10   0    4.90    1.23
  10  10   0    6.30    1.19
  10 -10   0    6.59    1.29
 -12 -10   0    0.18    0.87
  12  10   0    2.22    0.83
  12 -10   0    0.37    0.66
 -12 -10   0    1.49    0.71
  12 -10   0    1.68    0.79
  12  10   0    1.47    0.73
 -12  10   0    0.65    0.70
 -14  10   0    0.05    0.70
 -14 -10   0   -1.04    0.51
  14  10   0   -0.01    0.63
  14 -10   0   -0.57    0.70
  14  10   0    0.53    0.62
  14 -10   0    0.02    0.74
 -14 -10   0    0.66    0.87
  16 -10   0   22.81    2.44
 -16 -10   0   21.16    2.73
 -16 -10   0   29.44    2.58
  16  10   0   26.32    2.69
  16 -10   0   25.91    3.00
 -16  10   0   22.33    2.81
 -18  10   0    2.56    0.99
 -18 -10   0    0.89    0.92
  18  10   0    1.04    0.71
  18 -10   0    0.87    0.82
 -18 -10   0    0.98    0.90
  18 -10   0    1.37    0.83
  20 -10   0    1.08    0.75
  20 -10   0    0.76    0.80
 -20  10   0    0.17    0.62
 -20 -10   0    1.31    0.77
 -20 -10   0    0.58    0.84
  20  10   0   -0.03    0.71
  22  10   0    0.32    0.66
 -22 -10   0    1.21    0.94
  22 -10   0    0.84    0.84
 -22  10   0   -0.74    0.59
 -22 -10   0    1.49    0.85
  24  10   0   15.94    2.06
 -24  10   0   12.32    2.16
  24 -10   0   12.41    2.24
 -24 -10   0   15.71    2.36
 -24 -10   0   15.97    2.08
  26 -10   0    2.57    1.02
  26  10   0    0.88    0.73
 -26  10   0    0.83    0.88
 -26 -10   0    1.93    0.98
 -26 -10   0    2.00    1.06
 -28 -10   0    1.18    0.86
 -28 -10   0    2.20    1.09
  28 -10   0    1.93    0.99
 -28  10   0    1.99    1.06
 -30 -10   0    1.53    0.98
  30  10   0    1.02    0.73
 -30 -10   0   -0.22    0.82
 -30  10   0    1.17    1.01
 -32  10   0    3.46    1.32
  32  10   0    3.53    1.08
  32 -10   0    2.81    1.25
 -32 -10   0    1.94    1.20
 -32 -10   0    3.50    1.28
  34  10   0    1.90    0.95
 -34 -10   0    1.20    0.96
 -34  10   0    0.38    0.98
  34 -10   0    1.73    1.07
 -36 -10   0    1.02    1.17
  36 -10   0    0.08    0.91
 -36 -10   0    0.58    1.07
  36  10   0    1.17    0.77
 -36  10   0    0.31    1.00
  38 -10   0    2.34    1.14
  38  10   0    1.63    0.84
 -38 -10   0    2.04    1.04
 -38  10   0   -0.86    1.03
 -38 -10   0    0.53    1.05
 -40 -10   0    2.51    1.36
 -40 -10   0    8.81    2.07
  40  10   0    8.07    1.55
 -40  10   0    9.05    1.99
  40 -10   0    6.77    1.75
 -42 -10   0   -0.25    1.05
  42  10   0   -0.83    0.72
  42 -10   0    2.65    1.33
 -42 -10   0    0.47    0.98
 -42  10   0    1.51    1.18
  44  10   0    2.93    1.12
 -44  10   0    1.84    1.23
 -44 -10   0    3.67    1.39
  44 -10   0    1.43    1.06
 -44 -10   0    1.76    0.95
 -46 -10   0    1.43    1.09
 -46  10   0   -0.76    0.98
  46 -10   0    1.58    1.14
  46  10   0    1.28    0.88
 -46 -10   0    0.86    1.12
 -48  10   0    0.94    1.27
 -48 -10   0    3.93    1.63
 -48 -10   0    4.58    1.41
  48 -10   0   -0.37    1.30
  48  10   0    2.87    1.05
 -50  10   0    2.26    1.37
 -50 -10   0   -0.37    1.13
  50  10   0    0.66    0.85
 -50 -10   0    0.84    1.15
  50 -10   0    0.27    1.23
 -52 -10   0    2.73    1.27
  52 -10   0    2.49    1.39
 -52  10   0    1.99    1.29
 -52 -10   0    2.30    1.40
  52  10   0    3.28    1.31
  54  10   0    1.71    1.14
 -54  10   0    1.94    1.24
 -54 -10   0   -0.56    1.16
  54 -10   0    2.01    1.32
 -54 -10   0    1.26    1.26
  -1 -11   0    1.91    1.08
   1  11   0    1.92    0.82
  -1  11   0    2.05    0.89
   1 -11   0    3.85    1.17
   1 -11   0    3.27    1.09
  -1 -11   0    1.63    1.02
  -3 -11   0   26.45    3.01
   3 -11   0   26.21    3.00
   3 -11   0   27.06    2.81
  -3 -11   0   18.76    2.57
   3  11   0   25.15    2.66
  -3  11   0   21.11    2.64
   5 -11   0    0.86    0.87
   5 -11   0    1.61    0.79
  -5 -11   0    1.26    1.01
  -5 -11   0    1.75    0.90
   5  11   0    1.00    0.63
  -5  11   0    0.34    0.67
   7 -11   0    1.14    0.72
  -7 -11   0    2.57    1.14
   7  11   0    0.98    0.74
  -7 -11   0    0.61    0.83
   7 -11   0    0.33    0.98
  -7  11   0    1.44    0.79
   9 -11   0    4.45    1.31
  -9 -11   0    3.83    1.21
  -9  11   0    4.39    1.15
   9  11   0    5.51    1.13
  -9 -11   0    4.28    1.24
   9 -11   0    5.04    1.08
  11 -11   0   10.28    1.67
  11  11   0   10.96    1.65
 -11 -11   0   12.38    2.10
 -11  11   0   12.42    1.97
  11 -11   0    8.83    1.81
  11  11   0    7.99    1.56
 -13 -11   0   12.29    1.98
  13  11   0   10.74    1.77
  13 -11   0   11.68    1.99
 -13  11   0    9.03    1.80
  13 -11   0   12.74    1.87
  13  11   0   11.05    1.60
  15  11   0    1.76    0.82
  15 -11   0   -0.69    0.82
 -15 -11   0    1.25    0.98
 -15  11   0    0.95    0.77
  15 -11   0    1.88    0.99
  17 -11   0    0.16    0.74
  17  11   0    0.97    0.65
 -17 -11   0    1.83    0.99
 -17  11   0   -1.09    0.66
  19  11   0    2.32    0.89
  19 -11   0    2.63    1.08
 -19 -11   0    4.12    1.43
 -19  11   0    2.80    1.01
  21  11   0    3.69    1.35
  21 -11   0    2.28    1.25
 -21 -11   0    6.20    1.58
 -21  11   0    2.72    1.04
  23  11   0    3.37    1.00
 -23 -11   0    2.84    1.29
 -23  11   0    3.80    1.23
  23 -11   0    5.44    1.51
 -25  11   0    0.05    1.03
  25  11   0    0.22    0.71
 -25 -11   0   -0.54    1.02
  25 -11   0    1.24    1.06
  27 -11   0    2.72    1.23
 -27  11   0    3.10    1.29
  27  11   0    1.85    0.92
 -27 -11   0    4.38    1.39
  29 -11   0    1.65    1.00
 -29  11   0    1.41    1.03
 -29 -11   0    0.64    0.98
  29  11   0    1.78    1.03
 -31  11   0    9.83    2.11
 -31 -11   0   13.56    2.42
  31 -11   0   17.06    2.56
  31  11   0   18.10    2.26
 -33 -11   0    0.20    1.02
  33  11   0    1.66    0.84
  33 -11   0    0.52    0.97
 -33  11   0    0.65    1.01
 -33 -11   0    1.56    1.04
 -35 -11   0    2.49    1.22
  35  11   0    1.41    0.93
  35 -11   0    2.48    1.25
 -35 -11   0   -0.56    1.05
 -35  11   0    1.98    1.14
 -37 -11   0    2.99    1.34
 -37 -11   0    5.44    1.63
  37  11   0    2.57    1.10
 -37  11   0    3.92    1.56
  37 -11   0    3.67    1.37
 -39 -11   0    6.65    1.70
  39  11   0    4.14    1.26
  39 -11   0    7.33    1.84
 -39 -11   0    3.67    1.33
 -39  11   0    5.90    1.73
  41  11   0    3.61    1.04
  41 -11   0    4.50    1.46
 -41  11   0    1.89    1.26
 -41 -11   0    2.36    1.29
 -41 -11   0    2.06    1.35
 -43  11   0    1.22    1.12
  43  11   0    2.06    0.99
 -43 -11   0    1.98    1.36
  43 -11   0    2.96    1.37
 -43 -11   0    0.93    1.19
  45 -11   0    0.85    1.37
  45  11   0    0.82    0.87
 -45 -11   0    0.19    1.30
 -45  11   0   -0.62    1.12
 -45 -11   0    0.52    0.99
  47  11   0    1.20    0.98
  47 -11   0    2.28    1.17
 -47  11   0    0.63    1.24
 -47 -11   0    6.27    1.82
 -47 -11   0    3.86    1.46
 -49 -11   0    2.29    1.69
 -49  11   0    2.08    1.38
  49  11   0    2.53    1.11
 -49 -11   0    2.46    1.17
  49 -11   0    5.01    1.79
 -51 -11   0    1.02    1.16
 -51 -11   0   -0.12    1.48
  51 -11   0    0.50    1.20
  51  11   0    1.88    1.05
 -51  11   0   -0.16    1.31
   0 -12   0   11.60    2.03
   0  12   0   12.73    2.02
   0 -12   0   11.11    1.89
   2 -12   0    1.11    1.11
  -2 -12   0    3.11    1.12
  -2  12   0    1.25    0.79
   2 -12   0   -0.20    0.94
  -2 -12   0    0.23    0.94
   2  12   0    1.77    0.75
   4  12   0    2.35    0.86
  -4 -12   0    2.89    1.24
  -4 -12   0    0.70    0.94
   4 -12   0    0.78    0.91
   4 -12   0    1.42    1.04
  -4  12   0    2.51    0.94
  -6  12   0    0.99    0.69
   6 -12   0    1.82    1.08
   6 -12   0    0.32    0.94
   6  12   0    0.42    0.66
  -6 -12   0    0.58    1.01
  -6 -12   0    0.17    0.93
  -8 -12   0    5.56    1.58
   8 -12   0    8.34    1.86
  -8 -12   0    8.11    1.66
   8  12   0    3.38    1.16
   8 -12   0    6.59    1.56
  10  12   0    2.01    0.80
  10 -12   0    1.57    1.00
 -10  12   0    1.42    0.98
  10 -12   0    2.61    1.13
 -10 -12   0    1.63    1.03
 -12  12   0    4.09    1.23
 -12 -12   0    1.00    1.12
  12 -12   0    1.47    1.30
  12  12   0    4.01    1.26
  12 -12   0    2.63    1.09
  14  12   0   -0.49    0.70
 -14  12   0    1.24    0.84
  14 -12   0    1.15    1.00
 -14 -12   0    1.68    1.01
  16 -12   0   18.25    2.79
 -16 -12   0   21.13    2.81
  16  12   0   20.37    2.63
 -16  12   0   16.23    2.58
  18 -12   0    0.27    0.86
  18  12   0    0.34    0.80
 -18 -12   0    0.62    0.98
 -18  12   0    0.82    0.94
  20 -12   0    1.38    1.15
 -20  12   0    0.62    0.81
  20  12   0    1.50    1.01
 -20 -12   0    1.79    1.23
 -22  12   0    0.38    0.85
  22 -12   0    3.28    1.31
 -22 -12   0    2.17    1.24
  22  12   0    2.39    1.00
  24  12   0    2.98    1.13
 -24  12   0    3.66    1.31
  24 -12   0    3.23    1.38
 -24 -12   0    4.82    1.77
  26 -12   0   -1.07    0.93
  26  12   0    0.02    0.74
 -26 -12   0   -0.14    0.98
 -26  12   0    2.35    1.02
 -28  12   0    2.50    1.30
  28 -12   0    5.51    1.63
 -28 -12   0    4.11    1.42
  28  12   0    4.43    1.21
 -30 -12   0   -0.72    1.07
 -30  12   0    1.51    1.15
  30  12   0    1.98    1.01
  30 -12   0    1.95    1.14
 -32  12   0    2.11    1.23
  32 -12   0    0.43    0.98
  32  12   0    1.38    0.91
 -32 -12   0    1.17    1.29
  34  12   0    0.30    0.76
  34 -12   0    1.77    1.19
 -34  12   0    0.07    1.11
 -34 -12   0    1.90    1.24
  36  12   0    1.80    0.98
 -36  12   0    2.60    1.26
 -36 -12   0    1.71    1.32
  36 -12   0   -1.16    1.00
  38 -12   0    3.26    1.32
  38  12   0    2.98    1.09
 -38  12   0    8.58    2.07
 -38 -12   0    2.01    1.55
 -40  12   0    3.21    1.50
 -40 -12   0    4.43    1.57
  40  12   0    4.09    1.20
  40 -12   0    3.90    1.55
 -42  12   0    1.50    1.33
  42 -12   0    0.44    1.16
 -42 -12   0    0.37    1.10
  42  12   0    0.29    0.95
  44  12   0    3.45    1.12
  44 -12   0    0.97    1.25
 -44 -12   0    4.73    1.86
 -44  12   0    0.40    1.24
 -46  12   0    1.14    1.37
  46  12   0    4.68    1.20
 -46 -12   0   -0.58    1.07
  46 -12   0   -0.47    1.11
 -48  12   0    3.84    1.44
  48 -12   0    3.41    1.66
 -48 -12   0    2.25    1.37
  48  12   0    2.32    1.15
   1 -13   0   -0.68    0.98
  -1 -13   0   -0.04    1.02
   1  13   0    0.71    0.69
  -1 -13   0   -0.06    0.86
   1 -13   0    0.47    1.04
  -1  13   0   -0.99    0.74
   3 -13   0    3.96    1.47
  -3 -13   0    1.67    1.17
   3 -13   0    4.12    1.34
   3  13   0    2.81    1.00
  -3 -13   0    4.22    1.48
  -3  13   0    2.70    1.02
  -5  13   0    1.81    1.01
   5 -13   0    1.35    1.22
  -5 -13   0    0.77    1.14
   5  13   0    3.21    1.09
  -5 -13   0    0.59    1.20
   5 -13   0    2.61    1.19
   7 -13   0    0.39    1.12
  -7  13   0    0.31    0.77
   7  13   0    1.48    0.83
  -7 -13   0    3.03    1.21
  -7 -13   0    3.51    1.47
   7 -13   0    1.73    1.22
   9  13   0    0.40    0.77
   9 -13   0   -0.21    1.06
   9 -13   0    0.75    1.13
  -9  13   0    1.37    1.00
  -9 -13   0    1.13    1.08
  11 -13   0    2.12    1.31
  11  13   0    3.11    1.26
 -11  13   0    0.93    0.87
 -11 -13   0    3.13    1.27
  13 -13   0    5.50    1.65
 -13  13   0    6.30    1.55
 -13 -13   0    6.16    1.81
  13  13   0    7.77    1.64
 -15 -13   0    0.52    1.19
 -15  13   0   -0.11    0.81
  15 -13   0   -0.17    1.03
  15  13   0    1.54    1.00
  17  13   0    1.59    0.92
 -17 -13   0    2.34    1.25
 -17  13   0    1.65    1.02
  17 -13   0    2.28    1.16
 -19  13   0    0.51    0.95
  19 -13   0    0.85    1.03
 -19 -13   0   -1.55    0.94
  19  13   0    1.02    0.86
 -21  13   0    3.24    1.27
  21 -13   0    2.48    1.18
 -21 -13   0    2.31    1.41
  21  13   0    4.53    1.50
  23 -13   0    1.24    1.15
 -23 -13   0    0.91    1.24
  23  13   0    2.20    0.96
 -23  13   0    1.71    1.12
 -25 -13   0    2.07    1.44
  25 -13   0    1.49    0.95
  25  13   0    2.77    1.06
 -25  13   0    0.45    1.01
 -27 -13   0    2.79    1.46
  27 -13   0    4.70    1.43
 -27  13   0    2.42    1.50
  27  13   0    2.64    1.00
  29  13   0    5.57    1.44
  29 -13   0    1.49    1.24
 -29  13   0    1.62    1.24
 -29 -13   0    1.94    1.22
  31 -13   0    0.81    1.32
 -31  13   0    2.56    1.35
 -31 -13   0    1.57    1.29
  31  13   0    4.32    1.30
  33  13   0    3.12    1.08
 -33  13   0    1.84    1.28
  33 -13   0    2.83    1.35
 -33 -13   0    1.45    1.36
  35  13   0   -0.10    0.84
  35 -13   0    2.66    1.35
 -35  13   0    0.24    1.08
 -35 -13   0    1.21    1.31
 -37 -13   0    0.06    1.21
  37 -13   0    1.03    1.23
  37  13   0    0.53    0.88
 -37  13   0    1.60    1.38
  39 -13   0    3.80    1.70
 -39  13   0    2.11    1.36
  39  13   0   -0.29    0.96
 -39 -13   0    1.14    1.61
  41 -13   0    4.09    1.56
 -41 -13   0    1.91    1.46
  41  13   0    2.96    1.11
 -41  13   0    2.20    1.49
 -43  13   0    1.76    1.31
  43 -13   0   -1.30    1.21
  43  13   0    2.61    1.30
 -43 -13   0    0.69    1.25
   0  14   0    7.70    1.66
   0 -14   0    9.68    2.02
   0 -14   0    4.89    1.64
  -2  14   0    4.47    1.21
  -2 -14   0    2.30    1.31
  -2 -14   0    4.75    1.59
   2 -14   0    2.93    1.25
   2  14   0    3.87    1.23
   2 -14   0    6.14    1.63
   4 -14   0    1.01    1.26
  -4  14   0    0.89    1.00
  -4 -14   0    2.02    1.50
   4 -14   0    3.01    1.38
  -4 -14   0    3.87    1.48
   4  14   0    0.67    0.77
   6 -14   0    3.26    1.54
  -6 -14   0    1.62    1.37
  -6 -14   0    3.73    1.43
  -6  14   0    3.26    1.13
   6  14   0    2.90    1.13
   6 -14   0    1.48    1.27
  -8  14   0    1.23    0.98
   8 -14   0    0.95    1.18
  -8 -14   0   -0.76    1.07
 -10  14   0    5.24    1.63
  10 -14   0    3.45    1.67
 -10 -14   0    4.10    1.47
  10  14   0    6.84    1.66
  12  14   0   -0.28    0.87
  12 -14   0    1.80    1.41
 -12 -14   0    0.43    0.97
 -12  14   0    0.35    0.87
 -14  14   0    3.15    1.41
 -14 -14   0    4.27    1.55
  14 -14   0    3.70    1.65
  14  14   0    5.52    1.46
  16  14   0    2.99    1.15
 -16 -14   0    5.19    1.69
 -16  14   0    1.64    1.12
  16 -14   0    2.58    1.29
  18  14   0    0.44    0.90
 -18 -14   0    0.92    1.37
  18 -14   0    0.62    1.01
 -18  14   0   -0.08    0.95
  20 -14   0    1.69    1.31
 -20 -14   0    0.60    1.09
 -20  14   0    2.85    1.17
  20  14   0   -0.24    0.98
  22  14   0    2.79    1.19
 -22 -14   0    3.10    1.38
 -22  14   0    4.14    1.41
  22 -14   0    2.07    1.26
 -24  14   0    2.54    1.22
 -24 -14   0    0.45    1.21
  24 -14   0    0.98    1.10
  24  14   0    1.84    1.05
  26 -14   0    3.67    1.59
  26  14   0    4.35    1.38
 -26  14   0    3.47    1.42
 -26 -14   0    2.07    1.40
  28 -14   0    3.67    1.41
 -28  14   0    1.96    1.15
  28  14   0    0.82    1.04
 -28 -14   0    3.47    1.68
  30  14   0    4.68    1.43
 -30 -14   0    5.34    1.99
  30 -14   0    8.49    1.97
 -30  14   0    4.85    1.66
 -32 -14   0    0.95    1.41
  32  14   0    1.83    1.09
 -32  14   0   -0.27    1.26
  32 -14   0    2.16    1.32
 -34  14   0    0.31    1.18
  34 -14   0   -0.39    1.25
  34  14   0   -0.14    1.04
 -34 -14   0    0.39    1.30
  36  14   0    0.90    1.14
  36 -14   0    0.38    1.17
 -36  14   0    1.29    1.23
 -36 -14   0    0.65    1.14
  38 -14   0    5.34    1.68
 -38 -14   0    3.02    1.45
 -38  14   0    3.75    1.61
  38  14   0    2.87    1.34
   1 -15   0    3.09    1.65
   1 -15   0    3.56    1.56
  -1  15   0    5.77    1.46
  -1 -15   0    3.74    1.73
   1  15   0    3.62    1.22
  -1 -15   0    5.02    1.60
  -3 -15   0    2.46    1.50
   3 -15   0    2.04    1.38
   3  15   0    1.79    0.98
  -3  15   0    3.89    1.13
  -3 -15   0    3.88    1.60
  -5  15   0    2.59    1.13
   5 -15   0    1.30    1.43
  -5 -15   0    0.81    1.33
  -5 -15   0    1.95    1.42
  -7  15   0    2.23    1.11
   7 -15   0   -0.05    1.32
  -7 -15   0   -0.22    1.07
  -9 -15   0   -0.41    1.39
   9 -15   0    0.66    1.29
  -9  15   0    2.35    1.20
   9  15   0    5.62    1.45
 -11  15   0    0.96    1.02
 -11 -15   0    1.39    1.61
  11  15   0    0.66    1.03
  11 -15   0   -0.96    1.09
 -13  15   0    3.07    1.26
  13  15   0    4.12    1.38
 -13 -15   0    0.06    1.47
  13 -15   0    0.98    1.69
 -15  15   0    0.61    0.93
 -15 -15   0    0.43    1.23
  15 -15   0   -0.42    1.57
  15  15   0   -0.06    1.00
  17 -15   0    2.54    1.40
 -17 -15   0    3.66    1.58
  17  15   0    4.54    1.42
 -17  15   0    3.89    1.39
 -19 -15   0    3.41    1.52
 -19  15   0    1.74    1.24
  19 -15   0    3.08    1.42
  19  15   0    1.84    1.34
  21 -15   0    2.95    1.35
 -21  15   0    2.00    1.17
 -21 -15   0    0.68    1.40
  21  15   0    0.98    1.29
 -23 -15   0    2.04    1.22
 -23  15   0   -0.20    0.97
  23 -15   0    1.65    1.26
  23  15   0    0.18    1.09
 -25 -15   0    4.17    1.60
  25  15   0    4.66    1.47
  25 -15   0    3.54    1.62
 -25  15   0    6.26    1.57
 -27 -15   0    3.82    1.86
  27 -15   0    5.27    2.02
  27  15   0    3.76    1.43
 -27  15   0    2.67    1.39
 -29 -15   0    1.51    1.33
  29  15   0    2.78    1.26
  29 -15   0    0.64    1.32
 -29  15   0    1.96    1.41
  31 -15   0    2.34    1.44
 -31 -15   0    2.32    1.52
 -31  15   0   -0.12    1.15
  31  15   0    2.99    1.34
   0 -16   0    3.17    1.71
   0  16   0    1.96    1.21
  -2 -16   0    0.41    1.20
  -2  16   0    1.44    1.14
  -2 -16   0   -0.33    1.51
   2 -16   0   -0.75    1.23
  -4 -16   0    0.94    1.56
   4 -16   0   -1.35    1.41
  -4  16   0    1.65    1.03
  -4 -16   0    0.51    1.19
  -6  16   0    5.39    1.55
   6 -16   0    4.40    1.71
  -6 -16   0    6.21    1.90
  -8  16   0    1.77    1.00
   8 -16   0   -0.50    1.14
   8  16   0    1.95    1.22
  -8 -16   0    1.00    1.43
 -10 -16   0    3.85    1.70
  10 -16   0    1.66    1.47
  10  16   0    2.31    1.23
 -10  16   0    3.01    1.25
  12  16   0    2.37    1.44
 -12  16   0    1.86    1.27
  12 -16   0    1.70    1.58
 -12 -16   0    1.72    1.52
 -14 -16   0    4.39    1.84
 -14  16   0    7.65    1.81
  14 -16   0   -0.05    1.32
  14  16   0    4.58    1.38
 -16  16   0    1.82    1.26
  16  16   0    2.02    1.23
 -16 -16   0    2.72    1.54
  16 -16   0   -0.11    1.58
 -18 -16   0    2.48    1.55
 -18  16   0   -0.65    1.14
  18 -16   0    3.04    1.58
  18  16   0    2.61    1.31
 -20  16   0    0.82    1.25
  20  16   0    4.69    1.72
 -20 -16   0    0.31    1.27
  20 -16   0    1.83    1.54
  22  16   0    2.27    1.39
 -22  16   0    5.80    1.72
  22 -16   0    3.00    1.54
 -22 -16   0    5.61    1.96
   1 -17   0    1.79    1.48
  -1 -17   0    1.03    1.45
  -3  17   0    1.03    1.34
  -3 -17   0    3.13    1.53
   3 -17   0   -1.66    1.09
   5 -17   0    0.41    1.39
  -5  17   0   -0.19    1.18
   7  17   0    0.43    1.38
  -7 -17   0    5.09    1.86
   7 -17   0    2.44    1.55
  -7  17   0   -0.09    1.13
 -66   0   1    0.87    1.23
  66   0  -1   -0.64    0.89
 -64   0   1   -0.86    1.16
  64   0  -1    0.92    0.78
 -62   0   1   -0.15    1.01
  62   0  -1    1.25    0.96
  60   0  -1    2.48    1.02
 -60   0   1   -0.10    1.00
 -58   0   1    0.15    1.10
  58   0  -1   -0.02    0.75
 -56   0   1    0.24    0.99
  56   0  -1    0.13    0.85
  54   0  -1    1.25    0.81
 -54   0   1   -0.49    0.93
 -52   0   1   -0.65    0.98
  52   0  -1   -0.55    0.79
  52   0  -1    0.17    0.67
  50   0  -1    0.17    0.65
  50   0  -1    0.01    0.72
 -50   0   1    1.77    1.07
 -48   0   1    0.10    0.89
  48   0  -1   -0.84    0.67
  48   0  -1   -1.04    0.49
 -46   0   1    0.44    0.76
  46   0  -1   -0.04    0.54
  46   0  -1    0.69    0.67
  44   0  -1    0.10    0.61
  44   0  -1   -0.58    0.52
 -44   0   1   -0.56    0.74
 -42   0   1    1.30    0.86
  42   0  -1    1.12    0.63
  42   0  -1    0.54    0.55
  40   0  -1    1.18    0.65
 -40   0   1    0.36    0.78
  40   0  -1   -0.18    0.47
  38   0  -1    0.58    0.51
  38   0  -1    1.19    0.57
 -38   0   1   -0.21    0.63
  36   0  -1    0.12    0.50
 -36   0   1    0.48    0.36
  36   0  -1    0.20    0.47
 -36   0   1    0.22    0.60
 -34   0   1    0.33    0.56
  34   0  -1    0.02    0.44
 -34   0   1    0.76    0.36
  34   0  -1   -0.07    0.42
 -32   0   1   -0.10    0.44
  32   0  -1    0.61    0.42
 -32   0   1    1.62    0.43
  32   0  -1    0.17    0.37
 -30   0   1    1.07    0.58
  30   0  -1    0.62    0.43
  30   0  -1    0.55    0.41
 -30   0   1    0.82    0.34
  28   0  -1    0.87    0.40
  28   0  -1   -0.14    0.28
 -28   0   1    0.29    0.41
 -28   0   1    0.35    0.29
  26   0  -1    0.24    0.34
  26   0  -1    0.00    0.34
 -26   0   1    0.43    0.26
 -26   0   1   -0.09    0.35
 -24   0   1    0.50    0.25
 -24   0   1    0.56    0.38
  24   0  -1    0.10    0.30
  24   0  -1    0.66    0.34
  22   0  -1    0.19    0.25
 -22   0   1    0.65    0.37
 -22   0   1    0.54    0.22
  22   0  -1    0.41    0.27
 -20   0   1    0.02    0.23
  20   0  -1   -0.02    0.18
 -20   0   1    0.13    0.26
  20   0  -1    0.23    0.24
 -18   0   1   -0.09    0.21
 -18   0   1    0.32    0.21
  18   0  -1    0.08    0.22
 -16   0   1    0.38    0.15
 -16   0   1    0.04    0.17
 -16   0   1    0.21    0.18
  16   0  -1    0.06    0.16
 -14   0   1    0.17    0.16
 -14   0   1    0.00    0.16
 -14   0   1    0.48    0.18
  14   0  -1   -0.23    0.17
  12   0  -1    0.05    0.14
 -12   0   1    0.54    0.17
 -12   0   1    0.01    0.14
 -12   0   1    0.35    0.16
  10   0  -1    0.16    0.13
 -10   0   1    0.11    0.12
  10   0  -1    0.28    0.12
 -10   0   1    0.51    0.21
   8   0  -1    0.20    0.11
   8   0  -1    0.09    0.09
  -8   0   1   -0.03    0.09
  -8   0   1    0.10    0.10
   6   0  -1    0.32    0.10
  -6   0   1    0.43    0.13
  -6   0   1    0.71    0.13
   6   0  -1    0.73    0.16
   4   0  -1    0.24    0.07
  -4   0   1    0.40    0.09
  -4   0   1    0.24    0.09
   4   0  -1    0.23    0.07
  -2   0   1    0.04    0.03
   2   0  -1    0.06    0.04
  -2   0   1    0.02    0.04
   2   0  -1   -0.02    0.03
   0   0   1    0.03    0.03
   0   0  -1    0.00    0.03
   0   0  -1    0.03    0.03
  -2   0  -1    0.01    0.04
  -2   0  -1    0.02    0.04
   2   0   1    0.03    0.03
   4   0   1    0.09    0.05
  -4   0  -1    0.03    0.05
  -4   0  -1    0.00    0.04
   4   0   1    0.16    0.08
  -6   0  -1    0.19    0.12
  -6   0  -1    0.23    0.08
   6   0   1    0.04    0.07
   6   0   1    0.14    0.09
  -8   0  -1    0.70    0.19
  -8   0  -1    0.07    0.09
   8   0   1    0.34    0.13
   8   0   1    0.18    0.10
  10   0   1    0.07    0.13
  10   0   1   -0.01    0.11
 -10   0  -1   -0.06    0.13
 -10   0  -1    0.24    0.13
  12   0   1    0.09    0.15
 -12   0  -1    0.61    0.15
  12   0   1    0.55    0.18
 -12   0  -1    0.12    0.15
  14   0   1    0.45    0.19
 -14   0  -1    0.13    0.17
 -14   0  -1    0.43    0.17
  14   0   1    0.19    0.19
  16   0   1    0.08    0.19
  16   0   1    0.08    0.18
 -16   0  -1   -0.06    0.16
 -16   0  -1    0.17    0.21
  18   0   1    0.44    0.25
  18   0   1    0.01    0.19
 -18   0  -1    0.31    0.21
 -18   0  -1    0.46    0.27
  20   0   1    0.10    0.22
 -20   0  -1    0.33    0.18
 -20   0  -1    0.05    0.28
  20   0   1    0.77    0.31
  22   0   1    0.37    0.27
 -22   0  -1    0.51    0.23
 -22   0  -1    0.27    0.31
  22   0   1    0.19    0.27
 -24   0  -1    0.30    0.24
  24   0   1    0.09    0.32
 -24   0  -1    0.32    0.28
  24   0   1    0.32    0.33
 -26   0  -1   -0.18    0.33
  26   0   1    0.25    0.37
  26   0   1    0.37    0.31
 -26   0  -1    0.73    0.30
 -28   0  -1    0.04    0.36
  28   0   1    0.45    0.42
  28   0   1    0.43    0.36
 -28   0  -1   -0.07    0.22
 -30   0  -1    0.08    0.44
  30   0   1    0.49    0.51
  30   0   1   -0.49    0.34
 -30   0  -1    0.08    0.24
 -32   0  -1    0.06    0.46
  32   0   1    0.63    0.41
 -32   0  -1    0.58    0.34
  32   0   1   -0.06    0.34
  34   0   1    0.49    0.51
 -34   0  -1   -0.03    0.31
  34   0   1    0.13    0.40
 -34   0  -1    0.19    0.52
 -36   0  -1   -0.16    0.43
  36   0   1    0.97    0.49
 -36   0  -1    0.62    0.36
  36   0   1    0.59    0.54
 -38   0  -1   -0.03    0.67
  38   0   1    0.04    0.47
  38   0   1    0.07    0.50
  40   0   1   -0.03    0.43
  40   0   1    4.22    1.07
 -40   0  -1    0.91    0.84
  42   0   1   -0.30    0.56
 -42   0  -1    1.02    0.79
  42   0   1    0.10    0.58
  44   0   1    0.08    0.63
 -44   0  -1    0.31    0.79
  44   0   1    1.81    0.66
 -46   0  -1    1.03    0.91
  46   0   1    0.24    0.69
  46   0   1    0.12    0.74
  48   0   1    0.22    0.79
  48   0   1    0.71    0.69
 -48   0  -1    1.35    0.99
  50   0   1    0.62    0.70
 -50   0  -1   -1.05    0.80
  50   0   1    0.75    0.88
 -52   0  -1    1.15    1.04
  52   0   1    1.38    0.93
  52   0   1    1.04    0.76
  54   0   1    0.26    1.01
  54   0   1    0.96    0.79
 -54   0  -1    0.56    1.03
  56   0   1    0.33    0.69
 -56   0  -1    0.48    0.89
  56   0   1    0.58    1.00
  58   0   1    0.15    0.74
 -58   0  -1   -0.23    0.96
  60   0   1    0.69    0.78
 -60   0  -1   -0.04    1.20
 -62   0  -1    1.23    1.27
  62   0   1    0.96    1.07
 -64   0  -1    1.13    1.28
  64   0   1    1.77    1.18
 -66   0  -1    0.04    1.31
  66   0   1   -0.07    1.03
  67   1  -1    2.79    1.14
 -67   1   1    1.72    1.36
 -67  -1   1    1.37    1.33
  67  -1  -1    2.66    1.16
  65  -1  -1    3.44    1.18
 -65  -1   1    4.72    1.69
  65   1  -1    2.12    1.10
 -65   1   1    1.70    1.61
 -63   1   1    1.49    1.26
 -63  -1   1    1.85    1.20
  63  -1  -1    0.63    0.89
  63   1  -1    2.26    1.02
 -61   1   1    0.42    1.19
  61   1  -1   -0.36    0.87
 -61  -1   1   -0.79    1.13
  61  -1  -1    2.83    0.98
  59  -1  -1    2.49    0.93
 -59   1   1    1.00    1.16
 -59  -1   1    0.47    1.16
  59   1  -1    2.50    0.99
 -57   1   1    6.48    1.78
  57  -1  -1   10.09    1.78
  57   1  -1    6.81    1.47
 -57  -1   1    8.91    2.02
  55  -1  -1    1.09    0.88
  55   1  -1    0.14    0.90
 -55  -1   1   -0.04    0.96
 -55   1   1   -0.71    0.79
  55   1  -1   -0.36    0.75
 -53   1   1   -0.59    0.85
  53  -1  -1    0.80    0.78
  53   1  -1    0.32    0.81
 -53  -1   1   -0.42    1.00
  53   1  -1    1.52    0.83
  51  -1  -1    0.82    0.74
  51   1  -1    1.44    0.78
 -51   1   1    1.45    1.11
 -51  -1   1    0.23    0.97
  49  -1  -1   21.80    2.60
  49   1  -1   25.27    2.67
 -49   1   1   22.95    3.09
 -49  -1   1   21.91    3.08
  49   1  -1   26.05    2.62
  49  -1  -1   35.16    2.73
 -47  -1   1   -0.69    0.72
  47   1  -1    1.17    0.79
  47  -1  -1    1.53    0.77
  47   1  -1    2.75    0.82
 -47   1   1   -0.44    0.87
  47  -1  -1    1.28    0.74
  45  -1  -1    9.41    1.35
 -45   1   1    8.36    1.74
  45   1  -1    7.14    1.33
  45   1  -1    8.19    1.37
  45  -1  -1    8.77    1.43
 -45  -1   1    6.25    1.55
 -43  -1   1   -0.98    0.71
 -43   1   1    0.15    0.80
  43  -1  -1    0.66    0.61
  43   1  -1    0.29    0.44
  43   1  -1    1.03    0.54
  43  -1  -1    0.99    0.67
 -41  -1   1   16.95    2.35
  41   1  -1   15.94    1.91
  41   1  -1   20.04    2.01
  41  -1  -1   16.15    1.78
 -41   1   1   16.05    2.28
  41  -1  -1   14.74    1.88
  39   1  -1    3.41    0.84
 -39  -1   1    2.72    0.99
  39  -1  -1    2.65    0.80
 -39   1   1    3.21    0.68
 -39   1   1    2.87    1.03
  39   1  -1    2.29    0.68
  39  -1  -1    2.45    0.75
  37  -1  -1    0.88    0.44
 -37   1   1    1.77    0.57
 -37   1   1    0.05    0.54
  37  -1  -1    0.57    0.49
  37   1  -1    0.34    0.47
 -37  -1   1    1.72    0.79
  37   1  -1    0.88    0.55
 -35   1   1    2.04    0.59
 -35   1   1    3.11    0.91
  35   1  -1    2.95    0.73
  35  -1  -1    3.00    0.77
 -35  -1   1    2.37    0.80
  35   1  -1    1.21    0.60
  35  -1  -1    3.22    0.69
 -33   1   1   84.79    5.57
 -33  -1   1   77.66    5.55
 -33   1   1   81.97    5.12
  33  -1  -1   79.02    4.93
  33   1  -1   72.96    5.04
  33  -1  -1   73.82    5.07
  33   1  -1   85.87    5.13
 -33  -1   1   84.15    4.86
  31  -1  -1    2.09    0.54
 -31  -1   1    1.92    0.69
  31   1  -1    1.71    0.60
  31   1  -1    2.09    0.68
 -31  -1   1    2.08    0.35
 -31   1   1    2.40    0.55
  31  -1  -1    1.64    0.60
 -31   1   1    1.76    0.61
  29   1  -1    5.80    0.92
 -29  -1   1    3.15    0.86
 -29   1   1    2.51    0.73
  29  -1  -1    3.89    0.80
  29   1  -1    3.30    0.72
 -29   1   1    4.25    0.73
 -29  -1   1    5.78    0.58
  29  -1  -1    2.94    0.64
 -27  -1   1   41.91    2.68
 -27  -1   1   43.25    2.94
  27  -1  -1   41.43    2.92
 -27   1   1   43.22    3.19
 -27  -1   1   39.46    3.18
  27   1  -1   45.40    2.96
  27  -1  -1   47.32    2.82
 -27   1   1   42.50    2.92
 -25  -1   1   54.94    3.30
 -25   1   1   55.50    3.54
 -25   1   1   50.22    3.73
  25  -1  -1   53.81    3.50
 -25  -1   1   53.30    3.82
 -25  -1   1   52.99    3.50
  25  -1  -1   60.34    3.41
  25   1  -1   51.46    3.47
  23   1  -1    0.47    0.30
 -23   1   1    0.79    0.33
  23  -1  -1    0.27    0.31
 -23   1   1    0.54    0.32
 -23  -1   1    0.16    0.27
 -23  -1   1    0.35    0.16
  23  -1  -1    0.52    0.26
 -23  -1   1    0.32    0.39
  21  -1  -1    4.55    0.61
 -21  -1   1    4.45    0.88
 -21  -1   1    4.91    0.75
 -21  -1   1    4.81    0.46
 -21   1   1    3.98    0.75
  21  -1  -1    3.66    0.65
 -21   1   1    3.55    0.64
  21   1  -1    5.19    0.75
 -19   1   1   36.72    2.62
 -19  -1   1   35.91    2.63
 -19  -1   1   36.61    2.26
  19  -1  -1   38.99    2.32
  19   1  -1   38.17    2.44
 -19  -1   1   36.54    2.45
 -19   1   1   38.15    2.49
  19  -1  -1   34.51    2.41
 -17  -1   1    5.43    0.46
  17   1  -1    6.38    0.76
 -17  -1   1    5.68    0.86
  17  -1  -1    7.06    0.65
 -17   1   1    5.13    0.78
  17  -1  -1    6.01    0.75
 -17  -1   1    7.75    0.84
 -17   1   1    5.80    0.74
 -15   1   1   11.46    0.97
  15  -1  -1   13.00    0.99
 -15  -1   1   12.02    1.09
 -15  -1   1   11.54    1.20
 -15   1   1   11.56    1.17
  15  -1  -1   13.48    0.88
 -15  -1   1   10.82    0.78
  15   1  -1   12.21    0.96
  13  -1  -1   43.53    2.64
 -13   1   1   40.02    2.72
 -13   1   1   43.96    2.80
 -13  -1   1   46.58    2.70
 -13  -1   1   41.56    2.52
  13   1  -1   41.71    2.61
 -13  -1   1   44.45    2.82
  13  -1  -1   38.53    2.49
 -11  -1   1    1.40    0.31
  11  -1  -1    0.94    0.27
  11   1  -1    1.68    0.31
  11  -1  -1    1.32    0.22
 -11  -1   1    1.18    0.31
 -11   1   1    1.39    0.29
 -11   1   1    1.14    0.31
  11   1  -1    1.17    0.16
  -9   1   1   29.28    1.89
  -9  -1   1   27.13    1.81
   9   1  -1   30.88    1.80
   9  -1  -1   28.33    1.88
   9  -1  -1   29.93    1.80
   9  -1  -1   25.49    1.66
  -9  -1   1   29.93    1.91
  -7  -1   1    1.01    0.23
   7  -1  -1    1.05    0.25
   7  -1  -1    1.30    0.24
  -7  -1   1    0.93    0.23
   7   1  -1    1.80    0.26
  -7   1   1    1.59    0.27
   7  -1  -1    1.21    0.15
  -5  -1   1  419.88   24.44
  -5   1   1  429.47   24.44
   5  -1  -1  424.55   24.49
   5   1  -1  434.53   24.44
  -5  -1   1  436.74   23.54
   5  -1  -1  409.48   23.51
   3  -1  -1    4.38    0.41
  -3   1   1    2.75    0.32
  -3  -1   1    2.84    0.29
   3   1  -1    2.81    0.25
   3  -1  -1    2.67    0.31
  -3  -1   1    4.39    0.40
   3   1  -1    3.05    0.33
  -1   1   1  124.32    7.92
   1  -1  -1  146.55    7.96
  -1  -1   1  145.44    7.66
   1  -1  -1  146.58    7.64
  -1  -1   1  139.11    7.64
   1  -1  -1  142.03    7.60
   1   1  -1  113.21    7.89
  -1  -1  -1   25.69    1.43
  -1  -1  -1   23.50    1.49
  -1  -1  -1   24.17    1.42
  -1  -1  -1   23.78    1.47
   1  -1   1   24.33    1.43
   1  -1   1   22.27    1.43
  -1   1  -1   22.41    1.47
   3  -1   1  734.39   39.09
   3   1   1  695.31   39.11
  -3  -1  -1  708.45   40.69
  -3   1  -1  711.04   40.70
  -3  -1  -1  719.96   40.68
  -3   1  -1  668.03   40.68
  -3  -1  -1  739.38   39.11
   3  -1   1  707.58   39.14
   5  -1   1    9.71    0.67
  -5   1  -1   10.58    0.70
  -5  -1  -1   10.11    0.64
  -5  -1  -1   10.24    0.77
   5  -1   1   10.20    0.69
  -5  -1  -1    8.71    0.70
  -5   1  -1    9.96    0.73
   5   1   1    9.42    0.65
   7   1   1   11.27    0.78
  -7  -1  -1   13.85    0.76
  -7  -1  -1   12.08    0.86
  -7   1  -1   11.23    0.84
   7  -1   1   12.28    0.82
   7  -1   1   12.28    0.80
  -7  -1  -1    9.93    0.88
  -7   1  -1   11.36    0.85
   9  -1   1   97.07    5.43
  -9   1  -1   97.65    5.72
  -9  -1  -1   97.67    5.52
  -9  -1  -1   98.89    5.55
   9   1   1   91.79    5.42
  -9   1  -1   98.32    5.70
   9  -1   1   88.31    5.44
 -11  -1  -1   44.35    2.92
  11  -1   1   46.33    2.67
  11  -1   1   42.94    2.69
 -11  -1  -1   46.12    2.65
 -11   1  -1   43.59    2.85
  11   1   1   46.09    2.67
 -11   1  -1   46.67    2.82
 -11  -1  -1   41.82    2.74
 -13   1  -1  158.56    9.48
 -13  -1  -1  161.01    9.23
 -13   1  -1  162.24    9.41
 -13  -1  -1  154.71    9.10
  13   1   1  160.40    9.02
  13  -1   1  161.34    9.00
 -15  -1  -1  126.94    8.01
 -15  -1  -1  135.12    7.67
  15  -1   1  138.71    7.54
  15  -1   1  131.45    7.57
  15   1   1  126.22    7.53
 -15   1  -1  129.46    7.96
 -15   1  -1  136.94    7.87
 -17   1  -1   11.52    0.97
  17   1   1   12.19    1.05
  17  -1   1   12.10    0.96
  17   1   1   11.61    1.12
  17  -1   1   13.14    1.10
 -17  -1  -1   12.51    0.84
 -17   1  -1   11.22    1.22
 -17  -1  -1   11.09    1.26
 -19   1  -1   56.09    3.50
 -19  -1  -1   54.79    3.71
 -19  -1  -1   53.84    3.29
  19   1   1   56.22    3.39
  19  -1   1   51.19    3.33
 -19   1  -1   56.45    3.67
  19   1   1   52.88    3.44
  19  -1   1   56.65    3.41
 -21   1  -1    3.88    0.74
  21  -1   1    5.16    0.69
  21  -1   1    4.52    0.67
 -21  -1  -1    4.24    0.46
  21   1   1    4.51    0.70
  21   1   1    3.57    0.65
 -21   1  -1    4.55    0.65
 -21  -1  -1    4.10    0.79
 -23   1  -1   51.50    3.28
  23  -1   1   55.39    3.21
 -23   1  -1   49.58    3.50
  23   1   1   47.07    3.25
  23   1   1   50.61    3.20
 -23  -1  -1   51.74    3.06
 -23  -1  -1   44.88    3.48
  23  -1   1   49.70    3.22
 -25   1  -1    5.82    0.84
  25   1   1    6.83    0.92
  25  -1   1    7.03    0.91
  25   1   1    5.91    0.91
 -25  -1  -1    8.50    0.64
 -25   1  -1    6.51    1.06
 -25  -1  -1    6.89    1.13
  25  -1   1    5.82    0.87
  27  -1   1   45.25    2.96
 -27  -1  -1   44.21    2.78
 -27  -1  -1   44.69    3.33
 -27   1  -1   43.42    3.28
 -27   1  -1   43.05    2.98
  27   1   1   52.14    3.15
  27  -1   1   42.40    2.97
  27   1   1   40.97    2.94
  29  -1   1    0.77    0.41
  29   1   1    0.41    0.38
 -29  -1  -1    0.77    0.24
  29  -1   1    1.09    0.42
 -29   1  -1    0.39    0.47
 -29  -1  -1    1.53    0.64
  29   1   1    0.51    0.42
 -29   1  -1    1.12    0.42
 -31  -1  -1   13.37    1.04
  31   1   1   11.82    1.46
 -31  -1  -1   13.24    1.82
  31  -1   1   13.29    1.43
  31  -1   1   13.19    1.49
  31   1   1   14.01    1.49
 -31   1  -1   15.76    1.40
 -31   1  -1   13.10    1.72
 -33  -1  -1    0.62    0.69
  33   1   1    1.00    0.58
 -33   1  -1    1.31    0.51
 -33   1  -1    3.52    0.81
 -33  -1  -1    1.02    0.37
  33  -1   1    0.92    0.45
  33   1   1    1.15    0.61
  33  -1   1    1.30    0.57
  35   1   1   24.97    2.15
  35  -1   1   17.90    1.84
 -35  -1  -1   15.09    2.13
  35   1   1   20.74    1.94
 -35   1  -1   19.76    1.79
 -35   1  -1   19.60    2.34
  35  -1   1   22.46    2.05
  37  -1   1    5.43    1.02
 -37  -1  -1    4.39    1.18
  37   1   1    5.46    1.00
  37  -1   1    4.67    0.97
 -37   1  -1    6.15    0.90
  37   1   1    4.65    0.96
 -37   1  -1    3.66    1.09
 -39   1  -1    3.87    0.73
  39   1   1    2.18    0.69
  39  -1   1    3.53    0.81
 -39  -1  -1    2.45    0.93
  39  -1   1    3.00    0.81
 -39   1  -1    3.03    1.12
  39   1   1    2.06    0.74
  41   1   1    4.65    1.05
 -41  -1  -1    2.02    0.98
  41  -1   1    5.03    0.99
  41  -1   1    5.44    1.05
  41   1   1    4.85    0.98
 -41   1  -1    5.37    1.26
  43  -1   1   26.00    2.54
  43   1   1   24.37    2.53
 -43  -1  -1   24.45    3.04
  43   1   1   29.31    2.61
 -43   1  -1   31.30    3.27
  43  -1   1   28.31    2.49
 -45   1  -1    5.37    1.34
 -45  -1  -1    3.58    1.16
  45  -1   1    4.11    0.99
  45   1   1    4.91    1.14
  45  -1   1    4.99    1.05
  45   1   1    4.04    1.00
  47   1   1    3.60    0.96
  47   1   1    3.54    0.91
 -47  -1  -1    0.88    0.96
 -47   1  -1    1.82    1.07
  47  -1   1    0.99    0.92
  47  -1   1    0.99    0.66
  49  -1   1    1.70    0.90
  49   1   1    1.87    0.88
  49   1   1   -0.05    0.63
 -49  -1  -1    1.55    1.09
  49  -1   1    2.57    0.87
 -49   1  -1    0.65    0.81
  51   1   1    8.04    1.51
  51  -1   1    6.81    1.40
 -51   1  -1    7.32    1.79
 -51  -1  -1    7.76    1.72
  51   1   1    5.92    1.24
  51  -1   1    7.88    1.42
  53   1   1    0.49    0.80
 -53  -1  -1    1.62    1.02
 -53   1  -1   -0.42    0.95
  53  -1   1    0.79    0.65
  53  -1   1    0.88    0.94
  53   1   1    0.04    0.83
  55  -1   1    5.34    1.36
 -55  -1  -1    4.22    1.40
 -55   1  -1    4.43    1.45
  55   1   1    3.63    1.07
  55   1   1    5.72    1.36
 -57  -1  -1   -1.12    0.88
  57  -1   1    1.23    0.81
  57   1   1    1.40    1.14
  57   1   1    1.45    0.74
 -57   1  -1   -1.24    0.97
 -59   1  -1    0.60    1.16
  59   1   1    2.68    1.36
 -59  -1  -1   -0.34    1.03
  59   1   1    2.55    1.04
  59  -1   1    2.67    1.23
 -61   1  -1    1.84    1.29
  61  -1   1    1.19    0.89
  61   1   1    1.83    1.08
 -61  -1  -1    1.29    1.28
  63  -1   1    4.52    1.29
 -63   1  -1    4.36    1.54
  63   1   1    3.25    1.12
 -63  -1  -1    5.27    1.90
  65   1   1    3.48    1.18
 -65   1  -1    0.10    1.47
  65  -1   1    6.39    1.54
 -65  -1  -1    1.93    1.36
  66  -2  -1    0.32    1.01
  66   2  -1    2.47    1.10
 -66  -2   1    0.38    1.26
 -66   2   1    6.59    2.04
  64  -2  -1    1.97    1.19
 -64   2   1    2.20    1.27
  64   2  -1    1.26    1.12
 -64  -2   1    0.46    1.39
  62   2  -1    1.64    0.91
 -62   2   1    0.28    1.27
 -62  -2   1    2.16    1.27
  62  -2  -1    0.35    0.99
 -60   2   1    2.89    1.39
 -60  -2   1    2.77    1.37
  60  -2  -1    3.19    1.05
  60   2  -1    0.68    0.86
  58   2  -1   -1.65    0.96
 -58  -2   1    2.36    1.33
  58  -2  -1    0.79    0.79
  58   2  -1    2.14    0.96
 -58   2   1    1.75    1.26
  56   2  -1    1.12    1.03
 -56  -2   1    3.72    1.52
  56   2  -1    1.51    0.86
 -56   2   1    0.55    0.94
  56  -2  -1    2.57    1.01
 -54   2   1    5.25    1.55
  54  -2  -1    3.89    1.08
 -54  -2   1    0.23    1.00
  54   2  -1    5.45    1.41
  54   2  -1    4.57    1.13
 -52  -2   1   -0.67    0.80
  52  -2  -1   -0.78    0.70
  52   2  -1    0.16    0.62
  52   2  -1    0.82    0.87
 -52   2   1    0.70    1.07
 -50  -2   1    0.27    0.87
  50   2  -1    0.77    0.91
 -50   2   1    0.20    0.91
  50  -2  -1    2.15    0.80
  50   2  -1    1.00    0.72
  48   2  -1    2.13    0.79
 -48   2   1    0.93    0.95
 -48  -2   1    0.78    0.93
  48   2  -1    0.92    0.86
  46   2  -1   16.36    2.07
 -46   2   1   18.84    2.65
 -46  -2   1   20.96    2.81
  46   2  -1   18.63    2.25
  46  -2  -1   24.64    2.47
 -44   2   1    2.73    1.02
  44  -2  -1    2.98    0.89
  44  -2  -1    1.99    0.74
  44   2  -1    1.67    0.86
 -44  -2   1    4.48    1.29
  44   2  -1    2.21    0.82
  42   2  -1   13.12    1.76
 -42  -2   1   11.27    1.90
  42  -2  -1   13.09    1.75
 -42   2   1   13.59    2.05
  42   2  -1   15.00    1.80
  42  -2  -1   14.99    1.62
 -42   2   1   15.77    1.73
  40  -2  -1    8.24    1.16
 -40   2   1    6.95    1.49
  40  -2  -1    6.26    1.16
  40   2  -1    8.31    1.27
  40   2  -1    7.57    1.30
 -40  -2   1    4.80    1.23
 -40   2   1    7.08    1.13
  38   2  -1    8.00    1.27
  38  -2  -1    7.58    1.23
 -38   2   1   11.07    1.42
  38  -2  -1   11.38    1.28
 -38  -2   1    6.25    1.36
 -38   2   1    9.73    1.60
  38   2  -1    9.16    1.37
 -36  -2   1    0.40    0.60
  36   2  -1    1.41    0.61
  36  -2  -1    2.27    0.59
  36   2  -1    1.42    0.63
  36  -2  -1    0.90    0.55
 -36   2   1    1.10    0.58
 -36   2   1    2.47    0.64
 -34   2   1   10.25    1.51
  34  -2  -1    7.44    1.23
 -34  -2   1    5.42    1.11
  34   2  -1    7.34    1.16
 -34  -2   1    9.89    1.58
 -34   2   1   10.48    1.27
  34  -2  -1    7.05    1.00
 -32  -2   1   20.68    2.10
  32   2  -1   23.95    1.92
 -32  -2   1   21.16    2.43
 -32   2   1   23.56    2.38
  32  -2  -1   20.41    1.69
  32  -2  -1   23.98    2.15
 -32   2   1   26.77    1.98
  30  -2  -1   58.26    3.68
 -30  -2   1   62.29    4.33
 -30   2   1   61.41    4.03
 -30  -2   1   55.99    3.91
  30  -2  -1   61.21    3.95
 -30   2   1   53.42    4.14
  30   2  -1   60.93    3.91
  28  -2  -1    1.10    0.44
 -28   2   1    1.29    0.56
  28  -2  -1    0.89    0.43
  28   2  -1    1.40    0.53
 -28  -2   1    0.87    0.52
 -28  -2   1    0.50    0.50
 -28   2   1    0.39    0.38
 -26   2   1    3.87    0.88
 -26  -2   1    3.22    0.72
  26  -2  -1    2.80    0.68
 -26   2   1    5.09    0.84
 -26  -2   1    4.35    0.95
  26  -2  -1    6.42    0.74
  26   2  -1    4.30    0.78
 -24  -2   1   12.47    1.53
 -24   2   1   13.86    1.35
  24  -2  -1   11.26    1.04
  24  -2  -1   10.93    1.26
 -24  -2   1   11.35    1.32
  24   2  -1   11.72    1.26
 -24   2   1   10.13    1.36
  22   2  -1    0.67    0.34
  22  -2  -1    0.46    0.35
 -22   2   1    0.93    0.43
 -22  -2   1    0.35    0.36
  22  -2  -1    0.69    0.29
 -22   2   1    0.69    0.37
 -22  -2   1    0.96    0.46
 -20  -2   1    0.89    0.37
 -20  -2   1   -0.14    0.37
 -20   2   1    0.69    0.33
 -20   2   1    0.59    0.28
  20   2  -1    0.89    0.37
  20  -2  -1    0.21    0.29
  20  -2  -1    1.41    0.29
 -18  -2   1   14.84    1.51
 -18   2   1   14.59    1.45
  18   2  -1   15.67    1.23
  18  -2  -1   16.80    1.08
 -18  -2   1   14.98    1.45
  18  -2  -1   16.05    1.39
 -18   2   1   15.87    1.31
  16  -2  -1    8.07    0.67
 -16   2   1    9.67    1.06
  16  -2  -1    6.88    0.89
 -16  -2   1    8.99    1.05
  16   2  -1    8.05    0.89
 -16   2   1    9.49    1.03
 -16  -2   1   11.32    1.17
 -14   2   1  242.98   14.81
 -14  -2   1  242.89   14.83
 -14  -2   1  235.10   14.25
  14  -2  -1  258.63   14.24
  14  -2  -1  268.55   14.02
  14   2  -1  264.66   14.20
 -14   2   1  253.96   14.80
 -12  -2   1    8.38    0.94
  12   2  -1   10.32    0.88
 -12   2   1   10.90    1.02
  12  -2  -1    7.86    0.63
  12  -2  -1    8.78    0.88
 -12   2   1    9.13    0.90
 -12  -2   1    8.13    0.94
 -10   2   1   22.48    1.65
  10  -2  -1   24.07    1.39
 -10  -2   1   22.62    1.62
 -10   2   1   21.84    1.57
 -10  -2   1   21.42    1.58
  10   2  -1   22.60    1.52
  10  -2  -1   24.23    1.57
  10   2  -1   23.08    1.36
  -8  -2   1  300.24   16.90
   8  -2  -1  306.09   16.69
   8   2  -1  307.66   17.34
   8  -2  -1  301.52   16.86
  -8   2   1  297.53   17.46
  -8  -2   1  305.14   17.50
   8   2  -1  295.85   16.82
  -6   2   1  137.54    8.38
   6   2  -1  141.20    8.11
   6  -2  -1  137.72    8.49
   6   2  -1  146.09    8.32
  -6  -2   1  148.40    8.19
  -6  -2   1  144.95    8.40
   6  -2  -1  141.76    8.15
   6  -2  -1  150.58    8.00
   4  -2  -1    1.35    0.31
   4  -2  -1    1.37    0.27
   4   2  -1    1.25    0.21
  -4   2   1    1.48    0.26
  -4  -2   1    1.68    0.25
  -4  -2   1    1.61    0.32
   4   2  -1    1.49    0.28
   4  -2  -1    1.43    0.23
  -2  -2   1   16.39    1.14
  -2   2   1   17.82    1.12
   2  -2  -1   15.14    1.11
  -2  -2   1   17.84    1.05
  -2  -2   1   14.73    1.11
   2  -2  -1   16.29    1.06
   2   2  -1   17.02    1.12
   0  -2  -1   23.62    1.53
   0  -2   1   23.14    1.53
   0  -2  -1   24.54    1.54
   0  -2   1   23.14    1.54
   0   2  -1   23.40    1.56
   0  -2  -1   26.12    1.61
   0  -2  -1   22.71    1.49
  -2  -2  -1  197.14   10.72
  -2   2  -1  186.73   11.13
   2  -2   1  190.13   10.69
   2  -2   1  185.29   10.73
  -2  -2  -1  190.63   11.10
  -2  -2  -1  192.42   11.11
  -2  -2  -1  194.07   10.70
  -4  -2  -1   20.11    1.41
  -4  -2  -1   21.10    1.35
  -4  -2  -1   21.21    1.39
   4  -2   1   19.68    1.37
  -4  -2  -1   22.24    1.37
   4  -2   1   20.48    1.33
  -4   2  -1   19.56    1.26
   6   2   1   51.21    3.19
  -6   2  -1   53.50    3.39
  -6  -2  -1   56.51    3.40
  -6  -2  -1   54.94    3.26
  -6  -2  -1   54.77    3.28
  -6   2  -1   55.33    3.25
   6  -2   1   52.87    3.18
   6  -2   1   55.52    3.27
  -8  -2  -1  184.30   10.10
  -8   2  -1  181.01   10.30
   8  -2   1  178.40    9.88
   8   2   1  169.31    9.79
  -8  -2  -1  157.51    9.88
  -8  -2  -1  174.30   10.29
   8  -2   1  172.46    9.78
  -8   2  -1  178.48   10.16
 -10   2  -1    4.87    0.56
  10  -2   1    3.68    0.55
 -10  -2  -1    4.47    0.37
 -10  -2  -1    5.39    0.69
 -10  -2  -1    4.86    0.68
  10  -2   1    4.80    0.53
  10   2   1    4.94    0.55
 -10   2  -1    3.65    0.56
  12   2   1  141.78    7.68
  12  -2   1  133.55    7.64
 -12   2  -1  132.82    8.08
 -12  -2  -1  131.81    8.13
 -12   2  -1  140.42    8.03
 -12  -2  -1  133.16    7.81
  12  -2   1  130.91    7.74
  14  -2   1   20.48    1.42
 -14  -2  -1   22.36    1.32
 -14   2  -1   20.14    1.55
 -14  -2  -1   19.81    1.56
  14  -2   1   21.71    1.52
 -14  -2  -1   20.81    1.66
 -14   2  -1   23.87    1.63
  14   2   1   21.21    1.45
  16  -2   1   29.03    1.88
 -16  -2  -1   30.83    1.76
 -16  -2  -1   27.83    2.15
  16  -2   1   27.59    1.95
 -16   2  -1   28.57    2.06
 -16  -2  -1   26.85    2.03
  16   2   1   29.22    1.92
 -16   2  -1   31.94    2.10
  18  -2   1   36.35    2.38
  18   2   1   33.63    2.29
 -18   2  -1   36.71    2.48
 -18   2  -1   33.95    2.47
 -18  -2  -1   36.58    2.46
 -18  -2  -1   35.61    2.61
  18  -2   1   34.73    2.25
 -18  -2  -1   35.60    2.12
  20   2   1   11.40    1.07
 -20  -2  -1    8.94    1.26
  20  -2   1   10.48    0.99
 -20  -2  -1    9.30    0.69
  20  -2   1    9.64    1.09
 -20  -2  -1   11.44    1.24
 -20   2  -1    9.97    1.18
 -20   2  -1   11.46    1.20
  22  -2   1   49.20    3.16
 -22  -2  -1   54.25    3.55
  22   2   1   48.27    3.10
 -22   2  -1   48.23    3.26
 -22  -2  -1   48.46    2.88
 -22  -2  -1   43.80    3.19
  22  -2   1   51.54    3.07
 -22   2  -1   43.78    3.32
 -24   2  -1    1.96    0.61
  24  -2   1    1.54    0.42
 -24  -2  -1    1.87    0.54
 -24  -2  -1    1.29    0.64
  24   2   1    2.86    0.59
 -24   2  -1    2.09    0.52
 -24  -2  -1    2.57    0.28
  24  -2   1    1.36    0.44
 -26   2  -1    1.63    0.56
  26  -2   1    2.27    0.56
 -26   2  -1    3.00    0.67
  26  -2   1    1.75    0.56
 -26  -2  -1    2.60    0.31
 -26  -2  -1    1.57    0.68
  26   2   1    3.28    0.65
  28   2   1   18.36    1.83
  28  -2   1   18.56    1.52
 -28  -2  -1   19.75    1.26
 -28   2  -1   19.37    2.06
  28   2   1   20.82    1.78
  28  -2   1   18.35    1.78
 -28   2  -1   19.55    1.81
 -28  -2  -1   20.52    2.25
 -30   2  -1   40.64    2.83
 -30  -2  -1   38.51    2.38
 -30  -2  -1   36.34    3.08
  30  -2   1   38.65    2.78
  30  -2   1   40.45    2.67
  30   2   1   36.12    2.69
  30   2   1   41.63    2.88
 -30   2  -1   38.71    3.04
 -32   2  -1   15.32    1.92
  32  -2   1   15.30    1.48
 -32  -2  -1   12.89    1.90
 -32   2  -1   15.11    1.58
  32   2   1   14.25    1.63
  32   2   1   12.69    1.51
  32  -2   1   14.86    1.64
 -34   2  -1    1.45    0.64
  34   2   1    1.35    0.60
 -34  -2  -1    1.55    0.71
  34   2   1    0.15    0.45
 -34   2  -1    0.81    0.52
  34  -2   1    1.54    0.48
  34  -2   1    1.38    0.56
  36   2   1   11.28    1.46
 -36   2  -1   10.51    1.64
 -36   2  -1   15.59    1.59
 -36  -2  -1    9.37    1.66
  36  -2   1   14.68    1.70
  36   2   1   12.33    1.70
  36  -2   1   10.23    1.34
  38   2   1   15.71    1.68
  38  -2   1   12.35    1.52
 -38   2  -1    8.61    1.60
  38  -2   1   10.40    1.49
  38   2   1   11.49    1.57
 -38  -2  -1   10.78    1.79
 -38   2  -1   11.96    1.42
  40   2   1    0.96    0.63
  40  -2   1    1.81    0.68
 -40   2  -1    0.69    0.80
  40   2   1    1.40    0.57
  40  -2   1   -0.16    0.55
 -40   2  -1    0.93    0.60
 -40  -2  -1    0.58    0.70
 -42   2  -1    3.99    0.89
  42   2   1    2.06    0.69
 -42  -2  -1    2.53    1.10
 -42   2  -1    2.44    1.06
  42  -2   1    4.99    1.09
  42  -2   1    3.92    0.88
  42   2   1    0.73    0.73
 -44   2  -1   16.25    2.34
  44  -2   1   13.21    1.83
 -44  -2  -1   11.43    1.99
  44   2   1   16.01    1.85
  44  -2   1   15.30    1.74
  44   2   1   11.91    1.81
  46  -2   1    1.03    0.59
  46   2   1    0.10    0.89
  46   2   1    0.31    0.61
  46  -2   1    0.75    0.77
 -46   2  -1    0.79    0.83
 -46  -2  -1    1.38    0.90
 -48   2  -1    1.91    0.95
 -48  -2  -1    1.96    1.09
  48  -2   1    1.53    0.77
  48   2   1    0.81    0.76
  48  -2   1    1.14    0.84
  48   2   1    3.06    1.01
 -50   2  -1    0.81    0.92
 -50  -2  -1    0.20    0.96
  50  -2   1    1.03    0.74
  50   2   1    1.78    0.94
  50   2   1    0.12    0.72
 -52  -2  -1    0.74    0.92
  52   2   1    0.66    0.76
 -52   2  -1   -0.20    0.95
  52  -2   1    0.83    0.78
  52   2   1    1.30    1.04
  54   2   1    5.08    1.25
  54  -2   1    4.17    1.00
 -54  -2  -1    3.70    1.31
 -54   2  -1    3.73    1.42
  54   2   1    3.85    1.24
 -56   2  -1    0.75    1.10
  56  -2   1    0.44    0.73
  56   2   1   -0.97    0.92
 -56  -2  -1   -0.16    0.92
  56   2   1   -0.09    0.72
 -58   2  -1    0.53    1.22
  58   2   1    1.41    0.88
  58  -2   1    2.62    0.98
  58   2   1    1.49    1.12
 -58  -2  -1    2.38    1.31
  60   2   1    2.33    0.98
  60  -2   1    2.52    1.03
 -60  -2  -1    1.86    1.37
  60   2   1    1.96    1.31
 -60   2  -1    0.56    1.18
  62  -2   1    1.94    1.20
 -62   2  -1    1.63    1.22
  62   2   1    2.89    1.01
 -62  -2  -1    4.76    1.67
 -64   2  -1    0.28    1.16
 -64  -2  -1   -0.03    1.29
  64  -2   1    2.98    1.24
  64   2   1    0.62    1.00
  66   2   1    2.10    1.04
 -66   2  -1   -0.18    1.35
 -66  -2  -1    0.25    1.37
  66  -2   1    0.71    1.17
  65   3  -1    4.44    1.15
  65  -3  -1    0.90    1.12
 -65   3   1    0.29    1.45
 -65  -3   1    0.83    1.13
 -63   3   1    0.75    1.14
  63   3  -1    0.61    1.01
 -63  -3   1    2.37    1.41
  63  -3  -1    0.43    0.98
  61  -3  -1    2.38    1.10
  61   3  -1    0.60    0.77
 -61  -3   1    1.15    1.16
 -61   3   1    1.68    1.36
  61   3  -1    1.60    1.19
  59   3  -1    0.65    1.04
  59  -3  -1   -1.42    0.94
 -59   3   1    1.06    1.14
  59   3  -1    0.36    1.18
 -59  -3   1    0.14    1.09
  57  -3  -1    3.36    1.17
 -57  -3   1    1.13    1.12
  57   3  -1    2.25    1.24
  57   3  -1    1.99    1.00
 -57   3   1    4.03    1.43
  55  -3  -1    0.11    0.88
  55   3  -1    1.43    1.14
 -55  -3   1    0.73    1.00
  55   3  -1    1.56    0.81
 -55   3   1    1.60    1.20
 -53   3   1    1.25    1.16
  53   3  -1    2.99    1.09
  53  -3  -1   -0.02    0.90
  53   3  -1    2.07    0.84
 -53  -3   1    1.55    1.09
 -51   3   1    4.99    1.61
  51  -3  -1    2.45    1.11
 -51  -3   1    3.33    1.15
  51   3  -1    5.07    1.19
  51   3  -1    3.80    1.32
 -49  -3   1   21.37    2.90
 -49   3   1   21.29    2.83
  49  -3  -1   19.47    2.42
  49   3  -1   19.53    2.47
  49   3  -1   18.93    2.29
 -47   3   1    4.46    1.28
  47   3  -1    3.44    0.93
 -47  -3   1    3.58    1.20
  47  -3  -1    2.38    1.11
  47   3  -1    3.73    1.14
  45  -3  -1    8.79    1.49
 -45   3   1    5.85    1.47
 -45  -3   1    4.51    1.42
  45   3  -1    6.30    1.18
  45   3  -1    6.28    1.34
 -45   3   1    7.21    1.30
 -43  -3   1    4.04    1.18
 -43   3   1    1.79    1.06
  43   3  -1    1.77    0.88
 -43   3   1    2.78    0.81
  43   3  -1    4.21    0.99
  43  -3  -1    4.57    1.09
  41  -3  -1    8.66    1.15
 -41   3   1    5.55    1.37
  41   3  -1    4.81    1.10
  41  -3  -1    6.65    1.30
 -41  -3   1    5.22    1.42
  41   3  -1    7.58    1.38
 -41   3   1    6.84    1.17
  39  -3  -1    0.03    0.48
 -39  -3   1    0.03    0.53
 -39  -3   1    0.52    0.63
  39   3  -1   -0.25    0.46
  39  -3  -1    0.86    0.56
 -39   3   1    1.16    0.75
 -39   3   1   -0.06    0.69
  37   3  -1    2.28    0.68
  37  -3  -1    2.14    0.66
 -37  -3   1    2.50    0.83
 -37   3   1    0.54    0.58
  37  -3  -1    2.21    0.63
 -37  -3   1    0.55    0.72
 -37   3   1    2.46    0.72
  35  -3  -1    2.11    0.54
 -35  -3   1    0.96    0.66
  35  -3  -1    1.96    0.73
 -35  -3   1    1.33    0.74
 -35   3   1    1.16    0.59
  35   3  -1    1.24    0.57
 -35   3   1    2.60    0.75
  33   3  -1   45.90    3.35
  33  -3  -1   46.91    3.15
 -33  -3   1   52.62    3.57
 -33   3   1   47.55    3.51
 -33   3   1   51.89    3.73
  33  -3  -1   44.74    3.42
 -33  -3   1   51.75    3.83
  31   3  -1    0.54    0.44
  31  -3  -1    0.66    0.47
 -31  -3   1    0.66    0.61
 -31   3   1    0.34    0.47
 -31  -3   1    0.93    0.58
 -31   3   1    0.18    0.54
  31  -3  -1    0.14    0.33
 -29  -3   1    1.60    0.73
  29   3  -1    0.98    0.54
 -29   3   1    1.30    0.55
  29  -3  -1    1.42    0.39
 -29   3   1    3.05    0.74
  29  -3  -1    0.65    0.46
 -27   3   1    0.45    0.46
  27   3  -1    0.06    0.35
  27  -3  -1    0.33    0.43
 -27  -3   1    0.35    0.41
 -27   3   1    0.66    0.39
  27  -3  -1    0.34    0.32
 -27  -3   1    0.57    0.50
 -25  -3   1   37.42    2.71
  25  -3  -1   34.69    2.32
 -25   3   1   38.17    2.76
 -25  -3   1   35.81    2.81
  25  -3  -1   32.31    2.57
  25   3  -1   36.95    2.55
 -25   3   1   40.16    2.77
 -23  -3   1    0.51    0.43
 -23   3   1    0.55    0.39
  23   3  -1    0.25    0.33
 -23  -3   1    0.24    0.38
 -23   3   1    1.19    0.48
  23  -3  -1    0.47    0.30
  23  -3  -1    0.24    0.39
  21   3  -1    8.94    1.06
 -21  -3   1    8.47    1.16
 -21  -3   1    8.47    1.22
  21  -3  -1    9.98    0.85
 -21   3   1    9.64    1.19
 -21   3   1    8.40    1.15
  21  -3  -1    8.74    1.12
 -19  -3   1    6.89    0.99
  19  -3  -1    4.59    0.82
 -19   3   1    6.16    0.89
 -19  -3   1    4.22    0.84
 -19   3   1    5.87    0.89
  19   3  -1    5.99    0.82
  19  -3  -1    5.52    0.61
 -17   3   1   13.82    1.31
 -17   3   1   12.32    1.35
  17  -3  -1   12.23    1.26
 -17  -3   1    8.32    1.19
 -17  -3   1   11.96    1.35
  17  -3  -1   15.03    0.94
  17   3  -1   11.42    1.15
 -15   3   1   31.78    2.35
 -15   3   1   29.11    2.20
  15  -3  -1   32.36    1.98
  15  -3  -1   31.85    2.22
 -15  -3   1   32.76    2.30
  15   3  -1   35.76    2.19
 -15  -3   1   31.44    2.31
  13  -3  -1   23.02    1.46
 -13   3   1   22.12    1.65
 -13  -3   1   22.79    1.72
  13  -3  -1   22.45    1.68
 -13  -3   1   24.74    1.78
  13   3  -1   23.26    1.41
  13   3  -1   22.88    1.62
 -13   3   1   22.51    1.77
  11   3  -1   15.20    1.16
 -11  -3   1   17.58    1.46
  11  -3  -1   14.57    1.32
  11   3  -1   14.94    0.99
  11  -3  -1   15.38    1.02
 -11  -3   1   15.67    1.23
 -11   3   1   13.88    1.14
 -11   3   1   12.76    1.36
  -9   3   1    2.18    0.36
   9  -3  -1    1.40    0.38
  -9   3   1    1.85    0.44
   9   3  -1    1.76    0.28
  -9  -3   1    2.21    0.42
   9  -3  -1    1.92    0.30
   9   3  -1    1.92    0.40
  -9  -3   1    0.93    0.37
  -7   3   1    0.85    0.34
   7   3  -1    0.85    0.23
   7  -3  -1    1.10    0.34
  -7  -3   1    1.09    0.36
   7   3  -1    0.86    0.31
  -7   3   1    0.86    0.22
  -7  -3   1    1.44    0.31
   7  -3  -1    1.83    0.29
  -5  -3   1  423.69   24.55
   5   3  -1  419.29   24.58
   5  -3  -1  423.59   23.79
  -5   3   1  421.83   24.74
   5  -3  -1  448.14   23.63
  -5  -3   1  429.12   23.79
  -5   3   1  421.09   24.55
   3  -3  -1    6.18    0.73
  -3  -3   1    3.81    0.61
  -3  -3   1    5.51    0.51
   3  -3  -1    5.61    0.60
  -3   3   1    6.85    0.61
   3  -3  -1    5.39    0.72
  -3  -3   1    4.28    0.64
   3   3  -1    6.32    0.66
   1  -3  -1   94.31    5.33
   1  -3  -1   91.01    5.48
   1   3  -1   93.86    5.56
   1  -3  -1   88.70    5.40
   1  -3  -1   86.39    5.58
  -1  -3   1   88.48    5.41
  -1  -3   1   90.18    5.39
  -1  -3   1  103.03    5.39
  -1  -3  -1   17.10    1.29
  -1  -3  -1   16.91    1.22
   1  -3   1   19.07    1.33
  -1   3  -1   17.62    1.09
  -1  -3  -1   17.74    1.25
  -1  -3  -1   16.48    1.26
  -1   3  -1   15.93    1.28
   1  -3   1   17.71    1.26
  -3  -3  -1   79.86    4.67
  -3   3  -1   82.43    4.46
  -3   3  -1   73.07    4.70
  -3  -3  -1   74.10    4.63
   3  -3   1   76.69    4.58
  -3  -3  -1   74.47    4.53
   3  -3   1   76.50    4.50
  -3  -3  -1   73.96    4.52
  -5  -3  -1   53.33    3.37
  -5  -3  -1   52.68    3.33
   5  -3   1   54.70    3.24
  -5  -3  -1   51.97    3.29
   5  -3   1   51.96    3.32
  -5   3  -1   57.16    3.19
  -5   3  -1   50.07    3.42
  -5  -3  -1   56.79    3.30
   7   3   1   37.03    2.24
  -7   3  -1   30.98    2.34
  -7  -3  -1   35.54    2.23
  -7  -3  -1   36.74    2.35
   7  -3   1   35.10    2.19
  -7  -3  -1   33.90    2.29
  -7   3  -1   33.66    2.15
   7  -3   1   33.97    2.29
   9  -3   1    1.72    0.42
  -9  -3  -1    2.61    0.47
  -9   3  -1    2.42    0.36
  -9  -3  -1    1.68    0.44
   9   3   1    1.50    0.37
   9  -3   1    2.24    0.40
  -9   3  -1    2.97    0.53
  -9  -3  -1    2.46    0.35
 -11   3  -1    9.73    0.85
  11  -3   1    8.79    0.99
 -11  -3  -1   10.61    1.10
 -11   3  -1    8.15    1.00
 -11  -3  -1    8.65    0.71
  11  -3   1    8.74    0.84
 -11  -3  -1    7.47    0.97
  11   3   1   10.15    0.92
  13   3   1   59.64    3.57
  13  -3   1   62.22    3.70
 -13  -3  -1   54.85    3.82
  13  -3   1   59.23    3.52
 -13  -3  -1   56.76    3.72
 -13  -3  -1   57.01    3.52
 -13   3  -1   59.45    3.68
 -13   3  -1   59.68    3.85
 -15   3  -1    8.85    1.07
 -15  -3  -1    8.77    1.10
  15   3   1    7.82    0.88
  15  -3   1    6.80    0.92
 -15  -3  -1    9.42    1.14
 -15  -3  -1    8.82    0.65
  15  -3   1   10.58    0.91
 -15   3  -1    9.09    0.96
 -17  -3  -1    6.37    0.96
  17  -3   1    7.02    0.94
  17  -3   1    7.94    0.81
 -17  -3  -1    7.60    1.08
  17   3   1    8.29    0.88
 -17  -3  -1    7.27    0.55
 -17   3  -1    7.26    0.92
 -17   3  -1    8.07    1.03
  19   3   1   42.03    2.68
 -19  -3  -1   44.03    2.47
  19  -3   1   39.62    2.78
 -19   3  -1   42.33    2.86
 -19  -3  -1   35.56    2.78
 -19  -3  -1   41.86    3.00
 -19   3  -1   41.88    2.92
  19  -3   1   42.07    2.62
 -21  -3  -1   12.01    1.38
 -21  -3  -1   11.36    1.47
  21  -3   1    9.66    1.22
 -21   3  -1   12.13    1.40
  21   3   1   10.86    1.16
  21  -3   1   13.12    1.13
 -21   3  -1   11.94    1.33
 -23   3  -1   31.34    2.29
  23  -3   1   25.56    2.10
 -23   3  -1   27.50    2.21
 -23  -3  -1   26.07    2.20
 -23  -3  -1   30.63    2.43
  23  -3   1   31.53    2.02
  23   3   1   30.46    2.08
 -25   3  -1   63.32    3.99
 -25   3  -1   57.52    3.90
  25  -3   1   59.19    3.78
 -25  -3  -1   54.90    3.81
 -25  -3  -1   51.94    4.02
  25   3   1   58.06    3.65
  25  -3   1   52.90    3.53
 -27  -3  -1   22.29    2.17
  27  -3   1   23.01    2.10
 -27   3  -1   24.55    2.28
  27  -3   1   22.84    1.75
 -27   3  -1   25.40    2.00
  27   3   1   24.22    1.84
 -27  -3  -1   22.61    2.40
 -29   3  -1    9.82    1.43
  29  -3   1    9.14    1.11
 -29  -3  -1   10.43    1.43
  29   3   1    9.59    1.23
 -29  -3  -1   10.62    1.59
 -29   3  -1   12.00    1.47
  29  -3   1    9.51    1.34
 -31   3  -1    0.93    0.46
 -31   3  -1    0.10    0.52
  31   3   1    0.08    0.49
  31  -3   1    0.30    0.48
 -31  -3  -1    0.39    0.48
  31  -3   1    0.57    0.43
 -31  -3  -1    0.34    0.65
  33  -3   1   12.48    1.34
  33  -3   1    9.16    1.38
 -33  -3  -1    7.82    1.47
  33   3   1   15.14    1.54
 -33   3  -1   10.48    1.39
  33   3   1    9.16    1.40
 -33   3  -1    9.40    1.48
 -35   3  -1   30.54    2.85
  35  -3   1   24.47    1.96
 -35  -3  -1   23.46    2.70
  35   3   1   25.55    2.30
  35   3   1   26.32    2.45
  35  -3   1   23.73    2.38
 -35   3  -1   27.69    2.43
  37  -3   1    1.88    0.62
  37  -3   1    2.11    0.64
 -37   3  -1    0.95    0.69
 -37   3  -1    0.61    0.59
 -37  -3  -1    0.74    0.64
  37   3   1    1.33    0.60
  37   3   1    1.24    0.67
  39   3   1    4.94    0.97
  39  -3   1    6.42    1.22
  39   3   1    3.63    1.05
 -39   3  -1    4.82    1.01
 -39  -3  -1    6.24    1.31
  39  -3   1    4.14    0.96
 -39   3  -1    5.10    1.20
  41   3   1    1.40    0.84
  41  -3   1    1.72    0.67
  41  -3   1    1.48    0.73
 -41  -3  -1    1.72    0.85
 -41   3  -1    1.21    0.69
  41   3   1    0.50    0.63
 -41   3  -1    0.28    0.70
 -43   3  -1    6.25    1.16
  43   3   1    7.57    1.24
 -43  -3  -1    4.54    1.27
  43   3   1    7.39    1.43
  43  -3   1   10.21    1.36
 -43   3  -1    9.73    1.74
  43  -3   1    7.41    1.36
 -45  -3  -1    1.11    0.83
  45  -3   1    0.32    0.58
 -45   3  -1   -1.15    0.74
  45  -3   1    1.14    0.79
  45   3   1    0.48    0.74
  45   3   1    0.15    0.61
 -45   3  -1    1.01    0.74
 -47  -3  -1    0.33    0.77
 -47   3  -1    0.37    0.87
  47  -3   1    1.28    0.69
  47   3   1    0.46    0.80
  47   3   1    1.49    0.68
  49   3   1    0.89    0.69
  49  -3   1    1.13    0.78
 -49  -3  -1    1.28    0.92
  49   3   1    0.38    0.90
 -49   3  -1    0.43    0.92
 -51   3  -1    6.08    1.70
  51   3   1    4.17    0.97
  51  -3   1    3.43    1.09
  51   3   1    4.88    1.27
 -51  -3  -1    1.94    1.05
  53  -3   1    2.10    1.01
  53   3   1    1.45    0.82
 -53   3  -1    0.37    1.02
 -53  -3  -1    1.38    1.05
  53   3   1    1.75    1.08
  55   3   1    4.87    1.23
  55  -3   1    4.55    1.22
 -55   3  -1    3.94    1.61
 -55  -3  -1    2.28    1.16
  55   3   1    1.63    1.23
  57   3   1    0.74    0.73
  57  -3   1    1.09    0.80
  57   3   1    6.17    1.52
 -57   3  -1    1.29    1.00
 -57  -3  -1    1.79    1.22
  59   3   1    1.48    0.84
 -59  -3  -1    1.70    1.31
 -59   3  -1   -0.56    1.08
  59   3   1    1.31    1.05
  59  -3   1    0.19    0.85
  61   3   1    0.30    0.89
  61   3   1    0.49    1.06
  61  -3   1    0.51    1.05
 -61   3  -1   -0.40    1.21
 -61  -3  -1    1.99    1.26
  63   3   1    5.66    1.29
  63  -3   1    4.93    1.41
 -63   3  -1    5.06    1.71
  63   3   1    0.69    1.36
 -63  -3  -1    1.14    1.48
  65   3   1    3.11    1.20
 -65  -3  -1    1.00    1.44
 -65   3  -1    5.02    1.79
  65  -3   1    2.80    1.32
  64   4  -1    1.86    0.95
 -64   4   1    2.27    1.42
  64  -4  -1    2.03    1.23
 -64  -4   1    1.34    1.28
 -62   4   1    1.66    1.39
  62  -4  -1   -0.35    0.93
  62   4  -1    0.02    1.18
 -62  -4   1   -0.07    1.14
  62   4  -1    1.17    0.87
  60   4  -1    2.19    0.94
  60  -4  -1    3.95    1.15
  60   4  -1    3.49    1.34
 -60  -4   1    2.24    1.23
 -60   4   1    2.98    1.38
  58   4  -1    1.70    1.15
 -58   4   1    3.32    1.47
  58  -4  -1    2.14    1.15
  58   4  -1    3.55    1.31
 -58  -4   1    2.12    1.17
 -56  -4   1    1.58    1.17
  56  -4  -1    0.47    0.82
  56   4  -1    0.53    1.00
  56   4  -1    1.56    0.92
 -56   4   1    2.75    1.20
 -54  -4   1    3.57    1.24
  54  -4  -1    2.00    1.08
  54   4  -1    2.23    0.90
  54   4  -1    1.14    1.11
 -54   4   1    1.68    1.13
  52   4  -1   -1.02    0.64
  52   4  -1    1.31    1.07
  52  -4  -1    1.59    0.89
 -52   4   1    1.99    1.16
 -52  -4   1    2.18    1.07
 -50   4   1   -0.27    0.88
  50  -4  -1   -0.31    0.80
 -50  -4   1    1.12    0.89
  50   4  -1    0.20    0.71
  50   4  -1    0.03    0.63
 -48  -4   1    1.93    1.14
  48   4  -1    1.47    1.01
  48  -4  -1    0.76    0.74
  48   4  -1    1.53    0.84
 -48   4   1    2.93    1.13
 -46   4   1    4.57    1.30
  46  -4  -1    5.40    1.32
  46   4  -1    3.22    1.15
 -46   4   1    4.76    1.14
 -46  -4   1    3.42    1.20
  46   4  -1    6.73    1.25
  44  -4  -1    0.49    0.71
 -44   4   1    1.00    0.74
  44   4  -1    0.99    0.63
 -44   4   1    1.06    0.76
 -44  -4   1   -0.55    0.85
 -42  -4   1    6.17    1.47
 -42  -4   1    6.32    1.34
  42  -4  -1    5.95    1.29
 -42   4   1    5.12    1.29
  42   4  -1    6.52    1.25
 -42   4   1    8.80    1.46
  40   4  -1   11.97    1.61
 -40   4   1   10.84    1.65
 -40  -4   1   12.11    1.96
 -40  -4   1   11.85    1.76
 -40   4   1   10.69    1.78
  40  -4  -1    8.56    1.50
 -38  -4   1   41.96    3.70
 -38   4   1   33.78    3.33
  38   4  -1   33.54    2.80
  38  -4  -1   37.64    3.26
 -38   4   1   35.07    2.96
  38  -4  -1   40.14    2.63
 -38  -4   1   38.32    3.31
  36  -4  -1    1.11    0.61
  36  -4  -1    1.61    0.50
 -36  -4   1    0.80    0.72
  36   4  -1   -0.02    0.43
 -36   4   1    0.06    0.59
 -36  -4   1    0.46    0.60
 -36   4   1    0.86    0.59
  34   4  -1    7.77    1.20
 -34   4   1    6.71    1.23
 -34  -4   1    5.78    1.19
  34  -4  -1    7.72    1.28
  34  -4  -1    7.76    1.02
 -34  -4   1    8.14    1.32
 -34   4   1    5.44    1.14
 -32   4   1   48.03    3.43
  32  -4  -1   41.91    2.87
  32  -4  -1   40.27    3.18
 -32  -4   1   44.72    3.35
 -32   4   1   48.84    3.45
  32   4  -1   43.96    3.15
 -32  -4   1   40.59    3.45
  30  -4  -1   36.44    2.41
 -30  -4   1   34.54    2.97
  30   4  -1   33.95    2.61
  30  -4  -1   36.14    2.78
 -30  -4   1   34.85    2.80
 -30   4   1   40.10    2.94
 -30   4   1   37.52    2.88
 -28   4   1    0.10    0.53
 -28  -4   1    0.62    0.52
  28   4  -1   -0.01    0.43
  28  -4  -1    0.50    0.46
 -28   4   1    0.98    0.44
 -28  -4   1    0.46    0.55
  28  -4  -1    1.14    0.44
  26  -4  -1    9.24    1.38
 -26   4   1    9.19    1.32
 -26   4   1    9.58    1.36
  26   4  -1    9.29    1.23
 -26  -4   1    9.93    1.41
  26  -4  -1    9.80    0.96
 -26  -4   1    9.39    1.42
 -24   4   1   49.78    3.37
 -24  -4   1   47.62    3.47
 -24  -4   1   48.20    3.38
  24   4  -1   45.50    3.14
  24  -4  -1   44.69    2.91
  24  -4  -1   47.52    3.30
 -24   4   1   45.51    3.42
  22  -4  -1   58.11    3.91
  22   4  -1   55.48    3.78
  22  -4  -1   61.27    3.59
 -22   4   1   59.38    4.00
 -22  -4   1   59.26    4.00
 -22   4   1   57.57    4.08
 -22  -4   1   62.82    4.15
 -20   4   1    0.36    0.41
 -20  -4   1    0.71    0.44
 -20  -4   1    0.68    0.51
  20  -4  -1    0.71    0.31
  20   4  -1    0.66    0.35
 -20   4   1    0.80    0.41
  20  -4  -1    0.81    0.46
  18  -4  -1   50.44    3.56
 -18  -4   1   51.41    3.70
 -18  -4   1   58.90    3.72
  18   4  -1   57.56    3.52
  18   4  -1   56.95    3.21
 -18   4   1   51.77    3.74
  18  -4  -1   53.29    3.28
 -18   4   1   55.15    3.61
 -16  -4   1   85.67    5.33
 -16   4   1   80.29    5.18
 -16  -4   1   84.14    5.23
  16   4  -1   85.68    4.89
  16  -4  -1   79.83    5.14
 -16   4   1   81.16    5.38
  16  -4  -1   82.64    4.84
  16   4  -1   84.29    5.06
 -14   4   1   71.92    4.67
  14   4  -1   76.21    4.47
  14  -4  -1   79.46    4.41
 -14  -4   1   70.14    4.70
 -14  -4   1   78.99    4.81
  14   4  -1   72.76    4.57
  14  -4  -1   72.18    4.66
 -14   4   1   77.08    4.92
 -12  -4   1    8.91    1.19
  12   4  -1    8.51    0.77
  12  -4  -1   11.55    0.94
 -12  -4   1   11.81    1.16
  12   4  -1   12.26    1.18
  12  -4  -1    8.57    1.12
 -12   4   1   10.05    1.28
 -12   4   1   10.87    1.03
  10   4  -1   15.46    1.36
 -10   4   1   14.68    1.49
  10  -4  -1   13.23    1.06
  10   4  -1   14.97    1.09
 -10   4   1   15.81    1.16
  10  -4  -1   14.21    1.42
 -10  -4   1   13.98    1.18
 -10  -4   1   14.64    1.48
  -8  -4   1    1.66    0.51
   8  -4  -1    1.08    0.37
   8  -4  -1    2.52    0.43
   8   4  -1    1.07    0.32
  -8  -4   1    1.81    0.39
   8   4  -1    2.13    0.52
  -8   4   1    1.54    0.34
  -8   4   1    1.38    0.47
   6  -4  -1   55.83    3.56
  -6   4   1   51.43    3.43
  -6  -4   1   55.12    3.56
   6  -4  -1   56.76    3.38
   6   4  -1   56.62    3.51
  -6   4   1   51.17    3.66
  -6  -4   1   58.73    3.48
  -6  -4   1   59.65    3.56
   4  -4  -1  137.02    7.61
  -4   4   1  125.34    8.03
  -4  -4   1  133.66    7.75
  -4   4   1  135.12    7.81
  -4  -4   1  131.79    7.78
  -4  -4   1  133.92    7.75
   4   4  -1  128.65    7.90
   2   4  -1   12.53    1.08
  -2  -4   1   10.95    0.91
   2  -4  -1   15.82    1.34
  -2  -4   1   13.57    1.29
  -2   4   1   13.86    1.01
  -2   4   1   13.04    1.27
  -2  -4   1   10.95    1.21
   2  -4  -1   12.63    1.14
   0  -4  -1    1.45    0.40
   0  -4  -1    2.26    0.38
   0   4   1    1.56    0.43
   0  -4   1    0.70    0.37
   0  -4   1    1.20    0.37
   0  -4   1    1.68    0.25
   0  -4  -1    2.37    0.46
   0   4  -1    1.67    0.40
  -2  -4  -1  180.79   10.24
  -2  -4  -1  181.42   10.30
  -2   4  -1  173.59   10.64
  -2   4  -1  183.06   10.34
  -2  -4  -1  177.84   10.52
   2  -4   1  181.48   10.25
   2  -4   1  174.32   10.31
  -4  -4  -1   29.38    2.07
  -4  -4  -1   32.70    2.14
  -4   4  -1   28.58    2.17
   4  -4   1   30.62    2.08
  -4  -4  -1   28.50    2.08
  -4   4  -1   28.87    1.87
  -4  -4  -1   32.23    2.13
   4  -4   1   33.80    2.21
   6  -4   1   35.46    2.26
  -6  -4  -1   33.35    2.33
  -6   4  -1   36.74    2.12
   6  -4   1   30.77    2.33
  -6   4  -1   35.14    2.45
  -6  -4  -1   37.56    2.32
  -6  -4  -1   33.00    2.30
  -6  -4  -1   31.25    2.30
  -8   4  -1    8.39    0.64
   8  -4   1    6.36    0.83
  -8  -4  -1    7.47    1.01
   8  -4   1    6.68    0.95
  -8  -4  -1    8.68    0.99
  -8  -4  -1    9.48    0.87
  -8   4  -1    6.81    0.96
   8   4   1    8.18    0.93
 -10  -4  -1   50.66    3.14
 -10  -4  -1   46.56    3.22
 -10   4  -1   53.97    3.11
  10  -4   1   47.72    3.09
  10   4   1   49.85    3.15
 -10   4  -1   46.94    3.35
 -10  -4  -1   54.33    3.34
  10  -4   1   46.65    3.22
  12   4   1   58.83    3.88
 -12  -4  -1   62.86    4.14
 -12  -4  -1   69.01    3.92
 -12   4  -1   67.38    4.24
 -12  -4  -1   61.09    4.04
  12  -4   1   61.92    4.02
 -12   4  -1   63.74    3.92
  12  -4   1   62.27    3.85
 -14  -4  -1    0.66    0.47
 -14  -4  -1    0.60    0.37
  14  -4   1    0.39    0.34
 -14  -4  -1    0.36    0.20
  14   4   1    0.87    0.35
 -14   4  -1    0.55    0.26
 -14   4  -1    0.17    0.34
  14  -4   1    0.64    0.27
  16   4   1   -0.12    0.26
 -16   4  -1    0.55    0.35
  16  -4   1    0.95    0.28
 -16   4  -1    0.47    0.27
  16  -4   1    0.22    0.34
 -16  -4  -1   -0.07    0.36
 -16  -4  -1    0.62    0.20
 -16  -4  -1    0.44    0.39
 -18   4  -1   92.70    5.44
 -18  -4  -1   86.15    5.11
  18   4   1   85.24    5.22
 -18  -4  -1   77.96    5.37
  18  -4   1   84.09    5.35
  18  -4   1   82.11    5.12
 -18  -4  -1   91.14    5.65
 -18   4  -1   90.37    5.62
 -20  -4  -1   11.73    1.50
 -20  -4  -1   12.81    1.56
  20  -4   1   12.77    1.19
  20   4   1   11.53    1.23
 -20   4  -1   13.08    1.33
 -20   4  -1   12.74    1.51
  20  -4   1   11.89    1.41
 -22   4  -1    1.68    0.55
 -22  -4  -1    1.89    0.63
  22  -4   1    1.98    0.52
 -22   4  -1    3.19    0.80
  22  -4   1    2.03    0.67
 -22  -4  -1    2.20    0.69
  22   4   1    2.57    0.59
 -24  -4  -1   50.27    3.54
  24  -4   1   50.51    3.23
  24   4   1   53.27    3.35
 -24   4  -1   50.00    3.50
 -24  -4  -1   48.56    3.68
  24  -4   1   54.17    3.52
 -24   4  -1   46.06    3.55
 -26  -4  -1    0.95    0.69
 -26   4  -1    2.28    0.66
 -26  -4  -1    2.23    0.71
  26  -4   1    2.64    0.61
 -26   4  -1    2.29    0.62
  26  -4   1    2.56    0.71
  26   4   1    1.82    0.55
 -28  -4  -1   43.01    3.60
  28  -4   1   46.31    3.14
  28  -4   1   52.59    3.47
 -28   4  -1   43.24    3.45
  28   4   1   54.24    3.33
 -28   4  -1   50.54    3.53
 -28  -4  -1   46.64    3.45
  30  -4   1   20.62    1.88
 -30  -4  -1   24.54    2.62
  30   4   1   25.95    2.15
 -30   4  -1   27.83    2.44
  30  -4   1   21.65    2.23
 -30   4  -1   21.16    2.25
 -30  -4  -1   22.91    2.36
 -32  -4  -1    0.80    0.58
 -32  -4  -1    1.28    0.70
 -32   4  -1    0.73    0.55
  32  -4   1    0.50    0.45
  32  -4   1    1.15    0.72
 -32   4  -1    0.81    0.59
  32   4   1    0.30    0.46
  34   4   1    0.63    0.59
  34  -4   1    2.01    0.69
 -34   4  -1    2.09    0.72
 -34   4  -1    0.45    0.57
 -34  -4  -1   -0.03    0.57
 -34  -4  -1    0.96    0.57
  34  -4   1    1.20    0.64
  36  -4   1   16.66    1.62
 -36  -4  -1   16.75    2.21
 -36   4  -1   12.85    1.76
 -36   4  -1   13.92    1.88
 -36  -4  -1   13.03    1.83
  36  -4   1   13.48    1.80
  36   4   1   14.63    1.71
  38  -4   1    1.21    0.59
  38  -4   1    0.61    0.62
 -38   4  -1    0.59    0.76
  38   4   1    0.35    0.53
 -38  -4  -1    0.74    0.74
 -38   4  -1    0.89    0.67
  40   4   1    1.98    0.87
  40   4   1    3.09    0.86
 -40   4  -1    1.68    0.93
 -40  -4  -1    1.27    0.87
  40  -4   1    2.66    0.81
  40  -4   1    1.88    0.77
 -40   4  -1    2.61    0.74
 -42   4  -1   24.68    2.77
 -42   4  -1   19.00    2.24
  42  -4   1   26.41    2.18
  42   4   1   14.94    2.20
  42   4   1   20.27    2.19
 -42  -4  -1   22.95    2.87
  42  -4   1   20.97    2.44
  44  -4   1   22.62    2.60
 -44  -4  -1   24.86    3.07
  44   4   1   23.86    2.67
 -44   4  -1   19.69    2.37
 -44   4  -1   24.24    2.88
  44   4   1   24.48    2.44
 -46  -4  -1    3.55    1.21
  46   4   1    6.43    1.18
  46  -4   1    5.82    1.33
 -46   4  -1    4.22    1.33
 -46   4  -1    2.22    1.02
  46   4   1    2.45    1.09
 -48   4  -1    4.18    1.47
  48   4   1    2.60    0.87
  48   4   1    1.97    1.01
  48  -4   1    3.82    1.14
 -48  -4  -1    2.98    1.14
  50   4   1    1.44    0.79
 -50  -4  -1    1.89    1.09
  50   4   1    2.13    1.01
 -50   4  -1    1.90    1.08
  50  -4   1    1.87    0.96
 -52   4  -1    2.96    1.09
  52   4   1    2.49    1.12
 -52  -4  -1    1.35    1.20
  52   4   1    0.05    0.69
  52  -4   1    2.93    1.08
  54   4   1    7.67    1.48
  54  -4   1    7.28    1.51
 -54   4  -1    5.19    1.67
  54   4   1    6.88    1.59
 -54  -4  -1    7.30    1.92
 -56   4  -1    2.38    1.18
  56   4   1    0.46    1.05
 -56  -4  -1    1.39    1.21
  56  -4   1    2.40    1.12
  56   4   1    0.66    0.75
 -58  -4  -1    2.33    1.30
  58   4   1    1.46    1.22
 -58   4  -1   -0.02    1.06
  58   4   1    2.07    0.83
  58  -4   1    1.03    0.94
  60   4   1    2.07    1.31
 -60   4  -1   -0.04    1.19
 -60  -4  -1    4.28    1.48
  60   4   1    1.90    0.92
  60  -4   1   -0.40    0.96
  62   4   1    3.96    1.10
 -62  -4  -1    1.98    1.60
  62  -4   1    1.76    1.28
 -62   4  -1    1.82    1.56
  62   4   1    2.96    1.54
 -64   4  -1    2.23    1.25
  64   4   1    1.45    0.87
  64   4   1    1.95    1.47
 -64  -4  -1    2.92    1.38
  64  -4   1    1.84    1.24
 -63  -5   1    1.13    1.40
  63   5  -1    0.29    1.31
  63   5  -1    0.60    0.93
 -63   5   1    1.27    1.30
  63  -5  -1    0.25    1.03
 -61   5   1    0.74    1.16
  61  -5  -1    0.70    0.96
  61   5  -1    1.04    1.17
 -61  -5   1    0.51    1.16
  61   5  -1    0.98    0.85
  59   5  -1    1.63    1.25
  59   5  -1    1.20    0.86
  59  -5  -1    0.20    1.05
 -59   5   1    0.34    1.21
 -59  -5   1    0.89    1.31
  57  -5  -1    3.14    1.17
 -57   5   1    1.01    1.12
  57   5  -1    0.07    0.89
  57   5  -1    2.85    1.39
 -57  -5   1    0.28    1.14
 -55   5   1    2.65    1.41
  55  -5  -1    1.23    0.98
  55   5  -1    1.72    1.18
  55   5  -1   -0.69    0.92
 -55  -5   1   -0.09    1.03
  53  -5  -1    3.80    1.16
 -53  -5   1    2.28    1.23
  53   5  -1    3.10    1.26
 -53   5   1    4.82    1.51
  53   5  -1    4.71    1.24
 -51   5   1   -0.50    1.07
 -51  -5   1   -0.98    0.84
  51   5  -1   -0.38    0.63
  51   5  -1   -0.57    0.88
  51  -5  -1    0.68    0.87
  49  -5  -1    3.17    1.11
 -49   5   1    3.31    1.25
 -49   5   1    2.45    1.10
 -49  -5   1    1.12    1.09
  49   5  -1    1.81    0.85
  49   5  -1    2.23    1.13
  47  -5  -1    2.88    1.01
 -47   5   1    0.56    0.92
  47   5  -1    1.76    0.79
 -47   5   1    1.31    1.04
 -47  -5   1    1.23    1.00
 -45  -5   1    2.53    1.09
  45   5  -1    2.20    0.87
 -45   5   1    1.12    0.98
 -45  -5   1    1.64    0.92
  45  -5  -1    0.30    0.84
 -45   5   1    0.46    0.78
  43   5  -1   -0.02    0.52
 -43  -5   1    0.99    0.81
 -43   5   1    0.85    0.83
  43  -5  -1    0.59    0.75
 -43   5   1    0.94    0.79
 -43  -5   1    0.91    0.93
  41   5  -1    0.16    0.62
 -41   5   1    0.03    0.61
  41  -5  -1    1.22    0.69
 -41  -5   1    1.08    0.82
 -41  -5   1    0.89    0.66
 -41   5   1    0.63    0.91
 -39   5   1    6.11    1.37
  39   5  -1    7.43    1.22
 -39  -5   1    7.84    1.45
 -39   5   1    6.41    1.39
 -39  -5   1   10.48    1.87
  39  -5  -1    6.87    1.37
 -37   5   1    1.03    0.72
 -37  -5   1    2.43    0.89
 -37  -5   1    2.27    0.88
 -37   5   1    0.70    0.69
  37  -5  -1    1.71    0.73
  37   5  -1    1.25    0.60
  35   5  -1    4.14    0.90
 -35   5   1    3.36    0.86
 -35   5   1    5.55    1.08
 -35  -5   1    1.56    0.91
 -35  -5   1    4.81    1.14
  35  -5  -1    4.14    0.99
  33   5  -1    1.16    0.56
 -33  -5   1    0.39    0.57
 -33  -5   1    0.79    0.72
 -33   5   1    1.19    0.74
  33  -5  -1    1.01    0.50
 -33   5   1    1.99    0.69
  33  -5  -1    1.19    0.63
  31   5  -1    0.19    0.46
 -31   5   1    0.36    0.54
  31  -5  -1    0.58    0.49
 -31   5   1    0.96    0.49
  31  -5  -1    0.59    0.38
 -31  -5   1   -0.13    0.49
 -31  -5   1    0.13    0.59
  29  -5  -1    0.46    0.50
 -29  -5   1    1.73    0.75
  29  -5  -1    0.32    0.37
 -29   5   1    0.83    0.58
 -29  -5   1    0.53    0.63
 -29   5   1    0.82    0.47
  29   5  -1   -0.18    0.39
 -27   5   1   28.21    2.63
 -27  -5   1   31.18    2.77
 -27  -5   1   27.48    2.66
  27  -5  -1   28.70    2.59
  27  -5  -1   26.91    1.94
  27   5  -1   25.03    2.11
 -27   5   1   26.35    2.23
 -25   5   1    0.24    0.52
  25   5  -1   -0.15    0.38
 -25   5   1    1.03    0.41
 -25  -5   1    0.99    0.63
  25  -5  -1    0.59    0.45
 -25  -5   1   -0.08    0.51
  25  -5  -1    0.41    0.37
 -23  -5   1    0.42    0.44
 -23   5   1    0.68    0.56
  23   5  -1    0.08    0.34
 -23   5   1    0.76    0.40
  23  -5  -1    1.21    0.36
  23  -5  -1    0.68    0.51
 -23  -5   1    0.23    0.56
 -21   5   1    3.87    0.90
 -21   5   1    2.71    0.70
  21   5  -1    2.74    0.68
  21   5  -1    4.27    0.39
  21  -5  -1    3.31    0.86
 -21  -5   1    5.36    1.05
 -21  -5   1    5.65    1.03
  21  -5  -1    3.36    0.56
  19   5  -1    1.58    0.28
 -19   5   1    0.98    0.40
  19  -5  -1    0.98    0.49
 -19  -5   1    1.50    0.59
  19  -5  -1    1.37    0.43
 -19   5   1    1.52    0.63
 -19  -5   1    0.98    0.50
  19   5  -1    1.27    0.50
 -17   5   1    0.62    0.54
  17  -5  -1    1.41    0.36
 -17  -5   1    0.61    0.44
  17   5  -1    0.07    0.40
 -17   5   1    1.05    0.44
  17  -5  -1   -0.15    0.37
  17   5  -1    0.56    0.25
 -17  -5   1    0.56    0.42
 -15  -5   1   30.34    2.52
  15   5  -1   29.53    1.91
  15  -5  -1   27.48    1.91
 -15  -5   1   27.92    2.15
 -15   5   1   30.36    2.35
  15   5  -1   27.78    2.09
  15  -5  -1   24.92    2.31
 -15   5   1   29.19    2.06
  13   5  -1    1.58    0.47
  13  -5  -1    0.75    0.44
 -13  -5   1    1.97    0.64
 -13   5   1    2.02    0.61
 -13  -5   1    0.92    0.40
  13   5  -1    1.30    0.36
  13  -5  -1    2.20    0.44
 -13   5   1    1.41    0.37
 -11  -5   1   44.58    2.99
  11   5  -1   44.06    2.73
 -11  -5   1   41.51    2.82
  11  -5  -1   40.85    2.65
 -11   5   1   40.04    2.72
  11   5  -1   39.61    2.79
  11  -5  -1   41.25    2.90
 -11   5   1   38.87    2.99
   9   5  -1    0.23    0.30
   9   5  -1    0.18    0.40
  -9   5   1    0.13    0.20
  -9  -5   1    0.37    0.33
   9  -5  -1    0.23    0.39
  -9  -5   1    0.60    0.51
  -9   5   1    0.58    0.41
   9  -5  -1    0.74    0.29
  -7   5   1    9.29    0.93
  -7  -5   1    9.35    1.18
  -7   5   1   11.55    1.35
  -7  -5   1   10.82    1.01
  -7  -5   1   10.43    1.28
   7   5  -1    9.24    1.04
   7  -5  -1    9.97    1.08
   7  -5  -1   10.91    1.30
   5  -5  -1   14.83    1.26
  -5   5   1   15.63    1.20
  -5  -5   1   17.83    1.64
   5  -5  -1   18.77    1.69
  -5  -5   1   17.72    1.67
  -5   5   1   14.89    1.60
  -5  -5   1   15.65    1.23
   5   5  -1   14.61    1.40
  -3  -5   1    3.08    0.63
  -3   5   1    1.59    0.51
   3  -5  -1    2.11    0.56
  -3  -5   1    1.59    0.51
   3  -5  -1    3.43    0.58
  -3   5   1    1.83    0.38
  -3  -5   1    1.89    0.36
   3   5  -1    1.41    0.43
   1  -5  -1    2.91    0.54
   1  -5  -1    3.42    0.66
   1  -5  -1    1.44    0.32
  -1  -5   1    2.82    0.61
  -1   5   1    0.91    0.46
  -1  -5   1    1.59    0.28
   1   5  -1    0.71    0.37
  -1  -5   1    1.85    0.50
  -1  -5  -1   31.82    1.95
   1   5   1   28.62    2.10
  -1  -5  -1   26.92    2.04
  -1  -5  -1   25.39    1.97
  -1   5  -1   30.09    1.79
   1  -5   1   24.85    2.04
   1  -5   1   24.68    1.98
  -1   5  -1   28.80    2.09
  -3  -5  -1    1.91    0.51
  -3  -5  -1    1.60    0.39
   3  -5   1    1.95    0.49
   3   5   1    1.80    0.45
  -3   5  -1    0.80    0.38
  -3  -5  -1    1.27    0.44
  -3   5  -1    1.34    0.27
   3  -5   1    1.43    0.50
  -5  -5  -1    9.94    1.17
  -5  -5  -1    7.89    0.99
  -5   5  -1    5.99    0.63
   5   5   1    9.04    1.04
  -5  -5  -1   10.17    1.17
   5  -5   1   10.49    1.25
  -5   5  -1    6.98    1.06
   5  -5   1   10.33    1.10
  -7  -5  -1    0.48    0.38
   7   5   1   -0.19    0.23
  -7  -5  -1    0.35    0.39
  -7   5  -1    0.37    0.17
  -7  -5  -1    0.18    0.30
   7  -5   1   -0.38    0.27
  -7   5  -1   -0.22    0.28
   7  -5   1    1.05    0.44
   9   5   1    5.71    0.85
  -9  -5  -1    4.74    0.79
   9  -5   1    3.74    0.80
  -9   5  -1    5.34    0.57
   9  -5   1    5.95    0.80
   9   5   1    5.86    0.79
  -9   5  -1    4.89    0.89
  -9  -5  -1    4.72    0.86
  11  -5   1    0.84    0.34
 -11   5  -1    0.67    0.43
  11  -5   1    2.06    0.61
  11   5   1    1.06    0.44
  11   5   1    2.59    0.48
 -11  -5  -1    1.60    0.54
 -11   5  -1    1.47    0.35
 -11  -5  -1    1.65    0.51
  13   5   1    5.55    0.69
 -13   5  -1    4.73    0.87
 -13  -5  -1    4.21    0.80
  13   5   1    5.55    0.81
  13  -5   1    3.95    0.82
 -13   5  -1    4.47    0.62
  13  -5   1    6.25    0.81
 -13  -5  -1    3.33    0.75
  15   5   1    5.16    0.83
 -15  -5  -1    4.94    0.88
  15   5   1    4.94    0.63
 -15   5  -1    5.29    0.70
 -15   5  -1    5.23    0.94
  15  -5   1    4.20    0.69
  15  -5   1    2.83    0.68
 -15  -5  -1    3.45    0.85
 -17   5  -1    4.38    0.67
 -17   5  -1    4.30    0.93
  17  -5   1    4.81    0.76
 -17  -5  -1    4.85    0.87
  17   5   1    4.27    0.57
  17   5   1    2.95    0.65
  17  -5   1    2.65    0.80
 -17  -5  -1    2.85    0.70
  19  -5   1    1.63    0.66
  19  -5   1    1.58    0.45
  19   5   1    1.72    0.50
 -19   5  -1    1.43    0.57
 -19   5  -1    1.99    0.54
  19   5   1    2.56    0.38
 -19  -5  -1    1.71    0.68
 -19  -5  -1    1.66    0.68
 -21  -5  -1   16.00    1.83
  21   5   1   14.76    1.09
 -21   5  -1   13.78    1.74
  21  -5   1   14.69    1.71
  21   5   1   15.11    1.55
 -21   5  -1   16.71    1.57
 -21  -5  -1   15.05    1.81
  21  -5   1   17.65    1.47
 -23   5  -1    2.14    0.62
  23   5   1    2.07    0.32
  23  -5   1    2.07    0.74
 -23   5  -1    0.91    0.58
 -23  -5  -1    1.75    0.63
  23   5   1    2.26    0.64
 -23  -5  -1    0.66    0.58
  23  -5   1    2.51    0.59
  25  -5   1    6.55    1.12
  25  -5   1    7.36    0.96
 -25  -5  -1    4.06    1.00
 -25  -5  -1    5.63    1.21
 -25   5  -1    6.03    0.98
  25   5   1    5.65    0.95
 -25   5  -1    5.02    1.06
  27  -5   1    1.36    0.50
 -27   5  -1   -0.31    0.47
 -27  -5  -1   -0.39    0.55
 -27  -5  -1   -0.47    0.52
  27  -5   1    0.61    0.55
 -27   5  -1    0.56    0.54
  27   5   1    0.59    0.45
 -29  -5  -1    1.76    0.74
  29  -5   1    2.31    0.60
  29   5   1    2.51    0.64
 -29  -5  -1    1.01    0.82
  29  -5   1    2.83    0.94
 -29   5  -1    2.27    0.66
 -29   5  -1    2.18    0.74
 -31  -5  -1    0.57    0.52
  31   5   1    1.10    0.56
 -31  -5  -1    0.17    0.62
  31  -5   1    1.51    0.56
  31  -5   1    0.21    0.44
 -31   5  -1    1.79    0.67
 -31   5  -1    1.82    0.80
  33  -5   1    2.60    0.79
 -33   5  -1    0.85    0.61
 -33   5  -1    2.25    0.69
  33   5   1    2.13    0.70
 -33  -5  -1    1.31    0.75
 -33  -5  -1    1.79    0.83
  33  -5   1    2.48    0.82
  35   5   1    2.11    0.71
  35  -5   1    2.34    0.61
 -35  -5  -1    3.59    1.01
 -35  -5  -1    3.05    1.06
  35  -5   1    2.67    0.98
 -35   5  -1    1.23    0.69
 -35   5  -1    4.38    0.99
 -37  -5  -1    4.45    1.23
  37  -5   1    5.87    1.22
 -37   5  -1    2.55    0.87
  37   5   1    3.74    0.88
 -37   5  -1    7.61    1.33
  37  -5   1    5.96    1.01
 -37  -5  -1    3.94    1.12
 -39  -5  -1    0.75    0.70
  39   5   1    0.90    0.61
 -39   5  -1    0.65    0.70
 -39   5  -1   -0.62    0.56
 -39  -5  -1    0.55    0.79
  39  -5   1    0.00    0.66
  39  -5   1    0.55    0.57
 -41   5  -1    3.53    1.11
 -41   5  -1    5.04    1.22
  41  -5   1    4.53    1.17
  41   5   1    4.89    1.08
 -41  -5  -1    4.05    1.24
  43   5   1    5.77    1.33
 -43   5  -1    8.92    1.55
 -43  -5  -1    5.87    1.47
  43   5   1    6.28    1.15
  43  -5   1    5.01    1.27
 -43   5  -1    5.11    1.30
  45  -5   1    2.28    1.04
 -45  -5  -1    1.90    1.03
  45   5   1    1.49    1.01
 -45   5  -1    1.50    0.87
 -45   5  -1    0.56    0.84
  45   5   1    1.64    0.80
  47   5   1    0.70    0.84
  47  -5   1    1.10    0.91
 -47  -5  -1    0.91    0.93
 -47   5  -1    0.40    0.91
 -47   5  -1    2.71    1.02
  47   5   1    1.76    0.88
  49   5   1   -0.83    0.74
 -49  -5  -1    1.06    1.00
  49  -5   1    0.01    0.74
 -49   5  -1   -0.35    0.80
 -49   5  -1    0.90    0.90
  49   5   1    0.41    0.65
  51   5   1    1.18    0.87
 -51   5  -1    0.39    1.05
  51   5   1    0.46    0.94
  51  -5   1    0.03    0.79
 -51  -5  -1    0.08    0.87
  53   5   1    1.54    0.88
 -53   5  -1    1.45    1.15
 -53  -5  -1    0.98    1.04
  53  -5   1    0.02    0.97
  53   5   1    0.11    1.04
  55   5   1    0.99    0.81
 -55  -5  -1    1.95    1.25
  55  -5   1   -0.94    0.84
  55   5   1    0.51    1.09
 -55   5  -1    0.63    1.14
  57   5   1    1.21    1.21
  57  -5   1    1.34    1.19
  57   5   1    1.25    0.91
 -57   5  -1    1.22    1.24
 -57  -5  -1    1.10    1.20
  59   5   1    1.45    1.16
 -59   5  -1    2.90    1.43
 -59  -5  -1    1.15    1.27
  59  -5   1    2.36    1.14
  59   5   1   -0.25    0.85
 -61  -5  -1    1.46    1.28
  61   5   1    0.78    1.33
 -61   5  -1   -1.16    1.17
  61   5   1    0.05    0.82
  61  -5   1    1.45    1.30
  63   5   1    1.93    0.94
 -63   5  -1    2.09    1.22
  63   5   1    1.83    1.26
  63  -5   1    0.90    1.15
 -63  -5  -1   -0.15    1.25
 -62   6   1    0.99    1.56
  62  -6  -1    0.79    1.07
  62   6  -1    1.51    1.06
  62   6  -1    0.41    1.30
 -62  -6   1    1.90    1.36
  60   6  -1    1.45    1.44
 -60  -6   1    0.56    1.26
  60   6  -1    2.47    1.04
  60  -6  -1    2.42    1.20
 -60   6   1    2.01    1.32
  58   6  -1   10.54    1.79
  58  -6  -1    6.43    1.60
  58   6  -1   10.36    2.20
 -58  -6   1    9.37    2.14
 -58   6   1    8.52    1.99
  56  -6  -1    0.64    0.96
 -56  -6   1    2.40    1.28
  56   6  -1    0.05    1.10
 -56   6   1    3.15    1.29
  56   6  -1    1.84    0.99
  54   6  -1    1.40    0.87
 -54   6   1    1.23    1.13
 -54  -6   1    1.09    1.36
  54  -6  -1   -0.39    0.88
  54   6  -1   -0.19    1.09
  52   6  -1    0.62    0.81
 -52   6   1    0.00    0.92
  52   6  -1   -0.64    0.96
 -52  -6   1    1.37    1.14
  52  -6  -1    0.45    0.92
 -50  -6   1    0.91    1.08
 -50   6   1    0.43    0.94
  50   6  -1    1.85    0.94
  50  -6  -1    1.87    1.10
 -50   6   1    3.38    1.27
  48  -6  -1    5.22    1.42
  48   6  -1    7.08    1.41
 -48   6   1    9.61    1.86
 -48  -6   1    7.56    1.60
 -48  -6   1   10.19    1.96
 -48   6   1    7.53    1.55
 -46  -6   1    0.74    1.03
  46  -6  -1    0.77    0.84
 -46   6   1   -0.10    0.75
 -46   6   1    1.12    0.99
 -46  -6   1    0.92    0.89
  46   6  -1    0.60    0.75
 -44  -6   1    2.23    1.09
 -44  -6   1    2.74    1.01
 -44   6   1    0.71    0.81
  44  -6  -1    3.35    1.13
  44   6  -1    1.79    0.79
 -44   6   1    1.98    1.00
 -42   6   1    1.31    0.82
  42   6  -1    0.95    0.66
 -42   6   1    2.08    1.00
  42  -6  -1   -1.11    0.64
 -42  -6   1    3.03    1.21
 -42  -6   1    1.53    1.02
  40  -6  -1    2.59    0.95
 -40  -6   1    1.36    0.90
 -40   6   1    3.73    1.10
 -40  -6   1    2.45    0.97
 -40   6   1    3.23    1.08
  40   6  -1    3.45    0.91
 -38  -6   1    8.99    1.73
  38   6  -1    7.73    1.36
 -38   6   1    7.95    1.63
  38  -6  -1   11.80    1.82
 -38  -6   1    9.53    1.65
 -38   6   1    9.92    1.60
 -36   6   1    8.41    1.38
 -36  -6   1    7.58    1.49
  36  -6  -1    7.72    1.51
 -36   6   1    5.92    1.33
 -36  -6   1    7.52    1.57
  36   6  -1    8.21    1.28
  34  -6  -1    2.60    0.86
 -34   6   1    2.00    0.76
  34   6  -1    1.96    0.71
 -34  -6   1    2.57    0.89
 -34  -6   1    2.42    0.96
 -34   6   1    1.38    0.82
  32  -6  -1    2.56    0.85
  32   6  -1    3.65    0.87
 -32   6   1    3.34    0.82
 -32  -6   1    3.64    1.03
 -32  -6   1    3.22    1.02
 -32   6   1    3.06    1.04
 -30   6   1   40.63    2.99
  30  -6  -1   36.58    2.99
 -30   6   1   38.96    3.13
 -30  -6   1   37.00    3.12
  30  -6  -1   42.20    2.61
 -30  -6   1   34.73    3.31
  30   6  -1   30.30    2.67
 -28  -6   1    0.57    0.67
  28  -6  -1    1.16    0.58
  28   6  -1    0.03    0.44
 -28   6   1    2.02    0.65
 -28   6   1    2.28    0.72
  28  -6  -1    1.38    0.66
 -28  -6   1    0.72    0.68
  26  -6  -1    4.32    1.01
 -26   6   1    4.95    1.09
 -26  -6   1    5.80    1.10
 -26   6   1    6.16    1.03
 -26  -6   1    6.68    1.27
  26  -6  -1    5.50    0.84
  26   6  -1    4.07    0.92
 -24   6   1   12.59    1.47
  24   6  -1    9.62    1.39
 -24  -6   1   14.30    1.79
 -24   6   1   10.80    1.63
  24  -6  -1   13.81    1.28
  24  -6  -1   10.22    1.54
 -24  -6   1    9.59    1.60
 -22  -6   1   65.35    4.40
  22   6  -1   66.62    4.17
 -22   6   1   63.09    4.49
 -22   6   1   60.98    4.19
  22   6  -1   64.98    3.78
  22  -6  -1   57.97    4.26
 -22  -6   1   62.35    4.36
  22  -6  -1   57.41    3.85
 -20   6   1    3.17    0.93
 -20   6   1    2.14    0.58
  20   6  -1    2.62    0.42
  20   6  -1    1.89    0.68
  20  -6  -1    2.10    0.54
 -20  -6   1    2.16    0.65
  20  -6  -1    2.26    0.69
 -20  -6   1    2.61    0.77
  18  -6  -1   14.52    1.30
  18   6  -1   15.96    1.63
 -18  -6   1   11.74    1.54
 -18   6   1   13.35    1.39
 -18  -6   1   12.33    1.74
 -18   6   1   13.62    1.80
  18  -6  -1   13.38    1.68
  18   6  -1   12.97    1.06
  16  -6  -1    0.44    0.35
  16   6  -1    0.72    0.31
 -16   6   1    0.46    0.44
 -16   6   1    0.54    0.31
  16   6  -1   -0.11    0.38
 -16  -6   1    0.90    0.53
 -16  -6   1   -0.08    0.43
  16  -6  -1    0.61    0.47
 -14  -6   1  137.43    8.42
  14   6  -1  145.27    8.25
 -14   6   1  133.91    8.66
 -14  -6   1  141.21    8.40
  14   6  -1  131.28    8.16
  14  -6  -1  124.95    8.27
 -14   6   1  137.12    8.27
  14  -6  -1  144.57    8.02
  12  -6  -1    1.62    0.47
 -12   6   1    1.41    0.52
  12   6  -1    0.88    0.35
  12  -6  -1    0.45    0.41
 -12  -6   1    0.61    0.45
  12   6  -1    0.69    0.45
 -12   6   1    1.17    0.34
 -12  -6   1    1.10    0.47
  10   6  -1   18.94    1.86
  10  -6  -1   18.09    1.94
 -10   6   1   22.92    2.15
 -10   6   1   17.21    1.43
  10   6  -1   19.64    1.53
 -10  -6   1   19.16    2.04
  10  -6  -1   18.77    1.64
 -10  -6   1   17.92    1.52
  -8  -6   1    4.63    0.71
   8  -6  -1    5.31    1.02
   8   6  -1    4.57    0.76
  -8   6   1    3.04    0.78
   8  -6  -1    3.70    0.69
  -8  -6   1    3.41    0.76
  -8  -6   1    3.79    0.86
  -8   6   1    4.08    0.61
   6  -6  -1   73.52    4.71
  -6  -6   1   67.55    4.62
  -6   6   1   72.67    4.83
  -6   6   1   70.98    4.45
   6   6  -1   71.68    4.64
  -6  -6   1   72.89    4.68
   6  -6  -1   74.78    4.51
  -6  -6   1   72.07    4.49
   4   6  -1   20.47    1.68
   4  -6  -1   21.60    2.02
  -4  -6   1   20.04    1.48
  -4  -6   1   22.82    2.02
  -4   6   1   22.06    2.07
   4  -6  -1   20.71    1.80
  -4  -6   1   19.15    1.94
  -4   6   1   17.43    1.48
   2  -6  -1   56.17    3.92
  -2  -6   1   64.06    3.97
  -2   6   1   58.23    3.75
  -2  -6   1   65.71    3.69
  -2   6   1   58.46    4.05
   2   6  -1   56.00    3.94
  -2  -6   1   58.14    3.94
   2  -6  -1   56.84    3.80
   0  -6   1   13.16    1.50
   0   6   1   11.86    1.43
   0  -6   1   13.01    0.98
   0  -6  -1   12.60    1.19
   0  -6   1   12.12    1.52
   0  -6  -1   13.41    1.43
   0  -6  -1   13.06    1.54
   0   6  -1   13.44    1.47
   2  -6   1   76.46    5.34
  -2   6  -1   89.77    5.09
  -2   6  -1   83.68    5.50
   2   6   1   85.12    5.48
   2  -6   1   86.64    5.32
  -2  -6  -1   83.64    5.29
  -2  -6  -1   86.62    5.39
  -2  -6  -1   88.60    5.29
  -4  -6  -1   16.17    1.60
  -4   6  -1   11.32    0.89
   4  -6   1   13.14    1.54
  -4  -6  -1   11.75    1.46
  -4  -6  -1   12.86    1.24
  -4   6  -1    9.04    1.31
   4   6   1   11.72    1.35
   4  -6   1   13.13    1.43
   6   6   1    2.07    0.51
  -6   6  -1    1.53    0.56
  -6   6  -1    1.70    0.31
  -6  -6  -1    1.36    0.46
   6  -6   1    1.88    0.56
  -6  -6  -1    1.88    0.56
  -6  -6  -1    1.85    0.56
   6  -6   1    0.64    0.50
   8   6   1    0.99    0.42
   8  -6   1    1.70    0.61
  -8  -6  -1    1.17    0.46
  -8   6  -1    0.74    0.24
   8  -6   1    1.56    0.52
  -8   6  -1    0.64    0.49
  -8  -6  -1    1.49    0.51
  -8  -6  -1    1.00    0.49
 -10   6  -1    1.47    0.59
  10   6   1    1.33    0.47
 -10  -6  -1    2.23    0.66
  10  -6   1    1.39    0.52
  10  -6   1    1.05    0.55
 -10   6  -1    1.47    0.32
 -10  -6  -1    2.51    0.60
  10   6   1    1.93    0.48
  12  -6   1   12.81    1.58
 -12  -6  -1   12.35    1.48
 -12   6  -1   11.22    0.99
  12   6   1   13.64    1.51
 -12  -6  -1   13.30    1.60
 -12   6  -1   13.34    1.64
  12  -6   1   14.67    1.39
  12   6   1   11.15    1.22
 -14   6  -1    0.08    0.49
  14  -6   1    0.16    0.31
 -14   6  -1    0.55    0.28
  14   6   1   -0.07    0.39
 -14  -6  -1    0.87    0.58
 -14  -6  -1   -0.06    0.50
  14   6   1    0.26    0.32
  14  -6   1    0.34    0.47
 -16  -6  -1   11.34    1.52
 -16   6  -1   10.56    1.53
 -16   6  -1   10.70    1.17
  16  -6   1   10.93    1.29
  16   6   1   12.63    1.22
 -16  -6  -1   16.03    1.79
  16   6   1   14.15    1.49
  16  -6   1   13.68    1.68
  18   6   1   53.40    3.58
  18   6   1   55.28    3.44
  18  -6   1   50.42    3.73
 -18  -6  -1   48.11    3.72
 -18   6  -1   57.13    3.96
 -18   6  -1   55.55    3.53
 -18  -6  -1   56.81    3.86
  18  -6   1   51.16    3.48
 -20  -6  -1   45.10    3.30
 -20   6  -1   46.21    3.01
  20   6   1   42.95    3.02
  20   6   1   47.71    2.85
  20  -6   1   39.39    3.14
 -20  -6  -1   39.15    3.19
 -20   6  -1   43.61    3.34
  20  -6   1   42.66    2.94
 -22   6  -1    8.77    1.13
 -22  -6  -1    6.14    1.23
  22  -6   1    8.37    1.12
  22  -6   1    7.15    1.24
  22   6   1    7.83    0.80
 -22  -6  -1    6.91    1.24
 -22   6  -1    8.15    1.39
  22   6   1    8.94    1.25
 -24  -6  -1    4.13    0.98
 -24   6  -1    4.00    0.76
  24  -6   1    2.59    0.84
  24   6   1    3.62    0.80
 -24   6  -1    3.25    0.87
  24  -6   1    4.41    0.78
 -24  -6  -1    4.34    1.03
  26  -6   1   24.73    1.99
  26   6   1   26.78    2.30
 -26  -6  -1   23.61    2.64
 -26   6  -1   33.02    2.86
  26  -6   1   23.22    2.52
 -26   6  -1   29.74    2.20
 -26  -6  -1   22.19    2.52
  28  -6   1   24.23    2.56
  28  -6   1   26.25    2.02
 -28   6  -1   24.90    2.12
  28   6   1   24.02    2.27
 -28   6  -1   28.36    2.75
 -28  -6  -1   23.80    2.56
 -28  -6  -1   28.94    2.86
 -30  -6  -1    4.69    1.21
 -30   6  -1    7.65    1.22
 -30  -6  -1    8.19    1.53
  30  -6   1    4.84    1.05
 -30   6  -1    4.79    1.16
  30   6   1    7.21    1.10
  30  -6   1    6.50    1.03
 -32  -6  -1    0.94    0.68
 -32   6  -1    0.14    0.64
 -32  -6  -1    1.46    0.83
 -32   6  -1    0.84    0.55
  32  -6   1    0.45    0.59
  32   6   1    0.59    0.47
  32  -6   1    0.68    0.75
  34   6   1    9.06    1.33
 -34   6  -1    8.07    1.56
 -34   6  -1    9.38    1.43
 -34  -6  -1    5.67    1.30
  34  -6   1    9.98    1.23
  34  -6   1    6.53    1.33
 -34  -6  -1    7.39    1.46
  36  -6   1   16.61    2.15
  36   6   1   12.51    1.67
 -36  -6  -1   10.75    1.78
 -36   6  -1   17.84    2.15
 -36  -6  -1   14.59    2.15
 -36   6  -1   13.54    1.99
  38   6   1    1.41    0.65
 -38  -6  -1    1.44    0.77
 -38  -6  -1    1.09    0.79
 -38   6  -1   -0.08    0.75
  38  -6   1    0.65    0.80
 -38   6  -1    1.58    0.73
 -40  -6  -1    2.59    1.07
 -40   6  -1    2.10    0.99
  40  -6   1    4.31    1.19
 -40   6  -1    4.50    1.32
  40   6   1    1.99    0.76
 -40  -6  -1    3.11    1.15
 -42   6  -1    5.02    1.26
 -42  -6  -1    3.14    1.15
 -42  -6  -1    4.61    1.29
  42   6   1    3.47    0.97
 -42   6  -1    6.36    1.32
 -44   6  -1    8.88    1.72
  44   6   1    5.31    1.08
 -44  -6  -1    8.21    1.75
  44  -6   1    6.83    1.49
 -44   6  -1    5.67    1.48
 -46  -6  -1    2.52    1.09
  46   6   1    0.83    0.63
  46   6   1    0.99    0.90
 -46   6  -1    1.30    0.96
 -46   6  -1    0.83    0.76
  46  -6   1    1.47    0.93
  48   6   1    7.70    1.40
 -48   6  -1    6.45    1.69
 -48   6  -1    7.27    1.63
  48   6   1    5.11    1.36
 -48  -6  -1    8.94    1.99
  48  -6   1    8.21    1.64
 -50   6  -1    1.61    1.06
  50  -6   1    1.50    0.96
 -50   6  -1   -0.32    0.91
  50   6   1    0.34    0.74
 -50  -6  -1   -0.49    0.84
  50   6   1    1.22    1.19
  52  -6   1    2.02    1.05
  52   6   1    2.33    1.17
  52   6   1    2.29    0.97
 -52  -6  -1    1.34    1.15
 -52   6  -1    2.55    1.25
  54   6   1    2.74    0.97
  54   6   1    1.77    1.26
 -54   6  -1    7.52    1.71
 -54  -6  -1    1.88    1.38
  54  -6   1    1.73    1.05
  56   6   1    1.01    1.06
 -56   6  -1    3.10    1.29
  56   6   1    2.12    0.90
 -56  -6  -1    3.74    1.52
  56  -6   1    2.86    1.18
  58   6   1    0.41    1.18
  58  -6   1    1.04    1.10
 -58  -6  -1    0.54    1.43
 -58   6  -1    0.51    1.06
  58   6   1    1.78    0.98
  60  -6   1    0.63    1.04
  60   6   1    0.22    0.81
 -60   6  -1    1.67    1.29
  60   6   1    2.20    1.27
 -60  -6  -1    0.52    1.25
  62   6   1    2.23    0.94
  62   6   1    0.24    1.34
 -62  -6  -1   -0.63    1.22
  62  -6   1    1.85    1.22
  61   7  -1    1.51    1.02
  61   7  -1    4.05    1.60
 -61  -7   1    1.79    1.25
  61  -7  -1    0.80    1.36
  59   7  -1    1.10    1.04
 -59  -7   1    1.60    1.41
  59  -7  -1    2.28    1.29
  59   7  -1    2.24    1.45
  57   7  -1    1.58    1.33
  57  -7  -1    3.55    1.34
  57   7  -1    0.58    0.82
 -57  -7   1    3.61    1.49
 -55  -7   1    3.61    1.62
  55   7  -1    2.45    1.25
  55   7  -1    4.77    1.24
 -55   7   1    6.12    1.57
  55  -7  -1    3.23    1.31
 -53  -7   1    2.30    1.30
 -53   7   1    1.22    1.09
  53  -7  -1    0.86    0.91
  53   7  -1   -0.10    0.82
 -53   7   1    0.82    1.27
 -51  -7   1    1.39    1.12
 -51   7   1    1.52    1.18
 -51   7   1   -0.34    1.00
  51  -7  -1    2.10    1.08
  51   7  -1    0.18    0.73
 -51  -7   1    1.68    1.12
 -49   7   1    1.37    1.05
 -49   7   1    1.43    1.11
  49   7  -1    0.30    0.75
  49  -7  -1    2.38    1.04
 -49  -7   1    3.59    1.52
 -49  -7   1    2.73    1.08
  47   7  -1    1.16    0.87
 -47  -7   1    0.63    0.88
 -47   7   1    1.99    1.17
 -47  -7   1    0.49    1.07
  47  -7  -1    1.24    0.98
 -47   7   1    1.32    1.04
  45  -7  -1   -0.16    0.81
 -45   7   1   -0.56    0.84
  45   7  -1    0.56    0.74
 -45  -7   1    0.04    0.92
 -45  -7   1    0.32    1.08
 -45   7   1    1.70    1.04
 -43   7   1    5.76    1.51
 -43   7   1    3.63    1.25
  43   7  -1    6.84    1.29
  43  -7  -1    4.92    1.41
 -43  -7   1   10.07    1.89
 -43  -7   1    5.48    1.45
  41  -7  -1    2.02    0.98
 -41   7   1    1.58    0.83
 -41  -7   1    2.06    0.90
 -41  -7   1    0.39    1.04
 -41   7   1    1.54    0.91
  41   7  -1    1.15    0.82
 -39  -7   1    1.32    1.01
  39  -7  -1    1.00    0.87
 -39   7   1    0.87    0.81
 -39  -7   1    1.01    0.93
  39   7  -1    2.49    0.79
 -39   7   1    1.12    0.95
 -37   7   1    7.53    1.62
 -37   7   1    5.75    1.25
 -37  -7   1    7.07    1.40
  37  -7  -1    5.71    1.34
  37   7  -1    6.29    1.16
 -37  -7   1    6.85    1.48
 -35   7   1    5.79    1.11
  35  -7  -1    5.20    1.24
  35   7  -1    4.28    1.03
 -35   7   1    4.43    1.30
 -35  -7   1    3.52    1.19
 -35  -7   1    5.75    1.35
  33   7  -1    0.28    0.56
 -33  -7   1    0.25    0.70
 -33   7   1    0.13    0.67
 -33  -7   1    0.16    0.70
  33  -7  -1    0.58    0.77
 -33   7   1    0.31    0.57
 -31   7   1    1.59    0.87
 -31  -7   1    2.31    0.88
  31   7  -1    2.27    0.80
 -31  -7   1    3.30    0.99
 -31   7   1    3.61    0.87
  31  -7  -1    2.61    0.89
 -29  -7   1    0.29    0.69
  29  -7  -1    0.30    0.59
 -29   7   1    0.43    0.48
 -29   7   1   -0.14    0.67
 -29  -7   1    1.32    0.60
  29   7  -1    0.22    0.54
 -27   7   1   18.00    2.25
 -27   7   1   18.61    1.92
 -27  -7   1   19.00    2.27
  27   7  -1   17.97    1.91
 -27  -7   1   13.84    2.02
  27  -7  -1   18.77    1.66
  27  -7  -1   13.14    1.98
  25   7  -1   24.03    2.28
  25  -7  -1   20.71    1.76
  25  -7  -1   17.90    2.32
 -25   7   1   22.58    2.58
 -25  -7   1   24.05    2.61
 -25   7   1   26.10    2.28
 -25  -7   1   28.00    2.63
  23  -7  -1    7.82    1.01
  23  -7  -1    4.85    1.15
  23   7  -1    7.59    1.19
 -23  -7   1    8.62    1.41
 -23   7   1    8.26    1.16
 -23   7   1    5.08    1.15
 -23  -7   1    4.35    1.14
  21  -7  -1    3.72    0.93
  21   7  -1    3.41    0.84
  21   7  -1    3.46    0.53
 -21  -7   1    1.42    0.63
 -21   7   1    2.70    0.85
  21  -7  -1    3.13    0.63
 -21   7   1    3.91    0.73
 -21  -7   1    2.79    0.89
  19   7  -1    1.62    0.58
 -19   7   1    0.33    0.65
  19  -7  -1    0.42    0.56
  19  -7  -1    1.13    0.48
  19   7  -1    0.79    0.33
 -19  -7   1    0.69    0.70
 -19   7   1    1.20    0.53
 -19  -7   1   -0.04    0.56
  17  -7  -1   19.26    1.63
  17   7  -1   15.69    1.34
  17   7  -1   17.31    1.88
 -17  -7   1   16.54    2.05
 -17  -7   1   17.44    1.83
 -17   7   1   19.11    1.64
  17  -7  -1   17.11    2.03
 -17   7   1   12.52    1.89
  15   7  -1    4.18    0.76
  15   7  -1    3.75    0.85
 -15  -7   1    2.75    0.80
  15  -7  -1    3.35    0.89
 -15  -7   1    4.01    1.00
 -15   7   1    2.88    0.84
 -15   7   1    4.38    0.72
  15  -7  -1    2.41    0.63
 -13  -7   1    0.86    0.49
 -13   7   1    1.04    0.33
 -13   7   1    0.30    0.48
  13  -7  -1    0.76    0.56
  13   7  -1    0.20    0.48
 -13  -7   1    0.50    0.55
  13  -7  -1    0.72    0.43
  13   7  -1    0.19    0.33
 -11  -7   1    0.18    0.47
  11  -7  -1    0.38    0.56
 -11  -7   1    0.73    0.54
 -11   7   1    0.59    0.59
  11   7  -1    0.65    0.54
 -11   7   1    0.45    0.31
  11   7  -1    0.44    0.35
  11  -7  -1    0.58    0.38
  -9   7   1   27.29    2.65
  -9  -7   1   30.92    2.41
   9  -7  -1   30.37    2.68
  -9   7   1   26.10    1.99
   9   7  -1   30.77    2.22
   9  -7  -1   29.43    2.15
  -9  -7   1   25.15    2.07
   7  -7  -1    6.29    0.98
  -7  -7   1    6.32    1.12
  -7   7   1    4.94    1.05
   7   7  -1    3.83    0.85
  -7  -7   1    7.13    1.16
  -7   7   1    5.37    0.74
  -7  -7   1    5.74    0.79
   7  -7  -1    7.14    1.22
   5   7  -1   28.44    2.15
   5  -7  -1   25.17    2.06
  -5  -7   1   27.10    1.91
  -5  -7   1   27.83    2.48
   5  -7  -1   30.83    2.57
  -5  -7   1   22.34    2.32
  -5   7   1   24.04    1.88
  -5   7   1   26.55    2.49
  -3   7   1  117.63    7.25
  -3  -7   1  123.19    7.45
  -3   7   1  126.54    7.68
  -3  -7   1  118.05    7.38
  -3  -7   1  115.43    7.17
   3   7  -1  115.67    7.51
   3  -7  -1  121.57    7.45
   3  -7  -1  120.72    7.27
   1  -7  -1   29.51    2.60
  -1  -7   1   29.13    2.60
  -1  -7   1   29.15    2.31
  -1   7   1   29.67    2.37
   1   7  -1   26.14    2.25
   1  -7  -1   30.05    2.25
  -1   7   1   27.53    2.08
  -1  -7   1   30.12    1.97
  -1   7  -1   18.06    1.39
  -1   7  -1   19.40    2.00
   1  -7   1   19.94    1.97
   1  -7   1   16.50    2.00
  -1  -7  -1   22.83    2.01
   1   7   1   19.65    2.00
  -1  -7  -1   19.01    2.03
  -1  -7  -1   21.58    1.58
  -3  -7  -1   44.05    3.24
   3  -7   1   44.00    3.33
  -3   7  -1   43.65    3.35
   3  -7   1   48.09    3.27
   3   7   1   47.05    3.33
  -3  -7  -1   45.90    3.32
  -3  -7  -1   47.43    3.12
  -3   7  -1   49.95    2.90
  -5   7  -1   49.58    3.66
  -5  -7  -1   51.43    3.56
   5   7   1   50.50    3.56
  -5  -7  -1   50.99    3.41
   5  -7   1   49.45    3.61
  -5   7  -1   53.14    3.15
  -5  -7  -1   46.90    3.52
   5  -7   1   54.27    3.53
   7  -7   1    3.42    0.86
  -7  -7  -1    3.00    0.65
   7  -7   1    4.78    0.94
  -7  -7  -1    5.35    0.94
   7   7   1    4.37    0.88
  -7   7  -1    3.68    0.88
  -7  -7  -1    5.01    1.00
  -7   7  -1    4.02    0.51
  -9  -7  -1    7.05    1.24
   9  -7   1    6.96    1.04
   9   7   1    6.36    1.01
  -9  -7  -1    6.58    1.02
   9  -7   1    4.88    1.07
  -9   7  -1    5.32    1.05
  -9  -7  -1    8.11    1.23
  -9   7  -1    8.05    0.75
 -11   7  -1   32.47    2.75
  11  -7   1   32.21    2.69
 -11  -7  -1   33.02    2.56
  11   7   1   37.25    2.54
 -11   7  -1   34.07    2.25
 -11  -7  -1   32.71    2.65
  11  -7   1   36.54    2.53
  11   7   1   33.27    2.57
  13  -7   1   34.44    2.53
  13   7   1   35.78    2.53
 -13  -7  -1   36.88    2.69
 -13   7  -1   38.46    2.89
  13  -7   1   29.44    2.91
 -13  -7  -1   33.64    2.72
 -13   7  -1   36.16    2.34
  13   7   1   31.94    2.59
 -15   7  -1    1.86    0.44
 -15  -7  -1    1.90    0.67
  15  -7   1    1.85    0.77
 -15  -7  -1    1.11    0.69
 -15   7  -1    0.78    0.59
  15   7   1    2.34    0.80
  15   7   1    2.38    0.63
  15  -7   1    2.20    0.63
  17   7   1   12.31    1.54
 -17  -7  -1   14.50    1.87
  17   7   1   12.91    1.32
 -17   7  -1   11.00    1.68
  17  -7   1   14.55    1.50
 -17  -7  -1   12.10    1.70
 -17   7  -1   14.92    1.32
  17  -7   1   12.70    1.74
 -19   7  -1   27.54    2.13
 -19   7  -1   26.30    2.81
  19   7   1   27.66    2.30
 -19  -7  -1   28.42    2.82
  19  -7   1   37.46    2.99
 -19  -7  -1   32.23    2.78
  19   7   1   29.33    2.12
  19  -7   1   26.71    2.17
  21  -7   1   26.89    2.18
 -21  -7  -1   31.29    2.89
  21  -7   1   29.65    2.82
 -21   7  -1   29.05    2.17
  21   7   1   29.50    2.32
  21   7   1   27.48    2.06
 -21  -7  -1   29.58    2.76
 -21   7  -1   31.11    2.94
 -23  -7  -1    1.18    0.61
  23  -7   1    0.93    0.58
 -23  -7  -1    0.03    0.50
  23  -7   1    0.60    0.49
 -23   7  -1    0.22    0.59
  23   7   1   -0.45    0.47
 -23   7  -1   -0.24    0.45
  25   7   1    0.61    0.52
 -25  -7  -1    1.25    0.69
 -25  -7  -1    0.74    0.72
  25  -7   1    0.43    0.61
 -25   7  -1    0.29    0.43
  25  -7   1    0.54    0.54
 -25   7  -1    1.14    0.77
 -27  -7  -1   17.94    2.26
  27  -7   1   20.95    1.92
 -27  -7  -1   19.31    2.33
  27   7   1   20.34    2.04
 -27   7  -1   22.61    2.09
 -27   7  -1   21.58    2.54
  27  -7   1   17.94    2.26
  29  -7   1    2.88    0.79
  29   7   1    2.38    0.67
 -29  -7  -1    2.28    0.84
  29  -7   1    1.95    0.84
 -29   7  -1    0.18    0.64
 -29   7  -1    2.24    0.62
 -29  -7  -1    1.67    0.69
 -31  -7  -1    1.39    0.80
  31  -7   1    2.33    0.88
  31   7   1    1.51    0.68
  31  -7   1    1.69    0.57
 -31   7  -1    3.81    0.89
 -31  -7  -1    2.98    1.06
 -31   7  -1    2.71    1.07
 -33  -7  -1   25.45    2.96
 -33   7  -1   26.93    2.91
  33   7   1   23.89    2.36
 -33   7  -1   25.11    2.47
 -33  -7  -1   22.83    2.73
  33  -7   1   24.86    2.78
 -35   7  -1    6.32    1.41
  35   7   1    4.37    0.99
 -35  -7  -1    6.92    1.40
 -35   7  -1    7.78    1.31
 -35  -7  -1    6.72    1.49
  35  -7   1    4.64    1.24
  37  -7   1    4.51    1.23
 -37   7  -1    2.71    1.08
 -37   7  -1    4.99    1.08
 -37  -7  -1    2.71    1.05
 -37  -7  -1    2.86    1.09
  37   7   1    2.38    0.97
 -39   7  -1    1.60    0.77
 -39  -7  -1    1.60    0.90
  39  -7   1    1.22    0.92
 -39  -7  -1    2.63    1.14
 -39   7  -1    1.48    0.94
  39   7   1    0.71    0.58
 -41   7  -1    2.55    1.08
  41  -7   1    3.26    1.10
  41   7   1    1.54    0.71
 -41  -7  -1    1.16    0.93
 -41   7  -1    2.45    0.91
 -41  -7  -1    2.06    1.04
 -43   7  -1    5.32    1.27
 -43   7  -1    5.70    1.43
  43   7   1    4.55    1.09
 -43  -7  -1    5.28    1.56
  43  -7   1    3.99    1.25
 -43  -7  -1    4.11    1.28
  45   7   1    0.11    0.64
 -45  -7  -1    1.06    1.14
 -45   7  -1    1.88    0.88
 -45  -7  -1    0.73    0.94
  45  -7   1    0.64    0.82
 -45   7  -1    0.19    0.77
  47  -7   1    8.55    1.74
 -47   7  -1    5.61    1.47
 -47  -7  -1    8.25    1.91
  47   7   1    6.11    1.42
  49  -7   1    0.37    0.94
 -49   7  -1    1.98    1.19
 -49  -7  -1   -0.30    1.19
  49   7   1    0.08    0.76
  49   7   1   -0.35    0.96
  51  -7   1    3.50    1.33
 -51  -7  -1    5.62    1.52
  51   7   1    4.72    1.17
  51   7   1    4.07    1.41
 -51   7  -1    3.54    1.32
 -53  -7  -1    2.25    1.36
  53   7   1    0.31    0.69
  53  -7   1    0.48    1.09
 -53   7  -1    0.42    1.00
  53   7   1   -0.63    0.94
  55   7   1    0.38    1.31
  55   7   1    1.05    0.80
  55  -7   1    1.48    1.04
 -55  -7  -1    0.66    1.42
  57   7   1    2.05    0.97
 -57  -7  -1    2.84    1.52
  57   7   1    2.58    1.40
  57  -7   1    2.01    1.29
 -59  -7  -1    1.43    1.65
  59   7   1   -0.53    1.24
  59  -7   1    1.88    1.12
  59   7   1    2.35    1.15
  61  -7   1    2.32    1.32
  61   7   1    2.20    1.21
 -61  -7  -1    2.35    1.37
  61   7   1    1.78    1.08
  58   8  -1    2.14    1.25
  58   8  -1    1.20    1.00
  58  -8  -1    2.61    1.42
 -58  -8   1   -0.51    1.35
  56   8  -1    1.46    1.23
  56  -8  -1    1.90    1.21
 -56  -8   1    1.16    1.40
  56   8  -1   -0.18    1.08
  54  -8  -1    1.74    1.29
  54   8  -1    2.40    0.92
 -54  -8   1    2.41    1.12
 -54   8   1    2.25    1.27
 -54  -8   1    0.09    1.21
 -52  -8   1    0.76    1.13
 -52  -8   1    0.84    1.14
  52  -8  -1    0.98    0.97
 -52   8   1    2.85    1.35
  52   8  -1    1.12    1.05
  50  -8  -1    3.71    1.38
 -50   8   1    4.30    1.55
 -50  -8   1    5.80    1.53
 -50  -8   1    4.00    1.52
  50   8  -1    4.92    1.25
 -48   8   1    0.62    0.99
  48  -8  -1    2.10    1.16
 -48  -8   1    0.63    1.06
  48   8  -1    2.66    0.99
 -48  -8   1    1.78    1.10
 -46  -8   1    2.02    1.13
 -46  -8   1    2.22    1.25
 -46   8   1    0.13    0.93
  46  -8  -1    3.79    1.18
  46   8  -1    0.69    0.78
 -44  -8   1    2.46    1.24
  44   8  -1    1.54    0.78
 -44  -8   1    1.81    1.00
  44  -8  -1    1.62    0.97
 -44   8   1    0.32    1.06
  42  -8  -1    9.63    1.87
 -42  -8   1   11.86    2.05
  42   8  -1    9.99    1.65
 -42  -8   1   12.01    2.13
 -42   8   1    9.06    1.87
 -40   8   1    2.92    1.14
  40   8  -1    5.34    1.20
 -40  -8   1    5.78    1.46
  40  -8  -1    5.01    1.33
 -40  -8   1    2.88    1.37
 -38  -8   1    0.61    0.94
 -38   8   1    0.71    0.72
 -38  -8   1    0.30    0.92
  38   8  -1    0.65    0.75
  38  -8  -1    1.31    0.96
 -38   8   1   -0.08    1.05
  36  -8  -1    1.13    0.82
 -36  -8   1   -0.27    0.81
 -36   8   1    0.88    0.65
 -36  -8   1    0.32    0.70
 -36   8   1    0.12    0.82
  34  -8  -1   -0.30    0.75
 -34  -8   1    0.04    0.82
 -34   8   1    0.28    0.59
 -34  -8   1    0.54    0.91
 -34   8   1   -0.26    0.75
  34   8  -1    1.17    0.67
 -32   8   1    0.39    0.73
  32   8  -1    0.92    0.65
 -32  -8   1    1.97    0.88
 -32   8   1    1.68    0.66
 -32  -8   1    0.04    0.72
  32  -8  -1    0.44    0.76
 -30  -8   1    3.16    0.96
 -30  -8   1    0.87    0.77
 -30   8   1    3.69    0.86
 -30   8   1    3.08    1.17
  30   8  -1    2.50    0.90
  30  -8  -1    2.80    0.99
 -28   8   1   -0.04    0.61
 -28  -8   1    1.35    0.91
  28  -8  -1    0.81    0.74
 -28  -8   1    1.58    0.75
  28   8  -1   -0.45    0.47
 -28   8   1    0.32    0.52
 -26  -8   1   15.29    2.01
  26   8  -1   13.81    1.78
 -26   8   1   17.79    2.26
 -26   8   1   16.48    1.81
  26  -8  -1   16.40    2.21
 -26  -8   1   12.30    1.93
  24  -8  -1   14.74    2.12
  24   8  -1   13.06    1.84
 -24  -8   1   19.81    2.18
 -24   8   1   17.80    1.83
 -24   8   1   12.96    2.06
  24  -8  -1   19.31    1.76
 -24  -8   1   16.48    2.27
  22  -8  -1   21.82    1.94
  22   8  -1   21.06    2.17
  22  -8  -1   16.31    2.25
 -22  -8   1   19.14    2.45
 -22   8   1   22.66    1.98
 -22   8   1   18.76    2.45
 -22  -8   1   21.78    2.29
 -20  -8   1    4.70    1.09
 -20   8   1    6.74    0.98
  20  -8  -1    7.30    1.30
  20  -8  -1    7.36    1.12
  20   8  -1    4.99    1.02
 -20   8   1    3.68    1.09
 -20  -8   1    5.73    1.28
  18  -8  -1    0.92    0.61
 -18  -8   1    1.41    0.76
 -18   8   1    0.82    0.42
 -18  -8   1    0.16    0.63
 -18   8   1    0.65    0.54
  18   8  -1    2.03    0.52
  18  -8  -1    0.03    0.56
  18   8  -1   -0.01    0.56
 -16  -8   1   30.98    2.95
  16   8  -1   28.95    2.64
  16   8  -1   28.70    2.20
 -16   8   1   31.49    3.03
 -16   8   1   28.47    2.15
 -16  -8   1   29.75    2.37
  16  -8  -1   28.74    2.87
  16  -8  -1   25.36    2.20
  14  -8  -1    9.19    1.54
 -14   8   1    8.64    1.49
  14   8  -1   10.54    1.28
 -14  -8   1   11.03    1.45
  14  -8  -1   12.17    1.41
  14   8  -1    9.23    1.43
 -14  -8   1    6.94    1.39
 -14   8   1    7.60    1.05
 -12   8   1   25.73    2.80
  12  -8  -1   30.51    2.24
 -12   8   1   28.07    2.08
 -12  -8   1   30.96    2.86
 -12  -8   1   26.30    2.21
  12   8  -1   29.79    2.26
  12   8  -1   26.54    2.61
  12  -8  -1   30.75    2.88
 -10  -8   1    0.76    0.65
 -10   8   1    0.52    0.54
  10   8  -1    0.46    0.50
  10  -8  -1    0.63    0.53
 -10   8   1    0.39    0.36
 -10  -8   1   -0.03    0.39
  10  -8  -1    1.13    0.64
  -8  -8   1   10.15    1.51
   8  -8  -1    7.64    1.19
   8  -8  -1    8.89    1.43
  -8  -8   1    7.75    1.37
  -8   8   1    9.08    1.50
  -8  -8   1    8.07    1.08
  -8   8   1    8.14    0.98
   8   8  -1    7.43    1.16
  -6   8   1   30.93    2.13
  -6   8   1   29.72    2.84
   6  -8  -1   28.09    2.30
   6  -8  -1   29.86    2.84
  -6  -8   1   28.17    2.74
   6   8  -1   28.07    2.38
  -6  -8   1   31.76    2.18
  -6  -8   1   31.98    2.82
  -4   8   1   35.27    2.40
  -4  -8   1   36.26    2.82
   4  -8  -1   33.95    2.79
  -4   8   1   32.69    2.81
   4  -8  -1   34.95    2.63
   4   8  -1   30.90    2.63
  -4  -8   1   36.82    2.81
  -4  -8   1   35.06    2.39
  -2  -8   1   11.28    1.07
  -2   8   1   10.99    1.57
   2  -8  -1   10.79    1.50
   2  -8  -1   10.74    1.55
   2   8  -1    9.89    1.40
  -2   8   1    8.73    1.10
  -2  -8   1    9.87    1.54
  -2  -8   1   10.60    1.55
   0   8  -1    3.99    0.62
   0   8  -1    1.87    0.66
   0  -8  -1    2.37    0.73
   0   8   1    3.06    0.82
   0   8   1    2.95    0.65
   0  -8   1    3.59    0.88
   0  -8  -1    2.87    0.85
   0  -8   1    2.96    0.87
  -2  -8  -1    6.53    1.28
   2   8   1    5.32    1.09
  -2  -8  -1    7.48    1.23
  -2   8  -1    7.44    0.77
   2  -8   1    7.31    1.28
   2  -8   1    7.32    1.22
  -2  -8  -1   10.18    1.11
  -2   8  -1    5.86    1.14
   4  -8   1   34.82    3.03
  -4  -8  -1   31.47    2.54
  -4  -8  -1   31.20    2.32
  -4  -8  -1   32.93    2.89
   4   8   1   28.36    2.69
  -4   8  -1   30.85    2.63
  -4   8  -1   31.45    2.09
   4  -8   1   32.27    2.73
  -6  -8  -1   34.37    2.95
  -6   8  -1   32.44    2.68
  -6   8  -1   34.26    2.12
   6  -8   1   27.47    2.86
   6  -8   1   32.89    2.53
   6   8   1   30.02    2.53
  -6  -8  -1   31.70    2.37
  -6  -8  -1   32.52    2.87
  -8   8  -1    0.35    0.26
   8  -8   1    1.37    0.70
  -8   8  -1    0.84    0.58
   8  -8   1    1.83    0.71
   8   8   1    0.49    0.45
  -8  -8  -1    1.58    0.68
  -8  -8  -1    0.98    0.62
  -8  -8  -1    0.50    0.57
 -10   8  -1   15.59    1.99
  10  -8   1   12.70    1.83
  10   8   1   16.57    1.76
  10  -8   1   13.64    1.74
 -10  -8  -1   16.00    1.72
 -10  -8  -1   13.28    1.80
 -10   8  -1   15.40    1.17
 -10  -8  -1   19.36    2.10
  12  -8   1   13.20    1.67
  12   8   1   14.03    1.76
 -12  -8  -1   12.69    1.60
 -12   8  -1    9.97    1.67
  12  -8   1   10.80    1.71
 -12  -8  -1   16.53    1.96
 -12   8  -1   12.54    1.04
  12   8   1   13.50    1.54
  14  -8   1    0.15    0.67
 -14  -8  -1   -0.19    0.76
  14   8   1    0.61    0.56
  14  -8   1    0.95    0.69
 -14  -8  -1    0.68    0.54
 -14   8  -1    1.33    0.42
  14   8   1    0.13    0.51
 -14   8  -1    0.23    0.52
 -16   8  -1    2.27    0.80
 -16  -8  -1    1.91    0.82
  16  -8   1    2.13    0.78
  16  -8   1    2.34    0.83
 -16  -8  -1    3.01    0.72
 -16   8  -1    1.16    0.37
  16   8   1    0.60    0.66
  16   8   1    1.37    0.57
 -18   8  -1    8.33    1.56
  18   8   1   11.63    1.60
 -18  -8  -1   10.30    1.69
  18  -8   1   13.28    1.59
  18  -8   1    8.83    1.62
  18   8   1   12.26    1.31
 -18  -8  -1   13.24    1.70
 -18   8  -1   12.17    1.23
  20  -8   1   29.18    2.44
  20   8   1   33.28    2.69
  20  -8   1   24.06    2.71
 -20  -8  -1   27.09    2.71
 -20  -8  -1   25.67    2.80
 -20   8  -1   23.82    2.77
 -22  -8  -1    0.59    0.76
  22  -8   1    0.02    0.55
  22   8   1    0.51    0.52
 -22   8  -1   -0.38    0.58
 -22  -8  -1    0.72    0.70
  22  -8   1    0.34    0.72
  24  -8   1    0.99    0.80
 -24   8  -1    0.38    0.81
  24  -8   1   -0.01    0.53
 -24  -8  -1    0.38    0.69
  24   8   1    0.55    0.53
 -24  -8  -1    2.55    0.94
  26   8   1   20.09    2.18
  26  -8   1   24.75    2.10
 -26   8  -1   20.28    2.50
  26  -8   1   18.52    2.37
 -26  -8  -1   22.37    2.52
 -26  -8  -1   16.41    2.30
 -28  -8  -1    4.41    1.33
  28   8   1    6.75    1.18
  28  -8   1    7.86    1.21
 -28  -8  -1    6.19    1.31
  28  -8   1    7.64    1.47
 -28   8  -1    8.12    1.63
 -30   8  -1    1.13    0.76
 -30  -8  -1    1.43    0.92
 -30  -8  -1    0.70    0.80
  30  -8   1    1.34    0.88
  30   8   1    2.44    0.79
 -32  -8  -1    0.48    0.72
 -32  -8  -1    0.72    0.85
  32  -8   1    0.82    0.68
  32   8   1    0.15    0.54
 -32   8  -1   -0.40    0.71
 -34   8  -1    1.36    0.84
 -34  -8  -1    0.03    0.83
  34   8   1    2.11    0.88
  34  -8   1    1.28    0.86
 -34  -8  -1    1.26    1.01
 -36  -8  -1    0.25    0.86
  36   8   1    0.65    0.59
  36  -8   1    0.68    0.82
 -36   8  -1    0.35    0.87
 -36  -8  -1    0.88    0.87
 -38  -8  -1    0.36    0.87
 -38   8  -1    0.82    0.96
 -38  -8  -1    0.68    0.99
  38   8   1    0.68    0.76
  38  -8   1    0.15    0.78
  40  -8   1   -0.25    0.77
 -40  -8  -1    1.96    1.18
  40   8   1    1.10    0.83
 -40   8  -1   -0.11    0.91
 -40  -8  -1    0.06    0.92
  42  -8   1    3.70    1.28
 -42  -8  -1    4.27    1.33
 -42  -8  -1    3.50    1.15
 -42   8  -1    2.54    1.15
  42   8   1    5.28    1.09
  44  -8   1    1.82    1.11
 -44  -8  -1    2.08    1.06
 -44  -8  -1    2.95    1.15
 -44   8  -1    2.83    1.31
  44   8   1    0.33    0.74
 -46  -8  -1    5.29    1.54
  46   8   1    3.61    1.17
 -46  -8  -1    5.03    1.43
  46  -8   1    5.71    1.48
 -46   8  -1    4.92    1.44
  48   8   1    7.18    1.39
 -48  -8  -1    4.24    1.41
  48  -8   1    5.35    1.46
 -48  -8  -1    5.08    1.52
 -48   8  -1    3.79    1.36
  50  -8   1   -0.66    0.84
 -50  -8  -1    3.13    1.45
 -50   8  -1    0.68    1.01
  50   8   1    0.51    0.76
  52  -8   1    3.44    1.20
 -52   8  -1    3.21    1.43
  52   8   1    3.43    1.08
  52   8   1    5.79    1.65
 -52  -8  -1    6.14    1.78
 -54   8  -1    2.81    1.22
  54   8   1    4.76    1.22
  54  -8   1    3.19    1.26
  54   8   1    3.15    1.33
 -54  -8  -1    1.88    1.41
  56   8   1    4.74    1.24
  56   8   1    3.56    1.53
  56  -8   1    1.94    1.43
 -56  -8  -1    5.04    1.69
  58  -8   1    1.41    1.11
 -58  -8  -1    1.71    1.46
  58   8   1    0.20    0.92
  58   8   1    1.26    1.38
  57  -9  -1    2.09    1.27
  57   9  -1    1.19    1.04
 -57  -9   1    1.75    1.48
  55  -9  -1    0.28    1.16
  55   9  -1    2.73    1.29
 -55  -9   1    3.17    1.41
 -55  -9   1    0.12    1.22
 -55   9   1   -0.21    1.21
  53  -9  -1    0.19    1.10
 -53  -9   1    0.44    1.03
 -53   9   1    0.43    1.20
  53   9  -1    0.71    0.88
 -53  -9   1    3.87    1.46
 -51  -9   1    0.86    1.25
  51   9  -1    1.11    0.94
  51  -9  -1    0.74    1.30
 -51   9   1   -0.36    1.23
 -51  -9   1    1.99    1.29
  49  -9  -1    5.53    1.54
  49   9  -1    2.30    1.15
 -49  -9   1    7.28    1.65
 -49  -9   1    4.01    1.40
 -49   9   1    5.39    1.58
 -47  -9   1    0.74    1.12
  47   9  -1    1.16    0.82
  47  -9  -1    2.79    1.20
 -47  -9   1    1.35    1.12
 -47   9   1    1.21    1.15
  45   9  -1    0.76    0.84
 -45   9   1   -0.15    1.06
 -45  -9   1    0.52    1.15
 -45  -9   1    0.54    0.96
  45  -9  -1    1.73    1.12
 -43   9   1    5.60    1.63
  43  -9  -1    1.32    1.03
  43   9  -1   -0.25    0.72
 -43  -9   1    0.08    0.94
 -43  -9   1    1.24    1.19
  41   9  -1    1.08    0.88
 -41  -9   1    1.50    1.13
  41  -9  -1    3.03    1.15
 -41  -9   1    2.09    1.05
 -41   9   1    1.18    1.08
 -39   9   1   -0.23    0.84
 -39  -9   1    2.46    1.10
  39  -9  -1    0.13    0.76
 -39  -9   1    0.28    0.90
  39   9  -1    0.62    0.78
 -37   9   1    0.24    0.94
  37  -9  -1    0.99    0.92
 -37  -9   1    1.13    0.88
 -37  -9   1    2.59    1.04
  37   9  -1   -0.27    0.69
  35   9  -1    1.35    0.75
 -35  -9   1    1.12    0.87
 -35   9   1    2.28    1.01
 -35  -9   1    3.03    1.20
 -33   9   1    3.42    1.19
 -33  -9   1    4.71    1.18
 -33  -9   1    3.12    1.19
  33  -9  -1    2.07    1.12
 -31  -9   1   -0.01    0.85
  31  -9  -1    0.88    0.80
 -31  -9   1    1.99    0.95
 -31   9   1   -0.23    0.91
  31   9  -1    0.04    0.59
 -29   9   1    9.51    1.75
  29   9  -1   12.41    1.70
 -29  -9   1    6.89    1.60
 -29  -9   1   11.13    1.78
  29  -9  -1    7.68    1.65
 -27   9   1    0.35    0.83
  27   9  -1    0.83    0.67
 -27  -9   1   -0.55    0.54
 -27  -9   1    0.75    0.90
  27  -9  -1    0.36    0.75
  25   9  -1   14.37    1.94
 -25  -9   1   19.23    2.54
 -25   9   1   16.68    2.37
 -25  -9   1   14.75    2.08
  25  -9  -1   16.01    2.27
  23  -9  -1    1.48    0.88
 -23  -9   1    0.56    0.72
  23   9  -1    0.27    0.65
 -23   9   1    0.59    0.82
 -23  -9   1    0.22    0.91
 -21   9   1    9.57    1.78
  21   9  -1   11.78    1.69
  21  -9  -1   14.58    1.65
 -21  -9   1   17.67    2.09
  21  -9  -1   10.61    1.82
 -21  -9   1   14.62    2.14
 -19   9   1    2.27    0.93
 -19  -9   1    2.95    1.17
 -19  -9   1    2.88    0.91
  19  -9  -1    2.03    0.84
  19  -9  -1    3.04    0.81
  19   9  -1    2.49    0.87
  17   9  -1    7.35    1.08
  17  -9  -1    8.08    1.53
 -17   9   1    7.56    1.60
  17   9  -1    6.71    1.34
 -17  -9   1    5.46    1.35
  17  -9  -1    9.10    1.29
 -17  -9   1    9.02    1.40
  15   9  -1    0.71    0.68
  15  -9  -1    1.38    0.78
 -15  -9   1    0.74    0.89
 -15  -9   1    0.40    0.55
 -15   9   1    0.24    0.68
  15   9  -1   -0.13    0.48
  15  -9  -1    1.31    0.88
  13  -9  -1    7.47    1.51
  13  -9  -1    7.70    1.34
 -13   9   1    7.72    1.47
 -13  -9   1   10.17    1.34
  13   9  -1    6.35    1.14
 -13  -9   1    7.77    1.56
  13   9  -1    7.43    1.34
 -11   9   1    4.08    1.05
  11  -9  -1    3.63    1.10
 -11  -9   1    4.09    0.86
  11   9  -1    4.19    0.85
  11   9  -1    3.99    1.05
  11  -9  -1    3.20    0.87
 -11  -9   1    4.02    1.08
  -9  -9   1   49.09    3.18
   9   9  -1   46.97    3.34
  -9   9   1   41.42    3.51
   9  -9  -1   43.45    3.20
  -9   9   1   45.23    3.02
   9  -9  -1   45.79    3.54
  -9  -9   1   42.70    3.41
  -9  -9   1   42.42    3.43
  -7  -9   1   16.40    2.13
   7  -9  -1   18.32    1.97
   7  -9  -1   12.88    2.03
  -7   9   1   18.92    1.57
  -7  -9   1   18.57    1.64
   7   9  -1   18.63    1.98
  -7   9   1   17.23    2.15
  -7  -9   1   12.57    1.93
   5  -9  -1   21.83    2.44
  -5   9   1   18.71    1.56
  -5  -9   1   16.01    1.51
  -5   9   1   19.11    2.33
  -5  -9   1   20.02    2.34
  -5  -9   1   24.13    2.46
   5  -9  -1   22.23    2.19
   5   9  -1   16.68    2.05
  -3   9   1   23.21    1.91
  -3   9   1   25.53    2.67
  -3  -9   1   32.68    2.79
   3  -9  -1   26.35    2.49
  -3  -9   1   25.76    1.88
   3   9  -1   25.88    2.51
   3  -9  -1   23.33    2.63
  -3  -9   1   21.43    2.57
   1  -9  -1   12.36    1.70
   1   9  -1   12.34    1.68
  -1   9   1    9.95    1.26
  -1  -9   1   10.48    1.59
  -1  -9   1   11.79    1.79
  -1   9   1   11.47    1.69
   1  -9  -1   10.04    1.59
  -1  -9  -1    0.36    0.62
  -1  -9  -1    1.60    0.77
   1  -9   1    0.62    0.65
  -1   9  -1    0.23    0.49
   1  -9   1    0.60    0.68
   1   9   1   -0.79    0.46
   1   9   1   -0.38    0.44
   3  -9   1    8.58    1.56
  -3  -9  -1   15.38    1.46
  -3  -9  -1   10.08    1.58
  -3  -9  -1   10.04    1.63
   3   9   1   10.94    1.58
  -3   9  -1   12.19    1.78
   3  -9   1   13.10    1.71
   5  -9   1    0.01    0.70
  -5  -9  -1    0.63    0.55
  -5   9  -1    0.56    0.62
   5   9   1    0.44    0.65
  -5  -9  -1    1.28    0.53
   5  -9   1    1.25    0.66
  -5  -9  -1    0.19    0.64
  -7  -9  -1    0.91    0.68
   7  -9   1   -0.16    0.71
   7   9   1    0.06    0.49
  -7   9  -1    0.32    0.50
  -7  -9  -1    0.02    0.59
   7  -9   1    0.81    0.66
  -7  -9  -1    0.79    0.59
   9  -9   1    4.73    1.20
  -9  -9  -1   10.79    1.63
  -9  -9  -1    7.14    1.37
   9  -9   1    7.98    1.38
  -9  -9  -1    9.38    1.29
  -9   9  -1    8.06    1.45
   9   9   1   10.32    1.44
  11  -9   1   30.42    2.60
  11   9   1   35.82    2.68
 -11   9  -1   35.51    2.93
  11  -9   1   29.96    3.12
 -11  -9  -1   34.84    2.65
 -11  -9  -1   34.38    3.14
  13   9   1    6.87    1.24
  13  -9   1    3.56    1.11
 -13  -9  -1    4.02    1.06
 -13  -9  -1    6.09    1.29
 -13   9  -1    5.66    1.14
  13  -9   1    5.05    1.11
  13   9   1    3.81    0.91
  15   9   1    2.13    0.76
 -15  -9  -1    2.36    0.80
  15   9   1    3.07    0.78
 -15  -9  -1    5.75    1.27
 -15   9  -1    3.00    0.99
  15  -9   1    2.49    0.83
  15  -9   1    2.32    0.90
 -17  -9  -1    0.48    0.66
 -17   9  -1    0.86    0.71
  17  -9   1   -1.31    0.60
 -17  -9  -1    1.07    0.77
  17  -9   1    1.57    0.66
  17   9   1    0.65    0.53
  17   9   1    1.20    0.63
 -19  -9  -1   31.34    2.78
 -19   9  -1   27.16    2.98
 -19  -9  -1   22.19    2.76
  19  -9   1   24.14    2.79
  19  -9   1   28.90    2.49
  19   9   1   22.41    2.50
  21  -9   1    9.18    1.42
 -21  -9  -1   10.38    1.78
  21  -9   1    8.90    1.68
  21   9   1    9.87    1.50
 -21  -9  -1    8.00    1.50
 -21   9  -1    9.49    1.74
 -23  -9  -1    5.08    1.40
  23  -9   1    7.48    1.22
  23   9   1    7.79    1.32
 -23   9  -1    5.65    1.42
 -23  -9  -1    9.53    1.70
  23  -9   1    4.40    1.31
  25  -9   1    1.17    0.63
 -25  -9  -1    0.33    0.72
 -25  -9  -1    1.92    0.86
  25   9   1    0.62    0.59
 -25   9  -1   -0.28    0.61
  25  -9   1    0.08    0.63
 -27  -9  -1   16.49    2.18
 -27  -9  -1   12.22    2.03
  27   9   1   13.69    1.84
 -27   9  -1   14.54    2.16
  27  -9   1   12.28    1.99
 -29  -9  -1    0.71    0.92
 -29  -9  -1    1.84    1.05
  29  -9   1    4.04    1.19
  29   9   1    1.26    0.73
 -29   9  -1    1.70    0.99
 -31  -9  -1    1.10    0.96
  31  -9   1    4.45    1.40
  31   9   1    2.41    0.89
 -31  -9  -1    1.83    0.97
 -31   9  -1    1.94    1.08
  33  -9   1    1.17    0.84
 -33   9  -1   -0.42    0.80
 -33  -9  -1    0.81    0.89
 -33  -9  -1    1.15    0.82
  33   9   1    0.03    0.53
  35   9   1   10.56    1.73
 -35  -9  -1   13.74    2.23
 -35   9  -1   11.17    1.99
 -35  -9  -1   13.84    2.21
  35  -9   1   14.67    2.29
  37  -9   1   -0.03    0.89
 -37   9  -1    0.88    1.01
 -37  -9  -1    0.80    1.10
  37   9   1    1.94    0.71
 -37  -9  -1   -0.83    0.73
 -39  -9  -1    1.26    0.95
  39   9   1    0.32    0.75
 -39   9  -1    0.22    0.87
 -39  -9  -1    0.36    1.02
  39  -9   1   -0.91    0.88
  41   9   1    0.22    0.84
 -41  -9  -1    0.88    0.95
 -41   9  -1    1.86    1.15
  41  -9   1    0.14    0.96
 -41  -9  -1    3.46    1.24
 -43   9  -1   11.97    2.29
 -43  -9  -1    5.86    1.68
  43  -9   1    6.91    1.69
 -43  -9  -1    6.47    1.55
  43   9   1    6.25    1.32
  45   9   1    2.47    0.97
 -45  -9  -1    1.33    1.07
  45  -9   1    1.29    0.91
 -45   9  -1    0.17    0.98
 -45  -9  -1    0.68    1.08
  47  -9   1    0.28    1.13
 -47  -9  -1    1.43    1.29
 -47   9  -1    0.71    1.14
  47   9   1    1.62    0.84
 -47  -9  -1    2.49    1.17
 -49  -9  -1    1.27    1.20
  49   9   1    3.10    0.91
 -49   9  -1    1.43    1.17
  49  -9   1    0.78    1.06
 -49  -9  -1    1.10    1.11
 -51  -9  -1    0.68    1.33
  51   9   1    3.53    1.14
  51  -9   1    0.38    1.00
 -51   9  -1    1.56    1.23
  53   9   1    0.33    0.93
  53   9   1    1.54    1.22
 -53  -9  -1    0.75    1.21
 -53   9  -1   -0.51    1.25
  53  -9   1    0.59    1.08
 -55  -9  -1    2.95    1.54
  55   9   1    1.69    1.06
 -55   9  -1    2.83    1.42
  55   9   1   -0.57    1.03
  55  -9   1   -0.20    1.05
  57  -9   1    0.08    1.19
 -57  -9  -1    0.65    1.28
  57   9   1   -0.46    1.08
  57   9   1    2.34    1.04
 -54 -10   1    3.10    1.57
  54  10  -1    2.67    1.19
 -54  10   1    0.85    1.30
 -54 -10   1   -1.23    1.09
  54 -10  -1    1.04    1.26
  52 -10  -1    1.70    1.43
 -52  10   1    0.34    1.28
  52  10  -1    2.77    1.09
 -52 -10   1    2.81    1.62
 -52 -10   1    1.70    1.40
  50 -10  -1    2.25    1.37
 -50 -10   1    2.44    1.26
 -50  10   1    0.64    1.47
  50  10  -1    2.08    0.96
 -50 -10   1    2.24    1.46
  48 -10  -1    2.35    1.33
 -48 -10   1    1.50    1.14
  48  10  -1   -0.06    0.96
 -48  10   1    0.74    1.20
 -48 -10   1    1.38    1.45
 -46 -10   1    2.09    1.33
  46 -10  -1    2.27    1.28
 -46 -10   1    1.07    1.01
  46  10  -1    2.29    1.03
 -46  10   1    0.84    1.25
  44 -10  -1    1.28    1.09
 -44 -10   1    3.07    1.39
 -44  10   1    2.30    1.33
 -44 -10   1    1.33    1.06
  44  10  -1    0.82    0.86
  42 -10  -1    2.08    1.20
 -42 -10   1    1.39    1.35
 -42  10   1    1.48    1.10
  42  10  -1    1.08    0.79
 -42 -10   1    2.40    1.08
 -40 -10   1    0.94    0.98
  40  10  -1    0.65    0.91
  40 -10  -1   -0.95    0.86
 -40  10   1   -0.84    0.86
 -40 -10   1    0.66    1.03
  38 -10  -1   -0.62    0.87
 -38 -10   1    0.36    0.88
 -38  10   1    0.22    1.03
  38  10  -1    1.13    0.83
 -38 -10   1    0.73    0.99
 -36 -10   1    5.93    1.59
 -36 -10   1    5.17    1.36
  36  10  -1    6.61    1.29
  36 -10  -1    7.52    1.68
 -36  10   1    3.83    1.44
 -34  10   1    3.52    1.43
 -34 -10   1    6.30    1.58
  34  10  -1    4.41    1.23
 -34 -10   1    2.95    1.14
  34 -10  -1    5.30    1.45
 -32  10   1    0.34    1.02
 -32 -10   1    0.63    0.86
  32  10  -1    0.95    0.67
 -32 -10   1    2.82    0.96
  32 -10  -1    0.44    0.88
  30  10  -1   -0.29    0.60
 -30 -10   1    0.15    0.86
 -30 -10   1   -0.22    0.89
 -30  10   1    0.27    0.89
  30 -10  -1    2.15    1.10
 -28 -10   1    1.28    1.10
 -28 -10   1    1.77    1.00
 -28  10   1    0.29    0.91
  28  10  -1    0.53    0.97
  28 -10  -1    1.77    1.13
  26  10  -1    7.06    1.35
 -26 -10   1   11.15    1.80
 -26  10   1    9.00    1.79
 -26 -10   1    8.44    1.76
  26 -10  -1    9.02    1.76
  24 -10  -1   -0.32    0.80
 -24 -10   1    0.14    1.02
 -24  10   1    0.90    0.96
 -24 -10   1   -0.36    0.87
  24  10  -1   -0.39    0.56
 -22 -10   1    4.97    1.20
  22 -10  -1    4.72    1.24
 -22  10   1    3.39    1.08
 -22 -10   1    4.79    1.35
  22  10  -1    5.21    1.11
 -20 -10   1   12.19    1.76
 -20 -10   1    7.43    1.70
  20 -10  -1    9.64    1.80
  20  10  -1    8.79    1.50
 -20  10   1   12.97    2.02
 -18 -10   1    0.96    0.75
 -18  10   1    0.69    0.77
  18  10  -1    0.33    0.73
  18 -10  -1    0.05    0.58
 -18 -10   1    1.12    0.99
  18 -10  -1    1.37    0.81
 -16 -10   1    2.95    1.15
  16 -10  -1    1.97    1.03
 -16  10   1    5.35    1.33
  16 -10  -1    3.40    0.96
  16  10  -1    3.86    1.03
 -14  10   1    0.56    0.62
  14 -10  -1    1.23    0.70
 -14 -10   1    0.32    0.74
  14  10  -1   -0.48    0.52
  14  10  -1    0.70    0.73
  14 -10  -1    0.09    0.76
  12  10  -1    0.23    0.73
 -12  10   1   -0.30    0.63
  12 -10  -1    0.17    0.82
 -12 -10   1   -0.08    0.81
  12 -10  -1    0.96    0.73
  12  10  -1   -0.33    0.55
 -10  10   1    0.85    0.73
  10  10  -1    1.00    0.63
 -10 -10   1    1.97    0.97
  10 -10  -1    1.90    0.86
  10 -10  -1    1.11    0.82
  -8 -10   1    0.85    0.91
  -8 -10   1    2.38    1.13
   8 -10  -1    3.23    0.93
   8 -10  -1    3.64    1.07
  -8  10   1    0.91    0.62
   8  10  -1    0.82    0.52
   6 -10  -1    3.97    1.08
  -6 -10   1    4.64    1.35
  -6 -10   1    2.52    0.99
   6  10  -1    3.90    0.96
   6 -10  -1    4.74    1.27
  -6  10   1    2.19    0.94
  -4 -10   1    1.39    0.83
   4 -10  -1    6.15    1.43
   4 -10  -1    3.68    1.00
  -4 -10   1    3.15    1.10
  -4  10   1    2.18    0.86
   4  10  -1    3.43    0.98
  -2 -10   1    3.48    1.00
  -2  10   1    1.75    0.75
   2 -10  -1    4.03    1.11
  -2 -10   1    2.94    1.04
   2 -10  -1    3.65    1.17
   2  10  -1    3.02    0.93
   0 -10   1    0.70    0.75
   0 -10   1    0.75    0.61
   0 -10  -1    0.67    0.80
   0 -10  -1    1.65    0.80
   0  10   1    0.94    0.63
   0  10  -1    0.16    0.55
  -2  10  -1    0.70    0.55
   2 -10   1    1.27    0.91
   2  10   1    0.80    0.65
   2 -10   1    0.00    0.78
  -2 -10  -1    0.63    0.80
  -2 -10  -1   -0.67    0.77
   4 -10   1    5.45    1.36
  -4  10  -1    6.34    1.32
   4 -10   1    7.67    1.51
  -4 -10  -1    8.14    1.43
   4  10   1    6.32    1.27
  -4 -10  -1    5.32    1.29
  -6  10  -1   15.44    2.09
   6 -10   1   10.11    1.61
  -6 -10  -1    8.58    1.57
  -6 -10  -1   11.20    1.84
  -6 -10  -1   16.61    1.60
   6  10   1   11.01    1.68
   6 -10   1   15.45    2.13
   8 -10   1    5.86    1.38
   8 -10   1    7.31    1.34
  -8 -10  -1    7.29    1.11
  -8 -10  -1    5.27    1.34
  -8 -10  -1    5.76    1.24
  -8  10  -1    4.29    1.12
   8  10   1    6.08    1.16
 -10 -10  -1    8.70    1.61
  10 -10   1    8.64    1.65
 -10 -10  -1   11.16    1.86
 -10  10  -1   10.16    1.75
  10  10   1    9.98    1.50
 -10 -10  -1   15.45    1.70
  10 -10   1   11.16    1.73
  12  10   1    2.42    0.81
  12 -10   1    0.31    0.82
  12 -10   1    1.54    0.81
 -12 -10  -1    1.59    0.89
 -12 -10  -1    1.43    0.61
  12  10   1    1.15    0.74
 -12  10  -1    1.45    0.78
  14 -10   1    4.08    1.17
 -14 -10  -1    4.81    1.27
  14  10   1    5.35    1.20
  14  10   1    5.72    1.07
 -14 -10  -1    4.44    1.03
 -14  10  -1    2.63    1.01
  14 -10   1    4.92    1.12
  16 -10   1    3.90    1.03
 -16  10  -1    4.35    1.25
  16  10   1    4.97    1.11
 -16 -10  -1    4.21    1.30
  16 -10   1    7.22    1.59
 -16 -10  -1    5.26    1.26
  16  10   1    7.59    1.23
 -18 -10  -1    3.66    1.07
  18  10   1    2.02    0.90
  18 -10   1    2.20    0.98
  18 -10   1    3.75    0.93
 -18 -10  -1    2.49    1.14
 -18  10  -1    4.33    1.17
  20 -10   1    1.88    0.78
 -20 -10  -1    2.29    0.89
  20 -10   1    0.96    0.94
 -20  10  -1    2.80    0.93
 -20 -10  -1    1.70    0.92
  20  10   1    1.32    0.81
 -22 -10  -1    2.85    0.94
 -22 -10  -1    1.81    1.00
 -22  10  -1    0.61    0.74
  22  10   1    1.99    0.83
  22 -10   1    2.51    0.82
  22 -10   1    2.31    1.05
  24 -10   1    1.45    0.98
 -24  10  -1    0.70    0.88
  24  10   1    0.52    0.72
 -24 -10  -1    0.11    0.71
 -24 -10  -1    0.09    0.87
  26  10   1    4.11    1.05
 -26  10  -1    1.85    0.97
 -26 -10  -1    3.72    1.27
  26 -10   1    3.98    1.25
 -26 -10  -1    3.51    1.23
  28  10   1    0.74    0.74
 -28 -10  -1    1.48    0.92
 -28  10  -1    1.20    0.92
 -28 -10  -1    1.68    0.90
  28 -10   1    1.86    0.99
 -30  10  -1   -0.72    0.76
  30 -10   1    0.01    0.76
 -30 -10  -1    0.41    0.92
 -30 -10  -1    1.35    1.03
  30  10   1    1.30    0.81
  32 -10   1    2.16    1.19
 -32  10  -1    0.25    0.91
 -32 -10  -1    2.09    1.06
 -32 -10  -1    0.37    1.08
  32  10   1    0.78    0.73
 -34 -10  -1    4.14    1.33
  34 -10   1    4.99    1.39
 -34 -10  -1    3.27    1.23
  34  10   1    3.65    1.08
 -34  10  -1    4.36    1.35
 -36 -10  -1   -0.52    0.80
 -36  10  -1   -0.76    0.92
 -36 -10  -1    0.60    0.94
  36  10   1    2.00    0.89
  36 -10   1    2.04    1.09
 -38  10  -1   -0.57    0.89
 -38 -10  -1    0.81    1.19
  38 -10   1    2.39    1.31
  38  10   1    1.59    0.81
 -38 -10  -1    0.73    0.95
 -40  10  -1    5.22    1.64
  40  10   1    2.01    0.94
  40 -10   1    3.21    1.25
 -40 -10  -1    5.20    1.51
 -40 -10  -1    4.47    1.60
 -42 -10  -1    2.85    1.22
 -42  10  -1    4.72    1.60
  42 -10   1    4.58    1.45
  42  10   1    3.91    1.21
 -42 -10  -1    1.81    1.25
 -44 -10  -1    0.29    1.05
 -44 -10  -1   -0.01    0.91
  44 -10   1    0.64    0.87
 -44  10  -1    1.13    1.11
  44  10   1    1.66    0.95
  46  10   1    0.81    0.90
 -46  10  -1   -0.13    0.96
  46 -10   1    2.04    1.25
 -46 -10  -1   -0.41    1.18
 -46 -10  -1    0.45    1.03
 -48 -10  -1    2.59    1.21
  48 -10   1    0.91    1.21
 -48 -10  -1    0.80    1.29
  48  10   1    1.12    0.88
 -48  10  -1    1.50    1.40
  50 -10   1    0.36    1.06
  50  10   1    2.91    1.08
 -50  10  -1    3.10    1.27
 -50 -10  -1    4.64    1.77
 -50 -10  -1    3.27    1.37
 -52 -10  -1   -0.27    1.13
  52 -10   1   -0.05    1.18
 -52  10  -1    0.12    1.05
  52  10   1    0.20    0.91
 -52 -10  -1    1.09    1.30
 -54 -10  -1   -0.95    1.27
  54  10   1    2.27    1.10
  54  10   1    1.93    1.16
 -54  10  -1    0.15    1.21
  54 -10   1    1.41    1.33
 -51 -11   1    4.19    1.53
  51  11  -1    1.77    1.04
 -51 -11   1    0.26    1.09
 -51  11   1    1.15    1.42
  51 -11  -1    0.11    1.06
  49 -11  -1    3.29    1.61
 -49  11   1    4.17    1.66
 -49 -11   1    6.82    1.92
  49  11  -1    4.88    1.23
 -49 -11   1    3.33    1.56
  47 -11  -1    0.62    1.47
 -47 -11   1    1.13    1.29
 -47  11   1   -0.58    1.15
 -47 -11   1    0.40    1.26
  47  11  -1   -0.04    1.03
 -45 -11   1    0.90    1.20
 -45 -11   1    0.62    1.24
  45 -11  -1    1.74    1.28
 -45  11   1    0.22    1.22
  45  11  -1    1.52    0.96
 -43  11   1    2.07    1.33
  43 -11  -1    1.85    1.15
 -43 -11   1   -0.01    1.30
  43  11  -1    1.18    0.88
 -43 -11   1    1.48    1.34
  41  11  -1    6.41    1.36
 -41 -11   1    2.49    1.31
  41 -11  -1    4.45    1.48
 -41  11   1    4.38    1.60
  39  11  -1    1.86    0.93
  39 -11  -1    9.06    1.90
 -39  11   1    3.70    1.54
 -39 -11   1    3.25    1.28
 -37  11   1    1.81    1.27
  37  11  -1    0.23    0.91
 -37 -11   1    0.59    1.18
  37 -11  -1    2.44    1.24
 -35 -11   1    2.56    1.13
  35  11  -1    1.85    1.08
  35 -11  -1   -0.64    0.90
 -35  11   1    0.41    1.10
 -33 -11   1    8.13    1.95
  33 -11  -1    9.35    1.99
  33  11  -1    5.82    1.43
 -33  11   1    6.81    1.72
 -31  11   1    1.05    0.94
  31 -11  -1   -0.63    0.89
  31  11  -1    0.84    0.75
 -31 -11   1    0.18    0.97
 -29  11   1    0.56    1.04
  29  11  -1    0.34    0.82
  29 -11  -1    1.22    0.97
 -29 -11   1   -0.92    0.82
 -27  11   1   -0.08    0.96
 -27 -11   1    1.25    1.08
  27 -11  -1   -0.05    0.86
  27  11  -1    1.40    0.91
  25  11  -1   -0.02    0.77
 -25  11   1    1.52    1.29
 -25 -11   1   -0.40    1.04
  25 -11  -1    0.57    0.95
  23  11  -1    1.16    0.76
  23 -11  -1   -0.10    0.97
 -23 -11   1    0.39    0.95
 -23  11   1    0.52    0.75
 -21  11   1    2.68    1.08
 -21 -11   1    2.11    1.19
  21 -11  -1   -0.14    0.82
  21  11  -1    2.45    0.93
  19  11  -1    2.45    1.17
  19 -11  -1    2.88    1.07
 -19  11   1    3.14    1.08
 -19 -11   1    1.99    1.26
 -17 -11   1    9.96    1.89
  17 -11  -1    7.06    1.70
 -17  11   1    4.66    1.39
  17  11  -1   10.71    1.71
  15 -11  -1    0.67    1.05
 -15 -11   1   -0.11    0.87
 -15  11   1    0.98    0.70
  15  11  -1    1.04    0.79
  13  11  -1   22.90    2.67
 -13  11   1   17.85    2.51
 -13 -11   1   21.82    2.76
  13  11  -1   24.11    2.37
  13 -11  -1   25.85    2.52
  13 -11  -1   18.89    2.63
  11 -11  -1    2.20    0.95
  11  11  -1    2.59    0.89
  11  11  -1    1.30    0.82
 -11 -11   1    2.00    1.15
 -11  11   1    1.45    0.79
  11 -11  -1    1.08    0.96
  -9 -11   1    0.28    0.85
  -9 -11   1    0.08    0.82
   9  11  -1    1.79    0.68
   9 -11  -1    0.73    1.00
  -9  11   1    0.21    0.63
   9 -11  -1    1.09    0.93
  -7 -11   1    0.24    0.75
   7 -11  -1    0.19    0.85
  -7 -11   1    0.17    0.70
  -7  11   1    1.71    0.85
   7 -11  -1    1.37    0.89
   7  11  -1    2.04    0.74
   5 -11  -1   18.95    2.22
  -5  11   1   15.11    2.26
   5  11  -1   16.47    2.13
   5 -11  -1   19.88    2.63
  -5 -11   1   17.50    2.40
  -5 -11   1   18.23    2.48
   3 -11  -1    2.88    0.96
  -3 -11   1    2.39    1.10
   3  11  -1    1.75    0.79
  -3  11   1    3.10    1.03
  -3 -11   1    1.51    1.00
   3 -11  -1    2.85    1.20
  -1 -11   1    9.50    1.70
   1 -11  -1    7.21    1.62
  -1  11   1    6.56    1.39
  -1 -11   1    6.44    1.45
   1 -11  -1    8.52    1.65
   1  11  -1    5.62    1.30
  -1 -11  -1   -0.47    0.76
   1 -11   1   -0.12    0.75
  -1 -11  -1    0.62    0.80
  -1  11  -1    0.69    0.71
   1  11   1    1.33    0.81
   1 -11   1   -0.44    0.78
   3  11   1   16.99    2.15
  -3 -11  -1   17.35    2.35
  -3  11  -1   14.59    2.14
   3 -11   1   18.17    2.44
   3 -11   1   13.52    2.11
  -3 -11  -1   19.73    2.57
   5  11   1    4.58    1.05
  -5  11  -1    3.81    1.03
   5 -11   1    4.30    1.36
   5 -11   1    1.86    1.09
  -5 -11  -1    2.73    1.08
  -5 -11  -1    3.82    1.24
   7 -11   1    2.20    0.94
  -7 -11  -1    0.62    0.85
  -7 -11  -1    0.65    0.80
   7 -11   1    1.24    0.93
  -7  11  -1    1.81    0.78
   7  11   1    0.70    0.61
  -9 -11  -1    0.81    0.88
   9 -11   1   -0.24    0.72
  -9  11  -1    1.80    0.79
  -9 -11  -1    0.29    0.79
   9 -11   1    1.22    0.76
   9  11   1    0.31    0.53
  11 -11   1    6.99    1.55
 -11  11  -1    5.37    1.38
  11 -11   1    9.05    1.50
 -11 -11  -1    9.41    1.74
  11  11   1    7.22    1.39
 -13  11  -1    0.57    0.72
  13  11   1    0.67    0.71
  13  11   1   -0.08    0.53
 -13 -11  -1   -0.20    0.75
  13 -11   1    0.76    0.78
  13 -11   1    0.81    0.89
 -15  11  -1    5.29    1.36
  15 -11   1    7.01    1.35
  15 -11   1    4.64    1.41
 -15 -11  -1    2.31    1.17
  15  11   1    3.85    1.15
 -17  11  -1    0.88    0.90
  17 -11   1   -0.31    0.86
 -17 -11  -1    2.06    1.08
  17  11   1    1.77    0.87
  17 -11   1    3.60    0.98
  19 -11   1   16.58    2.34
 -19  11  -1   14.42    2.17
 -19 -11  -1   11.15    2.06
  19 -11   1   15.15    2.02
 -21 -11  -1    3.06    1.15
  21 -11   1    1.22    1.07
 -21  11  -1    2.04    0.95
  23  11   1    3.54    1.09
 -23 -11  -1    3.33    1.24
 -23  11  -1    3.30    1.20
  23 -11   1    2.26    1.25
 -25  11  -1    5.81    1.60
  25  11   1    7.37    1.39
 -25 -11  -1    8.54    1.72
 -25 -11  -1    5.87    1.62
 -27 -11  -1    6.98    1.53
 -27 -11  -1    6.85    1.75
  27  11   1    6.28    1.35
  27 -11   1    6.02    1.53
 -27  11  -1    6.49    1.82
 -29 -11  -1   -0.04    1.10
 -29 -11  -1    0.60    1.04
  29 -11   1    0.23    0.79
 -29  11  -1    0.25    1.00
  29  11   1    1.85    0.92
  31  11   1    2.28    0.97
  31 -11   1    0.96    0.98
 -31  11  -1    1.27    1.05
 -31 -11  -1    0.92    1.14
  33  11   1    1.28    0.85
 -33 -11  -1    3.25    1.41
  33 -11   1    1.80    1.15
 -33 -11  -1    0.85    1.34
 -33  11  -1    0.64    0.99
 -35 -11  -1    1.71    1.28
 -35  11  -1    3.58    1.46
  35 -11   1    2.19    1.31
  35  11   1    5.89    1.19
 -35 -11  -1    5.43    1.56
  37 -11   1    1.02    1.08
  37  11   1    1.77    0.97
 -37 -11  -1   -0.81    1.16
 -37 -11  -1    2.08    1.33
 -37  11  -1    1.75    1.16
  39 -11   1    1.45    1.16
  39  11   1    0.40    0.81
 -39  11  -1   -0.94    1.09
 -39 -11  -1    2.22    1.40
 -39 -11  -1    1.20    1.03
  41 -11   1    1.51    1.27
 -41 -11  -1    1.72    1.36
  41  11   1    0.82    0.83
 -41 -11  -1    0.39    1.01
 -41  11  -1    0.96    1.26
 -43  11  -1    2.35    1.47
 -43 -11  -1    6.38    1.74
 -43 -11  -1    5.62    1.64
  43 -11   1    4.63    1.50
  43  11   1    6.44    1.41
 -45  11  -1    1.73    1.38
  45 -11   1    1.36    1.19
 -45 -11  -1    2.11    1.45
  45  11   1    2.03    1.06
 -45 -11  -1    2.71    1.26
  47 -11   1    3.61    1.51
 -47  11  -1    2.22    1.40
 -47 -11  -1    2.51    1.45
 -47 -11  -1    2.86    1.30
  47  11   1    2.97    1.06
  49 -11   1    1.96    1.58
 -49 -11  -1    2.25    1.84
 -49  11  -1    1.64    1.37
 -49 -11  -1    3.47    1.32
  49  11   1    1.87    1.18
 -51  11  -1    0.89    1.20
 -51 -11  -1    1.00    1.13
  51  11   1    1.42    1.09
 -51 -11  -1    3.40    1.56
  51 -11   1    0.94    1.33
 -48  12   1    2.41    1.28
 -48 -12   1    1.23    1.20
  48 -12  -1    2.96    1.44
  48  12  -1    1.58    1.21
  46 -12  -1    1.56    1.36
 -46  12   1   -0.14    1.35
 -46 -12   1    2.59    1.30
  46  12  -1    2.54    1.17
  44  12  -1    1.43    1.11
 -44 -12   1    1.11    1.19
  44 -12  -1    0.88    1.44
 -44  12   1    1.11    1.34
  42 -12  -1    1.12    1.10
 -42 -12   1    0.76    1.19
 -42  12   1    0.06    1.25
  42  12  -1    0.46    0.94
  40 -12  -1    1.96    1.21
  40  12  -1    1.54    0.92
 -40 -12   1    1.48    1.25
 -40  12   1   -0.75    1.14
 -38  12   1    7.51    2.01
  38 -12  -1    3.58    1.45
  38  12  -1    1.35    0.97
 -38 -12   1    2.33    1.31
 -36  12   1    6.32    1.71
  36  12  -1    6.20    1.46
  36 -12  -1    4.70    1.64
 -36 -12   1    6.98    1.93
 -34  12   1    0.97    1.18
  34 -12  -1    0.96    1.15
 -34 -12   1    1.58    1.20
  34  12  -1    1.61    0.92
 -32  12   1   -0.46    1.02
  32  12  -1    0.27    0.83
  32 -12  -1    1.25    1.04
 -32 -12   1   -0.36    1.19
 -30 -12   1    1.98    1.25
  30  12  -1    1.14    0.90
  30 -12  -1    1.58    1.19
 -30  12   1    1.10    1.16
 -28 -12   1    5.63    1.74
  28 -12  -1    8.05    1.71
  28  12  -1    5.33    1.39
 -28  12   1    5.19    1.58
 -26 -12   1    1.69    1.28
  26 -12  -1    0.37    1.14
 -26  12   1    0.36    0.86
  26  12  -1    0.65    0.94
  24  12  -1   -0.33    0.83
 -24 -12   1    0.83    1.24
  24 -12  -1    0.79    1.01
 -24  12   1    1.41    0.94
  22  12  -1   12.44    2.00
 -22 -12   1    8.06    1.89
  22 -12  -1   15.48    2.43
 -22  12   1    8.18    1.83
  20  12  -1   -0.44    0.90
  20 -12  -1    0.51    1.05
 -20  12   1    0.36    0.96
 -20 -12   1   -0.17    1.18
 -18 -12   1    3.85    1.45
  18 -12  -1    5.95    1.69
 -18  12   1    3.41    1.20
  18  12  -1    8.54    1.66
 -16 -12   1    0.24    1.07
  16 -12  -1    2.08    1.25
 -16  12   1    1.68    1.12
  16  12  -1    2.35    1.01
 -14 -12   1   -0.14    0.84
  14  12  -1   -0.25    0.85
  14 -12  -1   -0.18    0.94
 -14  12   1    0.38    0.81
  12 -12  -1    4.55    1.45
 -12 -12   1    5.73    1.63
  12  12  -1    8.60    1.61
 -12  12   1    5.26    1.38
  10 -12  -1    0.21    0.87
 -10  12   1    1.18    0.95
  10  12  -1    0.88    0.72
 -10 -12   1    1.35    1.08
  10  12  -1    0.74    0.97
  10 -12  -1    1.73    1.16
  -8 -12   1    8.43    1.70
   8 -12  -1    9.95    1.72
   8  12  -1    7.50    1.52
  -8 -12   1    7.60    1.70
   8 -12  -1    9.10    1.87
   6 -12  -1    0.72    1.05
   6 -12  -1    0.91    1.03
   6  12  -1    0.56    0.71
  -6 -12   1   -0.06    0.92
  -6  12   1    0.39    0.62
  -6 -12   1    0.00    0.86
  -4  12   1    0.52    0.68
   4  12  -1    0.57    0.73
  -4 -12   1   -0.84    0.84
   4 -12  -1   -0.92    0.83
  -4 -12   1    1.51    1.05
   4 -12  -1    1.25    1.00
   2 -12  -1    0.51    0.89
   2  12  -1    1.22    0.75
  -2 -12   1    1.11    1.06
  -2  12   1    0.61    0.74
  -2 -12   1    1.50    1.02
   2 -12  -1    0.05    0.94
   0  12   1    2.04    0.95
   0  12  -1    3.18    1.11
   0 -12   1    4.68    1.36
   0 -12   1    2.16    1.13
   0 -12  -1    3.19    1.11
   0 -12  -1    3.27    1.27
   2  12   1    2.19    0.81
   2 -12   1    1.53    1.06
   2 -12   1    4.44    1.22
  -2  12  -1    1.47    0.90
  -2 -12  -1    1.41    0.95
  -2 -12  -1    1.52    0.97
   4 -12   1    0.96    0.99
  -4 -12  -1    0.20    0.92
  -4  12  -1    1.33    0.78
   4 -12   1    1.54    1.02
  -4 -12  -1    1.11    0.99
   4  12   1    0.19    0.69
   6 -12   1    7.69    1.68
   6  12   1    6.35    1.34
   6 -12   1   10.68    2.02
  -6 -12  -1    6.85    1.54
  -6 -12  -1    3.45    1.38
  -6  12  -1    5.87    1.34
  -8 -12  -1    1.19    0.96
   8 -12   1    0.13    0.79
   8 -12   1    1.05    0.98
  -8 -12  -1   -0.04    0.88
   8  12   1    0.79    0.84
  10 -12   1    1.01    0.95
  10 -12   1    1.09    0.94
 -10  12  -1    0.97    0.88
  10  12   1   -0.38    0.60
 -10 -12  -1    1.17    1.03
  12 -12   1    6.12    1.60
 -12 -12  -1    7.98    1.74
 -12  12  -1    7.25    1.61
  12  12   1    6.30    1.45
  12 -12   1    5.18    1.31
  14  12   1    1.85    0.94
  14 -12   1    1.76    1.14
  14 -12   1    1.86    1.15
 -14  12  -1    1.91    0.99
 -14 -12  -1    2.23    1.27
  16  12   1   11.61    1.84
  16 -12   1    7.23    1.79
 -16  12  -1   10.49    2.01
 -16 -12  -1   14.22    2.29
  18 -12   1    1.74    1.16
 -18  12  -1   -0.76    0.68
 -18 -12  -1    1.03    1.03
  18  12   1   -0.21    0.63
  20  12   1    2.03    1.05
  20 -12   1    0.82    1.02
 -20  12  -1    0.05    0.77
 -20 -12  -1    0.77    1.21
  22 -12   1   -0.19    0.80
 -22  12  -1    1.20    0.96
  22  12   1   -0.20    0.82
 -22 -12  -1    0.43    0.98
 -24 -12  -1    2.16    1.26
  24  12   1    2.56    1.00
  24 -12   1    3.23    1.32
 -24  12  -1    3.22    1.20
  26  12   1    1.98    0.90
  26 -12   1    1.02    1.07
 -26  12  -1    1.23    0.85
 -26 -12  -1    0.19    1.07
 -28 -12  -1    1.27    1.04
  28  12   1   -0.62    0.59
 -28  12  -1   -0.80    0.89
  28 -12   1   -0.05    1.02
  30  12   1    2.04    0.99
 -30  12  -1    2.70    1.33
 -30 -12  -1    3.57    1.38
  30 -12   1    1.67    1.06
  32  12   1    5.04    1.44
  32 -12   1    8.00    1.80
 -32  12  -1    6.01    1.71
 -32 -12  -1    4.51    1.66
 -34 -12  -1    2.53    1.38
  34 -12   1    2.95    1.33
  34  12   1    2.58    1.16
 -34  12  -1    2.88    1.35
 -36  12  -1    0.95    1.20
  36 -12   1    3.18    1.24
 -36 -12  -1    1.04    1.20
  36  12   1    0.70    0.99
  38 -12   1    1.15    1.29
  38  12   1    2.99    1.12
 -38 -12  -1    3.99    1.53
 -38  12  -1    5.09    1.71
 -40 -12  -1    4.10    1.59
  40 -12   1    6.87    1.77
 -40  12  -1    3.37    1.51
  40  12   1    8.07    1.50
  42 -12   1    2.44    1.49
  42  12   1    1.88    0.99
 -42  12  -1    1.70    1.28
 -42 -12  -1    0.41    1.15
 -44 -12  -1    2.63    1.45
  44 -12   1   -0.09    1.16
 -44  12  -1    0.06    1.28
  44  12   1    1.21    1.06
 -46 -12  -1    3.42    1.28
  46 -12   1    4.00    1.44
 -46  12  -1    3.26    1.61
  46  12   1    3.07    1.28
  43  13  -1    1.00    1.18
  43 -13  -1    0.59    1.36
 -43  13   1    0.20    1.39
 -43 -13   1    1.97    1.38
 -41 -13   1    1.02    1.37
 -41  13   1    4.86    1.67
  41 -13  -1    2.00    1.51
  41  13  -1    2.33    1.01
 -39  13   1   -0.29    1.13
  39  13  -1    0.42    1.06
 -39 -13   1    0.68    1.27
  39 -13  -1    1.87    1.47
 -37 -13   1    2.36    1.38
  37 -13  -1    1.43    1.27
 -37  13   1    0.67    1.19
  37  13  -1    2.39    1.24
 -35 -13   1    0.42    1.17
 -35  13   1    3.56    1.51
  35  13  -1    2.99    1.14
  35 -13  -1    3.92    1.47
  33 -13  -1    1.73    1.39
 -33  13   1    4.25    1.55
  33  13  -1    2.95    1.20
 -33 -13   1   -1.05    1.26
  31 -13  -1    1.00    1.34
  31  13  -1    2.04    0.93
 -31 -13   1    2.10    1.48
 -31  13   1    1.47    1.35
 -29  13   1    1.10    1.23
  29  13  -1    0.46    0.88
 -29 -13   1   -0.54    1.21
  29 -13  -1    2.03    1.21
 -27  13   1    3.85    1.65
  27  13  -1    4.96    1.37
 -27 -13   1    5.66    1.79
  27 -13  -1    4.16    1.47
 -25  13   1   -0.56    0.91
  25  13  -1    0.03    0.84
 -25 -13   1    0.68    1.24
  25 -13  -1    1.01    1.20
  23 -13  -1    2.25    1.46
 -23 -13   1   -1.14    1.10
 -23  13   1    0.29    0.90
  23  13  -1   -0.67    0.74
 -21  13   1    3.67    1.27
  21 -13  -1    1.63    1.06
 -21 -13   1   -0.06    1.01
  21  13  -1    2.01    1.11
 -19 -13   1    9.87    2.06
  19 -13  -1    6.39    1.85
 -19  13   1   10.06    1.89
  19  13  -1    7.61    1.73
  17 -13  -1    3.12    1.44
 -17 -13   1    1.55    1.21
 -17  13   1    4.04    1.27
  17  13  -1    3.30    1.07
  15 -13  -1    0.25    1.09
  15  13  -1   -0.59    0.88
 -15 -13   1   -0.07    0.98
 -15  13   1    1.10    0.93
  13 -13  -1    0.63    0.96
 -13 -13   1    1.48    1.22
 -13  13   1    0.45    0.91
  13  13  -1    0.27    0.79
  11  13  -1    5.23    1.59
  11 -13  -1    2.45    1.34
 -11 -13   1    5.10    1.56
 -11  13   1    3.28    1.21
  -9  13   1    6.96    1.70
  -9 -13   1    9.42    1.91
   9  13  -1    6.94    1.42
   9 -13  -1    7.05    1.79
   7 -13  -1    2.79    1.35
   7 -13  -1    2.14    1.08
  -7  13   1    2.03    1.01
  -7 -13   1    1.89    1.30
   7  13  -1    1.62    0.81
  -7 -13   1    1.59    1.26
   5  13  -1    6.95    1.45
   5 -13  -1    7.13    1.78
  -5 -13   1    3.89    1.46
  -5  13   1    4.87    1.34
   5 -13  -1    6.19    1.50
  -5 -13   1    5.11    1.48
   3  13  -1    2.66    0.98
   3 -13  -1    2.31    1.36
  -3 -13   1    3.80    1.35
  -3  13   1    1.59    0.91
   3 -13  -1    2.07    1.10
  -3 -13   1    1.86    1.33
  -1 -13   1    0.56    1.09
   1 -13  -1   -0.04    1.00
   1 -13  -1    0.74    1.21
  -1 -13   1    0.31    1.16
   1  13  -1    0.33    0.75
  -1  13   1   -0.74    0.71
  -1  13  -1    1.86    0.98
  -1 -13  -1    2.33    1.27
   1 -13   1    3.08    1.37
   1  13   1    1.98    0.99
   1 -13   1    1.80    1.02
  -1 -13  -1    2.42    1.18
   3 -13   1    1.89    1.25
   3  13   1    1.32    0.93
  -3 -13  -1    1.49    1.04
   3 -13   1    0.33    1.05
  -3  13  -1    3.54    1.07
  -3 -13  -1    2.11    1.19
  -5 -13  -1    6.22    1.68
   5  13   1    5.16    1.39
  -5  13  -1    7.20    1.51
   5 -13   1    7.16    1.75
  -5 -13  -1    8.58    1.86
   5 -13   1    5.43    1.68
  -7 -13  -1    1.57    1.24
  -7  13  -1    0.45    0.81
   7 -13   1    0.13    1.01
   7 -13   1    0.94    1.24
   7  13   1    0.86    0.76
  -7 -13  -1   -0.62    1.11
   9 -13   1    1.78    1.18
  -9  13  -1    3.69    1.39
  -9 -13  -1    5.22    1.50
   9  13   1    4.17    1.15
   9 -13   1    3.90    1.32
  -9 -13  -1    5.04    1.51
  11 -13   1    3.23    1.24
  11  13   1    2.27    1.19
 -11 -13  -1    1.13    1.22
 -11  13  -1    0.32    0.80
  11 -13   1    1.01    1.21
 -13 -13  -1    6.20    1.64
  13 -13   1    2.77    1.21
  13  13   1    4.29    1.31
 -13  13  -1    5.56    1.41
 -15  13  -1    1.91    1.00
 -15 -13  -1    0.95    1.21
  15 -13   1    0.10    1.11
  15  13   1    1.96    0.96
  17 -13   1    3.78    1.47
 -17 -13  -1    3.77    1.34
 -17  13  -1    4.65    1.46
  17  13   1    3.75    1.11
 -19 -13  -1    4.29    1.55
  19  13   1    5.53    1.39
 -19  13  -1    6.55    1.50
  19 -13   1    6.32    1.67
  21 -13   1    5.68    1.62
 -21 -13  -1    4.29    1.60
  21  13   1    6.48    1.67
 -21  13  -1    5.41    1.51
 -23  13  -1    2.91    1.29
 -23 -13  -1    1.03    1.35
  23 -13   1    3.95    1.34
  23  13   1    3.11    1.15
  25 -13   1    0.15    1.10
  25  13   1    2.66    1.02
 -25 -13  -1    0.11    1.13
 -25  13  -1   -0.24    1.05
  27 -13   1    2.83    1.29
 -27  13  -1    1.20    1.30
 -27 -13  -1   -1.06    1.43
  27  13   1    2.38    1.18
 -29 -13  -1   -0.04    1.16
 -29  13  -1    1.98    1.30
  29 -13   1    1.90    1.23
  29  13   1    0.94    0.88
  31  13   1    2.04    1.00
  31 -13   1    1.54    1.16
 -31  13  -1    0.61    1.14
 -31 -13  -1    1.35    1.23
  33  13   1    4.34    1.18
 -33 -13  -1    2.96    1.60
 -33  13  -1    3.69    1.59
  33 -13   1    4.33    1.60
  35  13   1    1.72    1.00
 -35  13  -1   -0.65    1.01
  35 -13   1    0.39    1.13
 -35 -13  -1    0.72    1.22
 -37 -13  -1    0.20    1.27
  37 -13   1    0.64    1.22
  37  13   1    1.89    1.05
 -37  13  -1    1.17    1.29
  39 -13   1    0.06    1.32
 -39  13  -1    1.26    1.36
 -39 -13  -1    2.33    1.49
  39  13   1    0.00    1.02
 -41  13  -1    3.90    1.75
  41  13   1    1.42    1.06
  41 -13   1    2.06    1.48
 -41 -13  -1    0.51    1.10
 -43  13  -1    0.49    1.28
  43 -13   1    2.62    1.61
  43  13   1    0.97    1.08
 -43 -13  -1    1.19    1.41
  38 -14  -1    0.92    1.25
 -38 -14   1    1.54    1.32
  38  14  -1    0.85    1.11
 -38  14   1    1.29    1.11
 -36 -14   1    0.23    1.30
 -36  14   1    0.54    1.22
  36 -14  -1    0.42    1.38
  36  14  -1    2.12    1.15
  34 -14  -1    2.04    1.29
 -34  14   1   -1.07    1.03
  34  14  -1   -1.08    0.91
 -34 -14   1    0.58    1.27
 -32  14   1    0.49    1.26
  32 -14  -1    1.32    1.30
  32  14  -1    2.44    0.97
 -32 -14   1    1.62    1.40
 -30 -14   1    0.40    1.40
  30 -14  -1    2.26    1.47
 -30  14   1    1.88    1.19
  30  14  -1    1.10    1.04
 -28 -14   1    2.40    1.56
  28 -14  -1    1.61    1.19
 -28  14   1    0.45    1.10
  28  14  -1    3.56    1.28
  26  14  -1    0.02    0.97
 -26 -14   1    0.49    1.20
 -26  14   1   -1.44    1.05
  26 -14  -1    5.77    1.70
  24 -14  -1    3.44    1.31
 -24 -14   1    0.77    1.28
 -24  14   1    1.40    1.14
  24  14  -1    2.11    1.08
 -22  14   1    7.47    1.74
  22 -14  -1    2.96    1.32
 -22 -14   1    3.13    1.57
  22  14  -1    3.99    1.35
 -20 -14   1    2.41    1.38
 -20  14   1    0.18    0.86
  20  14  -1    1.61    1.12
  20 -14  -1    1.68    1.34
  18  14  -1    2.30    1.06
 -18 -14   1    0.66    1.26
 -18  14   1    0.32    0.95
  18 -14  -1    1.56    1.30
  16  14  -1    3.00    1.31
 -16  14   1    1.56    1.07
  16 -14  -1    2.25    1.51
 -16 -14   1    3.32    1.44
  14  14  -1    6.31    1.65
 -14 -14   1    3.83    1.53
 -14  14   1    2.97    1.20
  14 -14  -1    5.77    1.82
  12  14  -1    0.04    0.91
 -12 -14   1    1.55    1.42
  12 -14  -1    0.56    1.27
 -12  14   1    2.20    1.04
  10  14  -1   -0.25    1.12
  10 -14  -1    0.57    1.25
 -10 -14   1    1.20    1.21
 -10  14   1    2.86    1.25
  -8 -14   1    2.28    1.30
   8 -14  -1    4.80    1.83
  -8  14   1    1.05    0.94
   6 -14  -1    1.83    1.35
  -6 -14   1    2.91    1.56
  -6 -14   1    3.58    1.55
  -6  14   1    4.41    1.23
   6  14  -1    4.37    1.14
  -4  14   1    2.59    1.07
   4 -14  -1   -0.22    1.14
  -4 -14   1    1.04    1.14
   4 -14  -1    0.54    1.34
  -4 -14   1    0.63    1.32
   4  14  -1    1.76    0.95
   2 -14  -1   -0.10    1.06
   2 -14  -1    0.59    1.19
  -2 -14   1    0.67    1.26
  -2  14   1    0.79    0.89
   2  14  -1    2.60    1.01
  -2 -14   1    1.18    1.21
   0 -14  -1    2.19    1.20
   0 -14   1    5.18    1.63
   0  14  -1    2.13    1.15
   0 -14  -1    2.36    1.22
   0  14   1    2.84    1.00
   0 -14   1    1.31    1.17
  -2  14  -1    4.63    1.23
  -2 -14  -1    7.94    1.79
   2  14   1    4.00    1.22
   2 -14   1    2.87    1.31
   2 -14   1    6.46    1.77
  -2 -14  -1    3.31    1.36
  -4 -14  -1    1.03    1.21
   4 -14   1    0.41    1.22
   4  14   1    1.11    0.73
  -4  14  -1    0.87    0.95
   4 -14   1    1.90    1.17
  -4 -14  -1    0.87    1.11
   6 -14   1   -0.75    1.16
  -6 -14  -1    0.56    1.12
  -6  14  -1    2.02    1.03
   6 -14   1    3.24    1.38
   6  14   1    2.08    0.93
  -6 -14  -1    0.64    1.21
   8 -14   1    4.80    1.52
  -8  14  -1    2.80    1.16
  -8 -14  -1    2.10    1.34
   8 -14   1    2.75    1.31
  -8 -14  -1    3.06    1.48
  10 -14   1    3.65    1.47
 -10 -14  -1    3.02    1.37
  10  14   1    3.63    1.28
 -10  14  -1    7.44    1.84
  12  14   1    0.81    0.95
 -12  14  -1    0.66    0.94
 -12 -14  -1    0.41    1.12
  12 -14   1    9.06    2.31
  14  14   1    2.13    1.04
 -14  14  -1    2.22    1.09
 -14 -14  -1   -0.29    1.23
  14 -14   1    1.18    1.35
  16 -14   1    6.44    1.65
 -16  14  -1    7.94    1.87
 -16 -14  -1    6.68    1.83
  16  14   1    8.91    1.89
 -18  14  -1    2.97    1.37
  18 -14   1    3.10    1.34
 -18 -14  -1    2.48    1.42
  18  14   1    1.01    0.99
 -20  14  -1    5.47    1.58
 -20 -14  -1    3.15    1.58
  20  14   1    3.60    1.29
  20 -14   1    7.75    2.17
 -22 -14  -1    0.51    1.37
 -22  14  -1    0.76    1.04
  22  14   1   -0.08    1.02
  22 -14   1    1.37    1.04
 -24  14  -1    1.39    1.07
  24 -14   1    1.47    1.24
 -24 -14  -1    1.53    1.32
  24  14   1    2.55    1.07
  26 -14   1    0.81    1.21
 -26  14  -1    0.33    1.03
 -26 -14  -1   -0.60    1.25
  26  14   1   -1.45    0.82
 -28 -14  -1    2.27    1.54
 -28  14  -1    1.39    1.09
  28 -14   1    0.85    1.20
  28  14   1    2.00    0.95
  30 -14   1    0.99    1.39
 -30 -14  -1    1.15    1.55
 -30  14  -1   -0.69    1.20
  30  14   1    3.38    1.11
  32 -14   1    2.66    1.51
 -32 -14  -1    2.00    1.41
 -32  14  -1    0.16    1.22
  32  14   1    0.69    1.26
  34  14   1    1.77    1.04
 -34 -14  -1   -0.49    1.34
 -34  14  -1    0.25    1.07
  34 -14   1    2.04    1.35
 -36 -14  -1   -0.55    1.26
 -36  14  -1    2.00    1.10
  36 -14   1    0.44    1.31
  36  14   1    4.11    1.19
  38  14   1    0.68    1.19
 -38 -14  -1    0.91    1.36
  38 -14   1   -0.10    1.19
 -38  14  -1    3.41    1.45
 -31  15   1    1.38    1.23
 -31 -15   1    1.76    1.37
  31  15  -1    1.90    1.22
  31 -15  -1   -1.25    1.25
  29  15  -1    2.85    1.41
 -29  15   1    2.85    1.41
 -29 -15   1   -0.25    1.43
  29 -15  -1    1.43    1.34
 -27  15   1    3.61    1.48
  27 -15  -1    0.92    1.40
  27  15  -1    0.71    1.07
 -27 -15   1    4.06    1.68
 -25  15   1    2.70    1.30
  25 -15  -1   -0.47    1.26
 -25 -15   1    2.16    1.32
  25  15  -1    2.39    1.26
  23 -15  -1    3.09    1.51
 -23  15   1    1.25    1.19
 -23 -15   1    2.57    1.61
  23  15  -1    1.16    1.25
 -21 -15   1    0.98    1.55
  21 -15  -1    1.90    1.52
  21  15  -1    2.38    1.18
 -21  15   1    1.48    1.08
 -19 -15   1   12.50    2.52
 -19  15   1    6.44    1.78
  19 -15  -1    7.56    2.05
  19  15  -1    7.68    1.90
 -17 -15   1    2.48    1.69
 -17  15   1    2.23    1.34
  17 -15  -1   -0.06    1.40
  17  15  -1    2.86    1.23
  15  15  -1    1.48    1.28
 -15  15   1    1.18    1.28
  15 -15  -1    2.32    1.54
 -15 -15   1    0.14    1.27
  13  15  -1    0.29    1.14
  13 -15  -1    1.39    1.34
 -13  15   1    0.84    0.94
 -13 -15   1    0.60    1.38
  11  15  -1    6.12    1.66
 -11 -15   1    2.94    1.70
 -11  15   1    5.28    1.42
  11 -15  -1    6.96    2.03
   9  15  -1    1.42    1.16
  -9 -15   1    1.43    1.62
  -9  15   1    0.60    1.08
   9 -15  -1    0.36    1.14
  -7  15   1    0.90    1.00
  -7 -15   1    1.09    1.36
   7 -15  -1    1.64    1.50
  -5 -15   1    1.19    1.47
  -5 -15   1   -0.08    1.11
  -5  15   1   -0.22    0.81
   5 -15  -1    0.71    1.45
  -3 -15   1    1.41    1.34
   3 -15  -1    1.42    1.28
  -3  15   1    1.91    0.94
   3  15  -1    1.71    0.87
  -3 -15   1    0.24    1.11
   1  15  -1    0.60    0.83
  -1 -15   1    0.53    1.28
   1 -15  -1    0.37    1.16
  -1  15   1   -1.24    0.84
  -1 -15   1    1.80    1.48
  -1 -15  -1    0.33    1.27
  -1 -15  -1    0.76    1.32
   1 -15   1    0.56    1.35
   1 -15   1    1.63    1.22
   1  15   1    1.34    1.08
  -1  15  -1    0.37    0.90
   3 -15   1   -0.08    1.21
  -3 -15  -1    1.94    1.32
   3  15   1    2.56    1.17
  -3  15  -1    3.15    1.20
   3 -15   1    3.80    1.60
  -3 -15  -1    1.09    1.39
  -5 -15  -1    5.41    1.70
  -5  15  -1    4.47    1.32
   5 -15   1    4.93    1.71
  -5 -15  -1    4.12    1.69
  -7  15  -1    3.15    1.31
  -7 -15  -1    2.03    1.66
   7 -15   1    3.50    1.57
  -7 -15  -1    2.74    1.49
   9  15   1    3.60    1.31
  -9 -15  -1    3.18    1.53
   9 -15   1    3.40    1.63
  -9  15  -1    1.97    1.16
 -11 -15  -1    1.04    1.38
  11  15   1    0.75    1.03
  11 -15   1    2.31    1.29
 -11  15  -1    1.23    0.97
  13 -15   1    6.08    1.81
 -13  15  -1    6.84    1.65
 -13 -15  -1    3.38    1.68
  13  15   1    6.98    1.65
 -15  15  -1    2.57    1.33
  15  15   1    1.06    0.94
 -15 -15  -1    1.62    1.49
  15 -15   1    3.86    1.61
  17 -15   1    6.18    1.68
 -17 -15  -1    2.30    1.52
 -17  15  -1    5.95    1.74
  17  15   1    3.91    1.42
  19  15   1    0.95    1.11
 -19 -15  -1    0.47    1.33
  19 -15   1    2.49    1.45
 -19  15  -1    0.54    1.04
 -21 -15  -1    1.70    1.59
 -21  15  -1    4.02    1.37
  21  15   1    4.15    1.31
  21 -15   1    2.24    1.34
 -23 -15  -1    1.41    1.20
 -23  15  -1    1.07    1.13
  23  15   1    2.46    1.24
  23 -15   1    1.52    1.47
  25  15   1    3.13    1.32
 -25  15  -1    4.20    1.59
 -25 -15  -1    4.65    1.77
  25 -15   1    3.86    1.80
  27  15   1    0.76    1.16
 -27  15  -1    1.86    1.14
 -27 -15  -1    1.64    1.57
  27 -15   1    0.58    1.31
  29 -15   1    0.59    1.48
 -29  15  -1   -0.02    1.10
  29  15   1    0.69    1.09
 -29 -15  -1    1.50    1.41
  31  15   1    1.22    1.24
 -31 -15  -1    2.17    1.36
  31 -15   1    0.74    1.45
 -31  15  -1    2.14    1.30
  24  16  -1    0.26    1.00
 -24  16   1    1.64    1.30
  24 -16  -1    2.94    1.92
 -24 -16   1    2.82    1.66
 -22 -16   1   -0.61    1.31
  22  16  -1    2.75    1.41
  22 -16  -1   -0.35    1.26
 -22  16   1    2.23    1.48
  20  16  -1   -0.30    1.06
  20 -16  -1    1.87    1.65
 -20  16   1    2.52    1.27
 -20 -16   1   -0.82    1.38
  18  16  -1    0.59    1.38
  18 -16  -1    1.55    1.50
 -18  16   1    2.18    1.47
 -18 -16   1    2.95    1.68
 -16  16   1    1.84    1.14
  16  16  -1    0.48    1.23
  16 -16  -1   -0.14    1.30
 -16 -16   1    0.13    1.34
  14 -16  -1    1.69    1.72
 -14  16   1    2.33    1.23
 -14 -16   1    2.09    1.70
  14  16  -1    2.37    1.44
 -12 -16   1    2.28    1.61
  12 -16  -1    2.57    1.60
  12  16  -1    2.29    1.30
 -12  16   1    1.12    1.08
  10  16  -1    3.57    1.49
 -10  16   1    2.44    1.20
 -10 -16   1    2.26    1.63
  10 -16  -1    1.18    1.61
   8  16  -1    0.61    1.13
   8 -16  -1    1.41    1.46
  -8  16   1    0.09    1.01
  -8 -16   1    0.78    1.44
  -6  16   1    4.58    1.51
   6  16  -1    3.71    1.28
   6 -16  -1    1.42    1.48
  -6 -16   1    5.30    1.72
  -4 -16   1   -1.37    1.26
   4 -16  -1    1.35    1.51
  -4 -16   1    2.45    1.56
  -4  16   1    1.33    1.10
  -2 -16   1    2.86    1.63
   2 -16  -1    1.35    1.36
  -2 -16   1    1.23    1.59
  -2  16   1    1.04    1.01
   0 -16   1    1.19    1.44
   0  16  -1    0.92    1.12
   0  16   1    0.78    1.04
   0 -16   1    1.04    1.43
   0 -16  -1    2.35    1.64
   2 -16   1    2.80    1.60
  -2  16  -1    2.42    1.14
  -2 -16  -1    0.78    1.56
  -4  16  -1    1.50    1.06
  -4 -16  -1    2.57    1.63
   4 -16   1    2.54    1.54
  -4 -16  -1    2.10    1.34
   6 -16   1    0.27    1.36
  -6  16  -1    1.94    1.15
  -6 -16  -1   -1.17    1.46
  -8  16  -1    2.03    1.13
  -8 -16  -1    0.95    1.44
   8  16   1    0.71    1.21
   8 -16   1    0.57    1.47
 -10  16  -1    1.24    1.07
  10 -16   1    2.40    1.50
  10  16   1    0.31    1.07
 -10 -16  -1    1.06    1.55
 -12 -16  -1    2.12    1.36
  12 -16   1    0.16    1.34
  12  16   1    1.01    1.05
 -12  16  -1   -0.85    0.95
  14 -16   1    1.73    1.48
 -14 -16  -1    3.94    1.66
 -14  16  -1    0.81    1.19
  14  16   1    1.37    1.15
 -16 -16  -1   -0.23    1.39
  16  16   1    1.03    1.14
 -16  16  -1    0.66    0.98
  16 -16   1    2.90    1.50
  18 -16   1    2.97    1.59
  18  16   1    2.31    1.34
 -18 -16  -1    1.23    1.63
 -18  16  -1    3.08    1.56
  20 -16   1    1.90    1.49
  20  16   1    2.07    1.39
 -20  16  -1    1.00    1.18
 -20 -16  -1   -0.80    1.41
  22  16   1    2.03    1.50
 -22  16  -1   -0.84    1.13
 -22 -16  -1    0.60    1.39
  22 -16   1    1.56    1.55
   7  17  -1    0.58    1.16
  -7 -17   1    2.36    1.60
   7 -17  -1    0.61    1.25
  -7  17   1    1.09    1.10
   5  17  -1    0.97    1.35
  -5 -17   1    2.64    1.70
   5 -17  -1   -0.35    1.18
  -5  17   1    0.78    1.18
  -3 -17   1    0.84    1.33
   3 -17  -1    1.11    1.51
  -3  17   1    1.69    1.26
  -1 -17   1    3.61    1.60
   1 -17  -1   -0.03    1.30
   1 -17   1    0.28    1.40
  -1 -17  -1   -0.28    1.16
  -3  17  -1    3.32    1.45
   3 -17   1    0.74    1.33
  -3 -17  -1    1.21    1.46
  -5  17  -1    3.70    1.43
   5 -17   1    0.40    1.18
  -7  17  -1    0.94    1.03
   7 -17   1   -0.07    1.38
   7  17   1   -0.27    1.20
 -66   0   2    3.13    1.67
  66   0  -2    2.72    1.17
  64   0  -2    1.26    0.91
 -64   0   2    1.29    1.59
 -62   0   2    3.83    1.58
  62   0  -2    7.28    1.59
 -60   0   2    1.11    1.20
  60   0  -2    0.91    0.90
 -58   0   2    3.57    1.44
  58   0  -2    1.97    0.94
 -56   0   2    4.78    1.60
  56   0  -2    6.47    1.35
 -54   0   2    6.56    1.72
  54   0  -2    6.10    1.38
 -52   0   2    0.45    0.98
  52   0  -2   -0.66    0.70
  50   0  -2    3.90    1.14
  50   0  -2    3.76    1.10
 -50   0   2    9.26    1.93
  48   0  -2    4.42    1.01
  48   0  -2    3.44    1.02
 -48   0   2    4.82    1.43
  46   0  -2   12.59    1.52
  46   0  -2   10.47    1.62
 -46   0   2   10.71    2.02
  44   0  -2   28.46    2.79
 -44   0   2   29.74    3.33
  44   0  -2   29.86    2.55
  42   0  -2    5.91    1.02
  42   0  -2    4.00    0.94
 -42   0   2    4.44    1.33
  40   0  -2    1.59    0.73
  40   0  -2    1.62    0.75
 -40   0   2    1.75    0.87
  38   0  -2   24.99    1.95
  38   0  -2   21.26    2.20
 -38   0   2   24.71    2.79
  36   0  -2    0.92    0.46
 -36   0   2    2.14    0.53
 -36   0   2    0.70    0.65
  36   0  -2    2.24    0.65
 -34   0   2    9.40    1.01
  34   0  -2    6.72    1.13
  34   0  -2    7.68    1.10
 -34   0   2    7.97    1.41
 -32   0   2    1.31    0.41
  32   0  -2    0.83    0.44
 -32   0   2    0.47    0.48
  32   0  -2    0.93    0.48
 -30   0   2   59.55    3.76
  30   0  -2   59.34    3.87
 -30   0   2   54.75    4.14
  30   0  -2   60.87    3.79
 -28   0   2    6.22    1.11
  28   0  -2    3.98    0.79
 -28   0   2    5.68    0.77
  28   0  -2    6.43    0.88
 -26   0   2   44.16    3.26
  26   0  -2   43.05    2.99
 -26   0   2   48.12    2.94
  26   0  -2   43.19    2.88
  24   0  -2   24.47    1.86
 -24   0   2   24.64    2.25
 -24   0   2   26.53    1.79
 -22   0   2   85.56    5.23
  22   0  -2   93.01    5.35
 -22   0   2   89.16    5.37
 -22   0   2   84.99    5.64
 -20   0   2   15.48    1.25
  20   0  -2   16.73    1.33
 -20   0   2   19.28    1.70
 -20   0   2   16.62    1.26
 -18   0   2    4.58    0.61
 -18   0   2    5.47    0.81
  18   0  -2    5.21    0.62
  18   0  -2    4.59    0.67
  16   0  -2   38.79    2.41
 -16   0   2   35.22    2.30
 -16   0   2   37.74    2.57
  16   0  -2   36.40    2.37
  14   0  -2  172.31    9.92
 -14   0   2  187.43    9.87
 -14   0   2  164.75   10.37
  14   0  -2  175.12   10.22
  12   0  -2  448.93   24.33
 -12   0   2  452.72   24.25
  12   0  -2  413.07   25.20
  10   0  -2   36.58    2.20
 -10   0   2   34.98    2.14
 -10   0   2   34.50    2.32
  10   0  -2   37.07    2.23
  -8   0   2  264.55   15.30
   8   0  -2  258.05   14.67
  -8   0   2  256.64   14.62
   8   0  -2  276.43   15.23
  -6   0   2   89.98    5.70
   6   0  -2   99.67    5.65
   6   0  -2   94.91    5.45
  -6   0   2  101.59    5.43
   4   0  -2  149.61    8.66
  -4   0   2  151.29    8.70
   4   0  -2  145.79    8.32
  -4   0   2  151.61    8.32
  -2   0   2  285.90   15.51
  -2   0   2  280.18   16.16
   2   0  -2  278.62   15.51
   2   0  -2  278.72   16.14
   0   0  -2   66.06    3.91
   0   0  -2   65.76    3.71
   0   0   2   67.08    3.75
   0   0  -2   67.05    3.94
   2   0   2  410.68   22.81
  -2   0  -2  411.85   23.73
  -2   0  -2  419.00   23.77
  -4   0  -2   33.44    1.99
   4   0   2   31.02    1.87
   4   0   2   29.55    1.78
  -4   0  -2   31.52    1.92
  -6   0  -2  126.74    7.70
  -6   0  -2  128.68    7.61
   6   0   2  134.94    7.37
   6   0   2  133.24    7.28
   8   0   2   25.35    1.42
   8   0   2   24.40    1.50
  -8   0  -2   20.76    1.57
  -8   0  -2   22.65    1.49
 -10   0  -2    7.88    0.82
  10   0   2    7.64    0.71
  10   0   2    7.47    0.56
 -10   0  -2    6.77    0.57
  12   0   2   57.06    3.56
 -12   0  -2   56.67    3.78
  12   0   2   66.78    3.52
 -12   0  -2   58.64    3.61
  14   0   2   68.83    3.83
  14   0   2   62.04    3.88
 -14   0  -2   64.94    3.93
 -14   0  -2   64.43    4.16
  16   0   2  128.81    7.38
 -16   0  -2  136.40    7.63
 -16   0  -2  129.94    7.89
  16   0   2  121.64    7.43
 -18   0  -2   66.94    3.99
  18   0   2   66.21    3.98
  18   0   2   63.30    3.90
 -18   0  -2   64.25    4.28
 -20   0  -2    2.55    0.59
 -20   0  -2    2.99    0.45
  20   0   2    2.59    0.52
  20   0   2    1.49    0.41
 -22   0  -2   21.89    1.57
  22   0   2   23.32    1.70
 -22   0  -2   21.92    1.88
  22   0   2   23.10    1.64
 -24   0  -2   53.21    3.73
 -24   0  -2   53.55    3.33
  24   0   2   49.95    3.37
  24   0   2   53.47    3.35
 -26   0  -2    0.32    0.28
  26   0   2    0.83    0.39
  26   0   2    0.88    0.40
 -26   0  -2    0.29    0.38
 -28   0  -2    1.91    0.44
  28   0   2    1.69    0.60
  28   0   2    1.94    0.54
 -28   0  -2    1.41    0.55
  30   0   2  194.46   10.98
  30   0   2  192.72   11.00
 -30   0  -2  174.37   11.66
 -30   0  -2  192.90   11.16
 -32   0  -2    1.21    0.58
  32   0   2    1.70    0.56
 -32   0  -2    1.45    0.46
  32   0   2    1.66    0.54
  34   0   2   14.74    1.58
 -34   0  -2   15.54    1.31
  34   0   2   12.72    1.57
 -34   0  -2   11.45    1.76
  36   0   2    9.93    1.40
  36   0   2   10.89    1.40
 -36   0  -2    7.38    1.42
 -36   0  -2   10.99    1.11
 -38   0  -2   31.76    3.24
  38   0   2   29.03    2.36
  38   0   2   29.84    2.41
  40   0   2    1.28    0.64
 -40   0  -2    1.33    0.84
  40   0   2    3.94    0.87
 -42   0  -2    3.72    1.28
  42   0   2    5.26    1.05
  42   0   2    3.71    0.99
  44   0   2    3.55    0.96
 -44   0  -2    3.55    1.19
  44   0   2    4.54    1.16
  46   0   2    4.92    1.18
  46   0   2    5.80    1.14
 -46   0  -2    5.15    1.52
  48   0   2    3.23    1.04
  48   0   2    1.61    0.79
 -48   0  -2    3.09    1.21
  50   0   2    7.98    1.44
 -50   0  -2    5.41    1.54
  50   0   2    8.49    1.59
 -52   0  -2    1.32    0.96
  52   0   2    2.63    0.92
  52   0   2    4.47    1.14
  54   0   2    7.59    1.56
 -54   0  -2    6.04    1.63
  54   0   2    8.21    1.48
  56   0   2    1.07    0.90
  56   0   2    2.07    1.20
 -56   0  -2    0.01    0.98
 -58   0  -2    1.88    1.29
  58   0   2    4.02    1.07
 -60   0  -2   -0.28    1.21
  60   0   2   -0.36    0.73
 -62   0  -2    5.34    1.69
  62   0   2    4.69    1.31
 -64   0  -2    2.24    1.50
  64   0   2   10.44    2.09
 -66   0  -2    5.99    1.74
  67  -1  -2    1.27    1.06
  67   1  -2    1.64    1.19
 -67  -1   2    0.01    1.16
 -67   1   2    0.62    1.40
  65   1  -2    0.48    1.01
 -65  -1   2   -0.45    1.27
 -65   1   2    4.05    1.65
  65  -1  -2    2.99    1.18
  63  -1  -2    1.12    0.84
  63   1  -2    1.20    0.84
 -63  -1   2    0.71    1.29
 -63   1   2    0.96    1.25
 -61  -1   2    0.38    1.31
  61  -1  -2    0.98    0.86
 -61   1   2    1.37    1.35
  61   1  -2    0.43    0.83
 -59  -1   2    0.31    1.24
  59  -1  -2    1.81    1.04
  59   1  -2    1.97    0.91
 -59   1   2    1.28    1.30
 -57   1   2    2.54    1.29
 -57  -1   2   -0.48    0.94
  57  -1  -2    1.93    0.80
  57   1  -2    0.91    0.84
 -55   1   2    0.32    1.05
  55   1  -2    1.51    0.83
  55  -1  -2    1.34    0.89
 -55  -1   2    2.98    1.27
 -53  -1   2    0.63    1.01
  53   1  -2    0.42    0.79
 -53   1   2    1.06    1.02
  53  -1  -2   -0.17    0.73
  53   1  -2    1.16    0.89
  51  -1  -2    2.29    0.91
  51   1  -2    1.99    0.87
 -51  -1   2    0.74    1.00
 -51   1   2    1.90    1.13
  51   1  -2    1.62    0.90
 -49   1   2    4.25    1.23
 -49  -1   2    0.92    1.08
  49  -1  -2    1.41    0.75
  49   1  -2    0.96    0.81
  49   1  -2    2.10    1.01
  47   1  -2    0.63    0.80
  47  -1  -2    0.88    0.82
  47   1  -2    0.00    0.60
  47  -1  -2    0.82    0.61
 -47   1   2    3.52    1.39
 -47  -1   2    1.52    1.07
  45   1  -2    2.84    0.91
 -45   1   2    3.47    1.24
 -45  -1   2    3.55    1.14
  45  -1  -2    3.44    0.85
  45   1  -2    1.75    0.77
  45  -1  -2    2.43    0.86
 -43  -1   2    2.02    1.00
  43  -1  -2    2.63    0.77
 -43   1   2   -0.04    0.78
  43   1  -2    2.27    0.75
  43  -1  -2    1.02    0.63
  43   1  -2    1.84    0.69
 -41   1   2    0.88    0.79
  41   1  -2    0.91    0.56
  41  -1  -2    0.17    0.50
  41   1  -2    0.18    0.58
  41  -1  -2    1.15    0.56
 -41  -1   2    0.26    0.68
  39  -1  -2   19.27    2.15
  39   1  -2   24.65    2.22
  39   1  -2   22.83    2.24
 -39   1   2   22.77    2.66
 -39  -1   2   20.17    2.58
 -39   1   2   23.35    1.87
  39  -1  -2   25.18    1.86
 -37   1   2   -0.27    0.49
  37  -1  -2    0.91    0.50
  37   1  -2    0.36    0.57
 -37  -1   2    0.66    0.65
  37   1  -2    0.62    0.51
 -37   1   2    1.63    0.58
  37  -1  -2    1.02    0.60
  35  -1  -2    1.54    0.58
  35   1  -2    1.64    0.61
 -35   1   2    1.86    0.58
 -35  -1   2    0.63    0.57
  35   1  -2    0.99    0.57
  35  -1  -2    1.26    0.62
 -35   1   2    1.98    0.71
 -33  -1   2    0.74    0.63
  33  -1  -2    1.43    0.53
  33  -1  -2    2.55    0.64
 -33   1   2    1.37    0.47
 -33   1   2    0.43    0.49
  33   1  -2    1.12    0.50
 -33  -1   2    1.53    0.34
  31  -1  -2    2.18    0.65
 -31  -1   2    4.37    0.83
  31  -1  -2    3.32    0.70
 -31   1   2    3.83    0.69
  31   1  -2    3.74    0.81
 -31   1   2    4.14    0.92
 -31  -1   2    4.11    1.02
 -31  -1   2    3.81    0.52
 -29  -1   2    5.80    0.64
  29  -1  -2    4.50    0.83
 -29   1   2    3.86    0.87
 -29   1   2    5.74    0.86
 -29  -1   2    7.03    1.27
  29   1  -2    3.42    0.74
 -29  -1   2    2.96    0.71
  29  -1  -2    6.15    0.81
 -27   1   2    3.64    0.66
 -27   1   2    3.30    0.80
  27  -1  -2    3.65    0.73
 -27  -1   2    4.28    0.53
  27  -1  -2    3.92    0.64
 -27  -1   2    3.48    0.87
 -27  -1   2    3.43    0.77
  27   1  -2    3.32    0.67
  25  -1  -2    1.95    0.55
 -25   1   2    1.86    0.50
  25   1  -2    1.99    0.52
  25  -1  -2    2.76    0.50
 -25  -1   2    2.27    0.74
 -25  -1   2    1.95    0.37
 -25   1   2    1.30    0.55
 -25  -1   2    0.96    0.44
 -23   1   2   15.19    1.28
 -23  -1   2   14.67    1.08
 -23  -1   2   17.48    1.34
  23  -1  -2   15.83    1.45
 -23   1   2   12.58    1.51
  23  -1  -2   15.58    1.15
  23   1  -2   16.07    1.45
 -23  -1   2   15.44    1.67
 -21  -1   2    9.23    0.77
  21   1  -2    9.64    1.11
 -21  -1   2   10.15    1.11
 -21  -1   2    9.73    1.27
  21  -1  -2   11.81    1.18
  21  -1  -2   10.46    0.84
 -21   1   2   11.29    1.12
 -21   1   2   10.28    1.28
 -19  -1   2    0.97    0.41
 -19   1   2    0.63    0.29
 -19   1   2    1.07    0.38
  19  -1  -2    1.22    0.37
  19  -1  -2    1.03    0.24
  19   1  -2    1.00    0.34
 -19  -1   2    0.89    0.32
  17  -1  -2    5.13    0.54
  17   1  -2    5.50    0.49
 -17  -1   2    3.55    0.69
  17   1  -2    5.47    0.72
  17  -1  -2    4.10    0.65
 -17   1   2    4.90    0.76
 -17  -1   2    4.28    0.66
  17  -1  -2    5.06    0.70
  15  -1  -2  149.42    8.93
  15   1  -2  167.55    9.10
 -15  -1   2  154.34    9.37
 -15  -1   2  156.18    8.95
  15  -1  -2  159.02    9.30
  15  -1  -2  153.79    8.77
 -15   1   2  150.46    9.36
  15   1  -2  161.59    8.95
  13  -1  -2   82.97    4.60
 -13  -1   2   81.15    4.61
  13  -1  -2   73.32    4.74
  13  -1  -2   74.58    4.41
 -13  -1   2   75.64    4.80
 -13   1   2   80.68    4.82
  13   1  -2   75.12    4.56
  11  -1  -2  535.58   30.58
 -11   1   2  548.28   31.84
  11   1  -2  535.50   30.57
 -11  -1   2  559.47   30.59
  11  -1  -2  551.93   31.83
  11  -1  -2  584.52   30.43
 -11  -1   2  546.70   31.83
  11   1  -2  559.59   31.66
   9   1  -2   48.57    3.00
   9  -1  -2   50.81    2.86
  -9  -1   2   50.83    3.17
   9  -1  -2   50.50    3.16
  -9  -1   2   53.02    3.06
   9  -1  -2   48.22    3.00
   9   1  -2   53.41    3.00
  -9   1   2   49.70    3.17
   7   1  -2   39.38    2.51
   7  -1  -2   43.92    2.67
  -7   1   2   43.97    2.67
  -7  -1   2   41.59    2.56
  -7  -1   2   39.20    2.63
   7   1  -2   41.49    2.52
   7  -1  -2   47.32    2.55
   5  -1  -2    0.42    0.15
  -5  -1   2    0.44    0.15
  -5   1   2    0.48    0.15
  -5  -1   2    0.42    0.17
   5   1  -2    0.40    0.13
   5  -1  -2    0.45    0.12
   5   1  -2    0.30    0.09
   3   1  -2    0.21    0.09
   3  -1  -2    0.46    0.12
  -3  -1   2    0.35    0.11
  -3   1   2    0.20    0.12
  -3   1   2    0.55    0.08
   3   1  -2    0.33    0.10
   3  -1  -2   -0.01    0.08
  -3  -1   2    0.14    0.12
   1  -1  -2    8.20    0.62
  -1   1   2    7.89    0.53
  -1  -1   2    7.69    0.60
   1  -1  -2    8.50    0.56
   1   1  -2    8.67    0.60
   1   1  -2    7.69    0.57
  -1  -1   2    8.31    0.55
   1   1   2   30.51    1.76
  -1  -1  -2   31.35    1.85
  -1  -1  -2   29.76    1.73
   1  -1   2   28.84    1.79
  -1  -1  -2   29.48    1.89
  -1   1  -2   31.18    1.85
  -1   1  -2   28.38    1.78
   1  -1   2   27.15    1.76
  -3   1  -2    7.86    0.62
   3   1   2    8.46    0.62
  -3  -1  -2    8.61    0.56
  -3  -1  -2    8.70    0.61
  -3   1  -2    8.10    0.59
   3  -1   2    7.86    0.59
   3  -1   2    9.78    0.64
  -3  -1  -2    7.62    0.66
   5  -1   2   25.06    1.46
   5  -1   2   25.20    1.49
  -5  -1  -2   23.24    1.48
  -5   1  -2   24.14    1.54
  -5   1  -2   22.46    1.50
  -5  -1  -2   21.06    1.58
   5   1   2   23.84    1.39
   7  -1   2   24.44    1.50
   7   1   2   21.84    1.51
  -7  -1  -2   23.53    1.46
  -7  -1  -2   23.50    1.63
   7   1   2   21.91    1.40
  -7   1  -2   24.21    1.56
  -7   1  -2   23.51    1.55
   7  -1   2   24.07    1.47
  -9  -1  -2   67.22    3.87
  -9   1  -2   63.05    3.98
  -9  -1  -2   62.81    4.08
   9  -1   2   68.19    3.83
   9   1   2   65.52    3.88
   9  -1   2   67.09    3.80
  -9   1  -2   61.35    3.99
   9   1   2   68.29    3.75
 -11   1  -2   10.76    0.95
 -11   1  -2    9.28    0.77
  11   1   2    8.94    0.86
  11   1   2    9.67    0.69
  11  -1   2    9.25    0.73
 -11  -1  -2    7.97    0.65
  11  -1   2    8.71    0.72
 -11  -1  -2    8.53    0.95
 -13  -1  -2   16.68    1.38
  13  -1   2   18.84    1.22
  13   1   2   16.91    1.28
  13  -1   2   17.13    1.22
 -13   1  -2   17.35    1.26
  13   1   2   16.06    1.16
 -13  -1  -2   15.88    1.13
 -13   1  -2   19.46    1.38
 -15  -1  -2   57.83    3.37
  15  -1   2   56.19    3.38
  15   1   2   53.86    3.47
 -15   1  -2   57.60    3.52
  15  -1   2   54.29    3.38
 -15   1  -2   56.39    3.63
 -15  -1  -2   57.02    3.70
  15   1   2   54.28    3.34
 -17   1  -2   77.53    4.96
  17  -1   2   82.95    4.80
 -17  -1  -2   82.78    4.81
 -17   1  -2   82.58    5.13
  17  -1   2   85.79    4.80
  17   1   2   81.43    4.76
 -17  -1  -2   79.44    5.17
  17   1   2   74.69    4.87
 -19   1  -2    6.03    0.80
  19   1   2    5.74    0.85
 -19   1  -2    5.82    0.90
 -19  -1  -2    7.10    0.63
  19  -1   2    8.57    0.91
  19   1   2    6.50    0.77
  19  -1   2    7.12    0.82
 -19  -1  -2    6.23    0.97
 -21   1  -2   37.63    2.79
 -21  -1  -2   38.81    2.44
 -21  -1  -2   38.73    2.87
  21   1   2   35.95    2.61
  21   1   2   40.97    2.55
  21  -1   2   37.98    2.55
  21  -1   2   39.16    2.55
 -21   1  -2   42.09    2.64
 -23  -1  -2   20.55    1.38
 -23  -1  -2   19.81    2.00
 -23   1  -2   18.57    1.51
  23   1   2   19.71    1.75
  23  -1   2   21.91    1.56
  23  -1   2   19.58    1.53
 -23   1  -2   22.06    1.98
  23   1   2   18.26    1.50
 -25   1  -2   32.72    2.28
  25  -1   2   33.39    2.28
 -25   1  -2   31.08    2.49
 -25  -1  -2   31.58    2.56
  25   1   2   30.05    2.23
  25   1   2   32.38    2.33
 -25  -1  -2   31.44    2.08
  25  -1   2   35.20    2.31
 -27   1  -2    3.48    0.61
  27   1   2    3.00    0.62
 -27   1  -2    3.08    0.78
 -27  -1  -2    1.46    0.62
  27   1   2    4.13    0.78
 -27  -1  -2    3.00    0.45
  27  -1   2    3.48    0.71
  27  -1   2    2.47    0.62
  29  -1   2   20.24    1.82
 -29   1  -2   21.27    2.18
 -29  -1  -2   18.13    1.41
 -29   1  -2   16.66    1.53
 -29  -1  -2   22.36    2.30
  29   1   2   21.55    1.95
  29  -1   2   23.86    1.91
  29   1   2   17.54    1.74
 -31   1  -2    4.26    0.77
 -31  -1  -2    2.99    0.89
  31   1   2    4.35    0.85
  31  -1   2    5.42    0.86
 -31   1  -2    3.39    0.86
  31   1   2    3.70    0.73
 -31  -1  -2    5.08    0.64
  31  -1   2    4.02    0.80
  33  -1   2   25.27    2.12
  33   1   2   26.27    2.13
  33  -1   2   27.96    2.19
 -33   1  -2   28.15    2.13
  33   1   2   27.06    2.42
 -33  -1  -2   27.10    1.91
 -33   1  -2   29.89    2.83
 -33  -1  -2   33.50    2.99
 -35  -1  -2    3.86    0.54
  35   1   2    3.19    0.74
  35   1   2    2.70    0.76
 -35   1  -2    2.29    0.79
  35  -1   2    3.65    0.76
 -35  -1  -2    1.70    0.88
  35  -1   2    3.19    0.85
 -35   1  -2    3.18    0.60
 -37   1  -2   17.01    1.54
  37  -1   2   15.14    1.74
  37   1   2   14.18    1.66
 -37  -1  -2   15.66    2.19
 -37   1  -2   12.30    1.91
  37   1   2   13.46    1.73
  37  -1   2   16.52    1.76
 -39  -1  -2    0.02    0.71
 -39   1  -2    0.92    0.46
 -39   1  -2    0.65    0.74
  39   1   2    1.30    0.63
  39  -1   2   -0.09    0.48
  39  -1   2    0.71    0.57
  39   1   2    0.24    0.49
  41   1   2    0.02    0.62
 -41  -1  -2    1.04    0.91
  41  -1   2    1.03    0.60
 -41   1  -2    1.36    0.85
  41  -1   2    1.20    0.63
  41   1   2    1.43    0.54
 -43   1  -2    1.15    0.90
  43   1   2    0.84    0.76
  43   1   2   -0.21    0.54
 -43  -1  -2    0.70    0.79
  43  -1   2    0.20    0.61
  43  -1   2    0.59    0.53
 -45   1  -2   -0.42    0.63
 -45  -1  -2   -0.18    0.71
  45   1   2    0.72    0.69
  45  -1   2   -0.47    0.68
  45   1   2    0.16    0.51
  45  -1   2    0.85    0.63
  47  -1   2    2.08    0.82
  47   1   2    0.65    0.82
  47   1   2    2.32    0.85
 -47  -1  -2    0.40    0.87
  47  -1   2    3.36    1.00
 -47   1  -2    0.69    0.90
  49  -1   2    1.06    0.83
  49  -1   2    0.39    0.60
 -49   1  -2    0.52    0.91
  49   1   2    0.36    0.81
  49   1   2    1.71    0.72
 -49  -1  -2    0.74    1.00
  51   1   2    0.88    0.71
 -51  -1  -2    1.20    0.96
  51   1   2    2.05    1.05
  51  -1   2    1.08    0.87
 -51   1  -2    1.97    1.07
  51  -1   2    0.92    0.84
  53  -1   2    0.11    0.70
 -53   1  -2    0.04    1.03
  53   1   2   -0.01    0.75
 -53  -1  -2   -0.37    0.99
  53   1   2    2.20    0.91
  53  -1   2    0.94    0.90
  55   1   2    1.25    0.87
 -55   1  -2    0.86    1.12
 -55  -1  -2   -1.81    0.79
  55   1   2    0.32    0.94
  55  -1   2    0.53    0.87
 -57   1  -2   -0.62    0.99
 -57  -1  -2    0.03    1.11
  57   1   2    0.51    0.86
  57   1   2    0.19    0.96
  57  -1   2    1.33    0.89
  59  -1   2   -0.52    0.73
 -59   1  -2    0.69    1.02
 -59  -1  -2    0.66    1.19
  59   1   2    2.07    0.98
  59   1   2   -0.48    1.14
 -61   1  -2   -0.21    1.08
 -61  -1  -2    2.33    1.38
  61  -1   2    2.13    1.06
  61   1   2    2.71    1.13
  63  -1   2    1.97    0.93
  63   1   2    1.73    1.12
 -63  -1  -2   -0.71    1.06
 -63   1  -2   -0.48    1.09
 -65  -1  -2    1.50    1.25
  65  -1   2    1.88    0.94
 -65   1  -2    0.74    1.15
  66   2  -2    0.70    1.04
  66  -2  -2    1.61    1.27
 -66  -2   2    3.86    1.55
 -66   2   2    0.01    1.18
  64  -2  -2    0.36    0.91
 -64   2   2    1.48    1.40
  64   2  -2    1.19    1.23
 -64  -2   2   -1.81    1.24
  62  -2  -2    4.48    1.42
  62   2  -2    3.14    1.08
 -62  -2   2    0.64    1.08
 -62   2   2    2.82    1.92
 -60  -2   2   -1.93    0.98
  60  -2  -2    0.89    0.88
 -60   2   2    2.17    1.44
  60   2  -2    0.70    0.94
  58   2  -2    2.06    0.91
 -58   2   2   -0.22    1.10
  58  -2  -2    1.16    0.85
 -58  -2   2    0.38    1.11
  56   2  -2    4.95    1.29
 -56   2   2    3.51    1.41
  56   2  -2    2.57    1.09
  56  -2  -2    4.91    1.25
 -56  -2   2    6.94    1.81
 -54   2   2    5.56    1.62
  54  -2  -2    6.08    1.36
  54   2  -2    7.04    1.41
 -54  -2   2    3.94    1.55
  54   2  -2    7.38    1.49
  52  -2  -2   -0.37    0.63
  52   2  -2    0.86    0.84
  52   2  -2    1.03    0.83
 -52   2   2    2.17    1.20
 -52  -2   2    0.03    0.79
  50   2  -2    3.56    1.22
  50   2  -2    3.00    0.92
  50  -2  -2    4.64    1.17
 -50  -2   2    2.76    1.11
 -50   2   2    1.98    1.21
 -48   2   2    6.07    1.45
  48   2  -2    5.82    1.42
  48  -2  -2    6.26    1.37
 -48  -2   2    6.88    1.62
  46   2  -2   26.82    2.70
 -46   2   2   27.37    3.29
  46  -2  -2   28.20    2.81
  46   2  -2   31.81    2.84
 -46  -2   2   28.14    3.27
  44  -2  -2    3.78    1.02
  44   2  -2    5.18    1.12
  44   2  -2    5.20    1.10
 -44  -2   2    4.17    1.19
 -44   2   2    3.58    1.17
 -42   2   2    1.18    0.59
  42   2  -2    0.18    0.51
  42  -2  -2    0.08    0.56
  42   2  -2   -0.05    0.49
  42  -2  -2    1.19    0.62
 -42  -2   2    1.02    0.73
 -42   2   2    0.17    0.72
  40  -2  -2    4.00    0.93
 -40   2   2    1.15    0.83
  40  -2  -2    4.73    0.81
  40   2  -2    2.53    0.77
 -40   2   2    3.57    0.78
  40   2  -2    3.77    0.89
 -40  -2   2    2.26    0.91
 -38   2   2   38.90    3.53
  38   2  -2   34.04    2.84
 -38   2   2   42.25    2.99
  38  -2  -2   38.94    2.94
 -38  -2   2   36.11    3.53
  38  -2  -2   41.01    2.68
  36  -2  -2    8.22    1.04
 -36  -2   2    5.60    1.21
  36   2  -2    6.13    1.08
 -36   2   2    8.30    1.19
 -36  -2   2    8.14    1.26
 -36   2   2    6.05    1.26
  36  -2  -2    4.86    1.02
  34  -2  -2    3.27    0.68
  34  -2  -2   -0.07    0.46
 -34   2   2    0.34    0.43
 -34   2   2    0.26    0.46
 -34  -2   2   -0.08    0.53
 -34  -2   2    0.03    0.56
  34   2  -2    0.45    0.49
 -32   2   2    0.34    0.43
 -32   2   2    0.35    0.51
  32  -2  -2    0.32    0.41
 -32  -2   2    1.04    0.58
  32   2  -2    0.47    0.47
 -32  -2   2    1.18    0.63
  32  -2  -2    0.54    0.40
 -30  -2   2   47.12    3.15
  30  -2  -2   45.09    2.84
 -30  -2   2   47.38    3.45
 -30   2   2   43.94    3.35
  30   2  -2   43.30    3.08
  30  -2  -2   40.81    3.06
 -30   2   2   41.94    3.14
 -28  -2   2    6.37    1.00
 -28   2   2    5.41    1.02
 -28   2   2    7.62    1.06
  28  -2  -2    4.82    0.86
 -28  -2   2    4.69    1.00
  28  -2  -2    5.95    0.78
  28   2  -2    6.72    1.01
 -26  -2   2    3.97    0.77
  26   2  -2    5.97    0.90
  26  -2  -2    6.17    0.94
 -26  -2   2    3.54    0.88
 -26   2   2    4.13    0.90
 -26   2   2    5.87    0.90
  26  -2  -2    5.69    0.70
 -24   2   2   40.38    2.78
 -24  -2   2   33.86    2.55
  24  -2  -2   33.17    2.49
 -24   2   2   38.72    2.63
  24   2  -2   35.85    2.50
 -24  -2   2   32.83    2.71
  24  -2  -2   37.76    2.28
 -22   2   2    8.95    1.19
 -22   2   2    9.03    1.11
 -22  -2   2    9.15    1.25
  22  -2  -2    8.70    0.78
  22   2  -2    9.27    1.07
  22  -2  -2    6.24    0.95
 -22  -2   2    6.95    1.04
 -20  -2   2   20.88    1.70
 -20  -2   2   21.65    1.98
  20  -2  -2   21.76    1.68
  20  -2  -2   23.16    1.46
 -20   2   2   21.83    1.75
  20   2  -2   24.97    1.71
 -20   2   2   22.79    1.81
 -18  -2   2    0.63    0.39
 -18   2   2    1.50    0.42
  18  -2  -2    1.08    0.39
  18  -2  -2    2.05    0.30
  18   2  -2    1.21    0.37
 -18   2   2    1.92    0.49
 -18  -2   2    1.15    0.43
  16   2  -2   29.66    1.77
  16  -2  -2   30.23    1.78
 -16  -2   2   28.55    2.14
 -16  -2   2   25.82    2.03
 -16   2   2   29.69    2.12
  16   2  -2   30.78    2.01
  16  -2  -2   32.18    2.05
  14   2  -2   19.86    1.20
 -14  -2   2   19.98    1.52
  14  -2  -2   20.17    1.20
  14  -2  -2   18.40    1.41
  14  -2  -2   19.91    1.53
 -14   2   2   21.11    1.52
 -14  -2   2   18.48    1.46
  14   2  -2   18.21    1.38
 -12  -2   2   62.96    3.93
 -12  -2   2   63.57    3.84
  12   2  -2   59.50    3.64
  12  -2  -2   62.20    3.52
  12   2  -2   66.57    3.76
 -12   2   2   62.13    3.92
  12  -2  -2   63.14    3.77
  12  -2  -2   58.04    3.94
  10  -2  -2  229.93   12.53
  10  -2  -2  231.60   12.76
  10   2  -2  240.94   13.05
 -10  -2   2  226.96   13.24
  10  -2  -2  216.24   13.32
 -10  -2   2  219.20   12.81
  10   2  -2  233.30   12.74
 -10   2   2  215.52   13.24
   8   2  -2   37.56    2.41
  -8  -2   2   39.56    2.50
  -8  -2   2   39.39    2.49
   8  -2  -2   41.15    2.23
   8  -2  -2   36.48    2.57
  -8   2   2   42.71    2.54
   8  -2  -2   39.02    2.44
   8   2  -2   37.73    2.36
   6  -2  -2  617.42   35.89
   6  -2  -2  636.75   34.47
   6   2  -2  627.92   35.70
  -6   2   2  630.96   35.80
  -6  -2   2  607.61   35.74
   6   2  -2  619.68   34.45
  -6  -2   2  615.35   34.49
   6  -2  -2  631.45   34.35
  -4   2   2   16.41    1.35
   4   2  -2   19.30    1.32
  -4  -2   2   17.59    1.29
  -4  -2   2   22.69    1.44
   4  -2  -2   21.72    1.37
   4   2  -2   21.49    1.37
   4  -2  -2   23.50    1.25
   2  -2  -2  342.64   18.41
  -2  -2   2  326.55   19.00
  -2  -2   2  317.61   18.41
   2   2  -2  329.23   19.08
  -2   2   2  322.01   19.11
   2  -2  -2  338.31   19.17
   2  -2  -2  341.06   18.31
   0  -2   2   81.36    4.59
   0   2  -2   75.10    4.70
   0  -2  -2   76.17    4.73
   0  -2  -2   76.60    4.74
   0  -2   2   76.68    4.57
   0  -2  -2   83.17    4.52
   0  -2  -2   81.77    4.56
  -2   2  -2    5.56    0.62
  -2  -2  -2    6.87    0.69
  -2  -2  -2    6.09    0.59
   2  -2   2    5.60    0.62
   2  -2   2    5.93    0.63
  -2  -2  -2    6.37    0.59
  -2  -2  -2    5.88    0.60
  -4  -2  -2   14.03    0.99
  -4   2  -2   13.58    1.02
   4  -2   2   12.80    0.98
   4  -2   2   12.55    0.96
  -4   2  -2   14.24    0.87
  -4  -2  -2   13.04    0.93
  -4  -2  -2   13.94    0.97
  -4  -2  -2   12.83    1.03
  -6  -2  -2   17.88    1.26
   6  -2   2   17.24    1.22
   6  -2   2   20.29    1.28
  -6   2  -2   18.51    1.31
  -6   2  -2   18.22    1.17
  -6  -2  -2   16.69    1.19
  -6  -2  -2   18.19    1.34
   6   2   2   15.48    1.15
  -8   2  -2   73.25    4.20
  -8  -2  -2   69.34    4.16
   8  -2   2   70.44    4.13
  -8  -2  -2   71.18    4.17
  -8  -2  -2   67.16    4.35
  -8   2  -2   68.06    4.30
   8   2   2   72.18    4.04
   8  -2   2   66.17    4.08
  10   2   2   65.28    3.67
 -10  -2  -2   58.70    3.73
 -10   2  -2   62.19    3.93
 -10  -2  -2   57.67    3.78
 -10  -2  -2   63.94    4.01
  10  -2   2   65.64    3.72
 -10   2  -2   65.20    3.85
  10  -2   2   62.09    3.75
 -12   2  -2   14.86    1.15
  12  -2   2   12.33    1.02
 -12  -2  -2   13.41    0.95
 -12  -2  -2   14.28    1.14
  12   2   2   14.60    1.01
  12  -2   2   13.96    1.08
 -12   2  -2   12.39    1.06
 -12  -2  -2   15.63    1.40
 -14  -2  -2  274.78   15.99
 -14   2  -2  279.72   16.26
  14  -2   2  278.45   15.54
  14  -2   2  275.64   15.61
 -14  -2  -2  283.05   15.69
 -14   2  -2  265.59   16.21
 -14  -2  -2  278.94   16.38
  14   2   2  284.86   15.52
 -16  -2  -2    2.86    0.34
 -16  -2  -2    2.28    0.50
 -16   2  -2    2.42    0.48
  16  -2   2    2.84    0.52
  16   2   2    1.76    0.38
 -16   2  -2    2.21    0.47
 -16  -2  -2    2.57    0.61
  16  -2   2    2.71    0.46
 -18  -2  -2   14.34    1.55
  18  -2   2   14.50    1.12
 -18  -2  -2   15.05    1.43
  18  -2   2   13.11    1.28
  18   2   2   12.99    1.08
 -18   2  -2   14.29    1.42
 -18   2  -2   15.84    1.40
 -18  -2  -2   13.60    0.96
 -20   2  -2    0.28    0.27
  20  -2   2    0.37    0.29
  20  -2   2    0.44    0.30
  20   2   2   -0.08    0.35
 -20  -2  -2    0.62    0.17
 -20   2  -2    0.24    0.29
  20   2   2    0.08    0.28
 -20  -2  -2    0.25    0.40
 -22   2  -2  128.88    7.74
 -22   2  -2  122.06    7.58
  22   2   2  122.43    7.23
  22   2   2  126.58    7.41
  22  -2   2  123.87    7.24
 -22  -2  -2  114.08    7.77
  22  -2   2  124.14    7.31
 -22  -2  -2  128.93    7.25
  24   2   2    5.05    0.91
 -24  -2  -2    7.79    0.56
  24   2   2    7.63    0.95
 -24   2  -2    6.34    1.06
 -24   2  -2    7.58    0.99
  24  -2   2    6.45    0.93
  24  -2   2    5.94    0.86
 -24  -2  -2    5.80    1.06
 -26   2  -2    0.67    0.45
  26   2   2    0.42    0.35
 -26  -2  -2    0.39    0.48
  26   2   2    0.82    0.46
 -26   2  -2    0.45    0.39
  26  -2   2    0.24    0.32
  26  -2   2   -0.23    0.33
 -26  -2  -2    0.88    0.20
  28  -2   2    6.26    0.96
  28   2   2    7.40    0.99
  28   2   2    4.98    0.95
 -28   2  -2    5.29    1.07
  28  -2   2    7.35    0.96
 -28  -2  -2    7.20    0.61
 -28  -2  -2    4.41    1.01
 -28   2  -2    5.82    0.89
 -30   2  -2   30.72    2.69
  30   2   2   27.24    2.40
 -30  -2  -2   24.42    1.76
 -30  -2  -2   27.95    2.74
  30  -2   2   25.43    2.26
 -30   2  -2   26.28    2.12
  30   2   2   29.27    2.09
  30  -2   2   28.03    2.07
 -32   2  -2    1.07    0.47
 -32  -2  -2    1.02    0.28
 -32   2  -2   -0.34    0.42
  32   2   2    0.59    0.44
  32  -2   2    0.42    0.52
  32  -2   2   -0.40    0.33
 -32  -2  -2    0.14    0.48
  32   2   2    0.27    0.48
  34   2   2   -0.10    0.42
  34   2   2    1.06    0.58
 -34   2  -2   -0.06    0.52
 -34  -2  -2    0.42    0.54
 -34   2  -2    0.42    0.55
  34  -2   2    0.67    0.49
  34  -2   2    0.12    0.38
  36  -2   2    0.26    0.50
  36  -2   2   -0.22    0.48
  36   2   2    0.28    0.49
  36   2   2   -0.11    0.39
 -36  -2  -2   -0.73    0.43
 -36   2  -2    1.03    0.64
 -36   2  -2    0.96    0.46
  38  -2   2   51.96    3.70
  38  -2   2   55.93    3.63
  38   2   2   50.75    3.74
 -38   2  -2   55.60    4.15
 -38  -2  -2   47.39    4.08
  38   2   2   54.48    3.67
 -38   2  -2   52.51    3.68
  40   2   2    0.43    0.47
  40  -2   2    1.34    0.59
 -40   2  -2    1.00    0.75
  40   2   2   -0.01    0.69
 -40   2  -2    1.04    0.55
  40  -2   2    1.39    0.61
 -40  -2  -2    0.00    0.64
  42  -2   2    0.09    0.52
 -42   2  -2    0.89    0.66
 -42   2  -2   -0.79    0.54
  42   2   2    1.89    0.70
  42  -2   2    1.13    0.69
  42   2   2    0.37    0.82
 -42  -2  -2   -0.76    0.54
  44  -2   2    4.67    1.08
  44  -2   2    6.23    1.21
 -44   2  -2    5.89    1.48
  44   2   2    7.39    1.23
  44   2   2    5.64    1.27
 -44  -2  -2    4.04    1.30
 -46   2  -2    5.35    1.35
  46  -2   2    8.85    1.40
  46   2   2    6.77    1.18
  46  -2   2    6.29    1.25
 -46  -2  -2    5.10    1.39
  46   2   2    7.31    1.42
 -48   2  -2    0.85    0.86
 -48  -2  -2    1.24    1.04
  48   2   2    1.34    0.90
  48   2   2    1.42    0.72
  48  -2   2    2.88    0.85
  48  -2   2    2.23    0.92
  50  -2   2    1.25    0.81
  50  -2   2    0.86    0.88
 -50   2  -2    1.34    0.93
  50   2   2    2.47    1.09
 -50  -2  -2    2.53    1.14
  50   2   2    2.10    0.81
  52   2   2    1.22    0.76
  52   2   2    0.79    0.89
  52  -2   2   -0.10    0.72
 -52   2  -2   -0.55    0.91
 -52  -2  -2    0.46    1.01
  54   2   2    7.03    1.66
 -54   2  -2    5.06    1.51
  54  -2   2    5.11    1.44
 -54  -2  -2    8.05    1.74
  54   2   2    8.01    1.45
  56   2   2    1.40    1.09
 -56  -2  -2    1.70    1.15
 -56   2  -2    0.66    0.96
  56   2   2    1.24    0.86
  56  -2   2    1.52    0.91
  58   2   2    1.46    1.15
 -58  -2  -2    2.67    1.14
 -58   2  -2    3.30    1.36
  58   2   2    2.37    1.02
  58  -2   2    1.54    1.06
  60   2   2    1.40    0.98
  60  -2   2    2.06    1.05
  60   2   2    1.77    1.22
 -60  -2  -2    1.32    1.40
 -60   2  -2   -0.73    1.03
 -62   2  -2    1.23    1.20
  62   2   2    4.63    1.16
  62   2   2    4.32    1.57
 -62  -2  -2    1.61    1.49
  62  -2   2    2.07    1.10
 -64   2  -2   -1.79    1.17
 -64  -2  -2    1.67    1.37
  64  -2   2    0.14    1.10
 -66  -2  -2    4.13    1.58
 -66   2  -2    2.58    1.75
  66  -2   2    2.18    1.22
 -65  -3   2    2.43    1.17
  65  -3  -2    3.37    1.30
  65   3  -2    1.80    1.10
 -65   3   2    3.09    1.65
 -63  -3   2    7.38    1.81
  63  -3  -2    3.14    1.29
  63   3  -2    0.77    1.01
 -63   3   2    3.38    1.46
 -61  -3   2    0.82    1.16
 -61   3   2   -0.29    1.11
  61   3  -2    1.09    0.99
  61  -3  -2    2.97    1.22
  59   3  -2    0.72    1.07
  59   3  -2    1.56    0.90
 -59   3   2    1.56    1.31
  59  -3  -2    2.35    1.14
 -59  -3   2    0.98    1.11
  57   3  -2    1.27    0.77
  57   3  -2    0.81    1.06
  57  -3  -2    1.22    0.84
 -57   3   2    0.30    0.97
 -57  -3   2    2.23    1.11
 -55  -3   2    3.87    1.37
  55  -3  -2    1.71    1.12
 -55   3   2    4.43    1.50
  55   3  -2    4.82    1.35
  55   3  -2    5.42    1.26
  53   3  -2    2.13    0.89
  53   3  -2    0.58    0.93
 -53  -3   2    1.61    1.13
 -53   3   2    1.25    1.15
  53  -3  -2    0.62    0.85
  51  -3  -2    2.11    0.93
 -51  -3   2    1.98    0.96
  51   3  -2    0.15    0.95
 -51   3   2    1.78    1.21
  51   3  -2    1.07    0.83
 -49   3   2    1.43    0.96
 -49  -3   2   -0.35    0.97
  49   3  -2    0.80    0.80
  49   3  -2    2.21    0.88
  49  -3  -2    3.01    1.06
  47   3  -2    5.86    1.40
  47  -3  -2    7.17    1.40
 -47  -3   2   11.64    2.00
 -45  -3   2    1.31    0.98
  45   3  -2    1.81    0.89
  45  -3  -2    2.44    0.86
 -45   3   2    2.18    0.88
 -45   3   2    2.49    1.08
  45   3  -2    3.04    0.88
  43  -3  -2    5.05    1.11
 -43   3   2    0.19    0.86
  43   3  -2    2.77    0.83
 -43   3   2    3.27    0.91
 -43  -3   2    3.40    1.08
 -41   3   2   23.57    2.25
  41  -3  -2   18.26    2.20
 -41  -3   2   20.97    2.66
 -41  -3   2   15.00    2.04
  41   3  -2   21.87    2.24
 -41   3   2   21.34    2.60
 -39   3   2   31.84    2.81
 -39  -3   2   35.54    3.10
 -39  -3   2   38.37    3.56
  39   3  -2   33.72    2.75
 -39   3   2   40.68    3.27
  39  -3  -2   34.90    2.49
  39  -3  -2   37.27    2.91
  37  -3  -2    3.05    0.88
 -37   3   2    2.95    0.93
  37  -3  -2    4.53    0.73
  37   3  -2    2.99    0.80
 -37   3   2    4.29    0.89
 -37  -3   2    2.19    0.91
 -37  -3   2    2.71    1.00
  35   3  -2    8.85    1.32
 -35  -3   2    8.44    1.49
 -35   3   2    8.86    1.45
 -35  -3   2   11.80    1.55
 -35   3   2   11.13    1.50
  35  -3  -2   11.74    1.16
  35  -3  -2   10.34    1.46
 -33  -3   2   -0.47    0.39
  33  -3  -2    0.62    0.37
 -33  -3   2    0.01    0.46
 -33   3   2    0.66    0.57
  33  -3  -2   -0.44    0.38
 -33   3   2    0.15    0.43
  33   3  -2    0.42    0.53
  31  -3  -2   10.14    1.35
 -31   3   2    7.00    1.29
 -31   3   2    8.32    1.27
  31  -3  -2    9.41    0.98
 -31  -3   2    8.50    1.44
  31   3  -2    7.80    1.18
 -31  -3   2    8.07    1.31
 -29  -3   2   49.76    3.83
 -29  -3   2   44.90    3.55
  29  -3  -2   50.67    3.57
 -29   3   2   52.08    3.78
 -29   3   2   57.23    3.77
  29  -3  -2   55.18    3.25
  29   3  -2   56.33    3.57
  27  -3  -2    6.20    0.67
 -27   3   2    4.77    0.91
  27  -3  -2    4.47    0.87
 -27   3   2    3.76    0.82
 -27  -3   2    5.77    1.00
  27   3  -2    4.62    0.82
 -27  -3   2    3.77    0.93
 -25   3   2    0.21    0.37
 -25  -3   2    0.05    0.52
  25  -3  -2    0.18    0.38
 -25   3   2    0.24    0.42
 -25  -3   2   -0.39    0.39
  25   3  -2    0.62    0.40
  25  -3  -2    0.84    0.26
 -23   3   2    0.45    0.46
 -23   3   2    0.52    0.37
  23  -3  -2    0.42    0.22
  23   3  -2    0.44    0.35
 -23  -3   2    0.51    0.42
  23  -3  -2   -0.08    0.32
 -23  -3   2    0.62    0.45
  21  -3  -2    1.16    0.27
 -21  -3   2    0.84    0.43
  21   3  -2    1.13    0.41
 -21  -3   2    0.55    0.46
 -21   3   2    0.41    0.42
 -21   3   2    0.41    0.36
  21  -3  -2    0.63    0.40
 -19  -3   2   35.41    2.75
 -19   3   2   36.77    2.77
  19  -3  -2   38.64    2.64
  19   3  -2   36.99    2.56
 -19  -3   2   39.42    2.73
 -19   3   2   37.86    2.72
  19  -3  -2   44.29    2.35
  17   3  -2    8.67    1.00
 -17   3   2    8.43    1.06
  17  -3  -2    8.50    1.05
  17  -3  -2    7.74    0.64
 -17  -3   2    9.59    1.19
 -17   3   2    9.31    1.18
 -17  -3   2    9.34    1.14
  15  -3  -2   38.61    2.17
  15   3  -2   31.63    2.36
 -15  -3   2   35.78    2.54
 -15   3   2   35.84    2.50
 -15  -3   2   37.60    2.55
 -15   3   2   38.03    2.64
  15   3  -2   38.50    2.18
  15  -3  -2   35.09    2.45
  13   3  -2   65.26    3.99
 -13  -3   2   65.33    4.11
  13  -3  -2   64.93    3.73
 -13  -3   2   62.29    4.13
  13   3  -2   69.82    3.85
 -13   3   2   67.18    4.13
  13  -3  -2   64.00    4.02
  13  -3  -2   62.62    4.23
  11   3  -2    0.33    0.15
 -11  -3   2    0.64    0.39
  11  -3  -2    0.57    0.27
 -11   3   2    0.40    0.22
 -11  -3   2    0.81    0.29
  11   3  -2    0.70    0.25
  11  -3  -2    0.28    0.29
  11  -3  -2    0.41    0.16
   9   3  -2   10.68    0.99
  -9  -3   2    9.24    1.06
   9  -3  -2    7.79    1.02
  -9  -3   2   10.47    0.92
  -9   3   2   10.54    0.94
   9  -3  -2    9.12    0.97
   9  -3  -2    7.46    0.64
   9   3  -2    9.47    0.70
   7  -3  -2  135.56    7.27
  -7  -3   2  127.29    7.62
   7   3  -2  134.51    7.60
  -7   3   2  134.22    7.69
  -7  -3   2  133.08    7.55
   7   3  -2  123.15    7.44
   7  -3  -2  122.97    7.46
   7  -3  -2  122.78    7.81
  -5  -3   2   40.26    2.58
  -5  -3   2   38.84    2.44
   5  -3  -2   40.29    2.53
   5   3  -2   36.32    2.48
   5   3  -2   38.87    2.48
   5  -3  -2   39.36    2.36
   5  -3  -2   39.76    2.67
  -5   3   2   40.99    2.54
  -3   3   2  126.67    7.77
  -3  -3   2  131.08    7.63
  -3  -3   2  118.18    7.54
   3   3  -2  133.28    7.77
   3  -3  -2  135.96    7.91
  -3  -3   2  134.61    7.61
   3  -3  -2  141.33    7.44
   3  -3  -2  128.55    7.56
  -1  -3   2   34.83    2.20
   1   3  -2   31.38    2.17
  -1  -3   2   31.20    1.97
   1  -3  -2   34.25    2.20
   1  -3  -2   33.18    2.07
   1  -3  -2   32.91    2.15
   1  -3  -2   34.46    2.26
  -1  -3   2   32.61    2.18
  -1  -3  -2   69.73    4.06
   1  -3   2   67.05    4.06
  -1  -3  -2   65.99    4.20
   1  -3   2   70.36    4.11
  -1  -3  -2   66.64    4.17
  -1  -3  -2   66.82    4.00
  -1   3  -2   66.72    4.19
   3  -3   2  114.20    6.68
  -3  -3  -2  116.75    6.86
   3  -3   2  112.75    6.63
  -3  -3  -2  115.97    6.88
  -3  -3  -2  112.99    6.62
  -3  -3  -2  114.12    6.61
  -5  -3  -2   62.45    3.58
  -5  -3  -2   55.12    3.66
  -5   3  -2   54.41    3.67
   5  -3   2   57.53    3.52
   5  -3   2   57.10    3.57
  -5  -3  -2   57.84    3.50
  -5   3  -2   57.09    3.41
  -5  -3  -2   61.80    3.62
  -7  -3  -2   41.28    2.68
   7  -3   2   43.06    2.70
  -7   3  -2   39.47    2.53
   7  -3   2   42.51    2.62
  -7  -3  -2   42.31    2.78
  -7   3  -2   39.82    2.76
  -7  -3  -2   43.05    2.65
   7   3   2   41.20    2.58
   9   3   2    1.73    0.37
  -9  -3  -2    1.51    0.42
  -9   3  -2    2.12    0.32
  -9   3  -2    1.32    0.37
  -9  -3  -2    1.95    0.33
  -9  -3  -2    1.23    0.35
   9  -3   2    1.18    0.30
   9  -3   2    1.63    0.39
 -11  -3  -2   13.38    0.99
  11  -3   2   13.13    1.24
 -11   3  -2   13.38    1.03
 -11  -3  -2   13.11    1.34
  11  -3   2   13.90    1.06
 -11   3  -2   14.23    1.33
  11   3   2   12.32    1.02
 -11  -3  -2   14.81    1.33
 -13  -3  -2   15.24    1.09
  13  -3   2   16.08    1.41
 -13   3  -2   15.81    1.48
  13   3   2   14.67    1.15
 -13   3  -2   14.78    1.19
 -13  -3  -2   20.37    1.68
 -13  -3  -2   12.69    1.38
  13  -3   2   15.83    1.19
 -15  -3  -2   30.77    1.91
 -15  -3  -2   30.09    2.16
  15   3   2   30.15    1.98
 -15   3  -2   30.70    2.21
  15  -3   2   29.00    1.99
 -15  -3  -2   30.18    2.27
 -15   3  -2   30.22    2.09
  15  -3   2   27.93    2.09
  17  -3   2   26.34    2.07
 -17   3  -2   29.29    2.21
  17   3   2   33.19    2.05
  17  -3   2   28.10    2.00
 -17  -3  -2   30.57    2.22
 -17  -3  -2   28.99    2.31
 -17   3  -2   31.93    2.17
 -17  -3  -2   30.53    1.90
  19  -3   2   15.20    1.45
  19   3   2   14.54    1.27
 -19  -3  -2   13.63    0.99
 -19  -3  -2   14.13    1.66
  19  -3   2   14.77    1.31
 -19   3  -2   11.92    1.41
 -19   3  -2   16.13    1.47
 -19  -3  -2   14.86    1.53
 -21   3  -2   18.50    1.58
  21  -3   2   19.32    1.44
  21   3   2   17.43    1.41
 -21  -3  -2   19.33    1.24
 -21  -3  -2   15.56    1.85
 -21  -3  -2   19.80    1.81
  21  -3   2   19.99    1.73
 -21   3  -2   19.08    1.79
  23  -3   2    0.87    0.40
  23  -3   2   -0.02    0.30
  23   3   2    0.31    0.35
 -23  -3  -2    0.70    0.23
 -23   3  -2    0.86    0.46
 -23  -3  -2    0.16    0.33
 -23   3  -2   -0.28    0.32
 -23  -3  -2    0.07    0.37
 -25  -3  -2   10.31    1.60
 -25  -3  -2   14.62    1.03
 -25   3  -2   18.34    1.75
  25  -3   2   15.03    1.47
 -25  -3  -2   13.66    1.64
  25   3   2   18.63    1.52
 -25   3  -2   15.81    1.70
  25  -3   2   16.27    1.64
  27   3   2    7.04    1.03
 -27  -3  -2    5.49    1.12
 -27   3  -2    5.41    1.02
 -27  -3  -2    6.91    0.55
  27  -3   2    7.02    1.09
  27  -3   2    8.51    1.03
 -27   3  -2    6.98    1.09
 -29  -3  -2    0.87    0.24
  29   3   2    0.57    0.41
  29  -3   2    1.01    0.43
 -29  -3  -2   -0.58    0.47
 -29   3  -2   -0.02    0.37
 -29   3  -2    0.43    0.51
  29  -3   2    0.19    0.43
  29   3   2    0.29    0.38
  31  -3   2   22.19    1.93
  31   3   2   22.20    2.16
 -31  -3  -2   21.99    2.50
  31  -3   2   20.70    2.04
  31   3   2   21.34    1.92
 -31   3  -2   21.43    2.07
 -31   3  -2   19.93    2.24
  33  -3   2   11.92    1.36
  33   3   2   13.01    1.66
 -33   3  -2   10.44    1.43
  33   3   2   11.99    1.43
 -33  -3  -2    8.16    1.55
  33  -3   2   10.85    1.47
 -33   3  -2   12.82    1.71
 -35  -3  -2   -0.08    0.55
 -35   3  -2   -0.11    0.48
  35   3   2   -0.29    0.56
  35  -3   2    0.09    0.46
 -35   3  -2    0.19    0.59
  35  -3   2   -0.59    0.50
  35   3   2   -0.19    0.45
 -37   3  -2   15.12    1.75
  37  -3   2   12.49    1.67
 -37  -3  -2   12.31    2.01
 -37   3  -2   14.39    1.96
  37   3   2   14.35    1.87
  37  -3   2   12.40    1.54
  37   3   2   12.50    1.58
 -39   3  -2   12.03    1.56
  39  -3   2   13.35    1.74
  39   3   2   12.01    1.71
 -39  -3  -2    9.59    1.76
 -39   3  -2    9.80    1.70
  39  -3   2   11.11    1.46
  39   3   2   10.94    1.48
 -41   3  -2    2.53    0.77
 -41  -3  -2    1.96    0.89
  41   3   2    1.39    0.68
 -41   3  -2    0.67    0.77
  41  -3   2    2.84    0.79
  41  -3   2    1.29    0.64
  41   3   2    1.65    0.81
  43  -3   2    0.67    0.55
  43  -3   2    0.31    0.58
  43   3   2    0.18    0.54
 -43   3  -2    0.74    0.82
 -43   3  -2    2.48    0.86
 -43  -3  -2    0.63    0.80
  43   3   2    1.40    0.84
  45   3   2    0.82    0.76
 -45   3  -2    1.73    1.01
  45   3   2    1.06    0.58
  45  -3   2    0.16    0.67
 -45  -3  -2    0.56    0.82
 -45   3  -2    1.82    0.69
  45  -3   2    1.00    0.73
  47  -3   2   15.35    1.93
  47  -3   2   12.96    1.92
  47   3   2   19.42    2.35
 -47   3  -2   11.53    2.10
 -47  -3  -2   17.40    2.54
  47   3   2   14.56    1.87
 -49  -3  -2    3.09    1.19
  49   3   2    2.94    0.96
 -49   3  -2    4.82    1.40
  49  -3   2    4.31    1.15
  49   3   2    3.71    1.16
  51   3   2    0.55    0.73
  51  -3   2    0.86    0.80
 -51   3  -2    1.14    1.04
 -51  -3  -2    1.37    0.98
  51   3   2    0.95    0.89
 -53   3  -2   -1.54    0.80
  53   3   2    1.37    0.78
  53  -3   2   -0.03    0.80
  53   3   2   -0.06    0.95
 -53  -3  -2    0.47    1.04
  55  -3   2    2.18    0.96
  55   3   2    1.52    0.85
  55   3   2    2.19    1.20
 -55  -3  -2    2.29    1.22
 -55   3  -2    1.28    1.20
 -57   3  -2    3.03    1.27
  57   3   2    1.28    1.18
  57   3   2    3.77    1.04
  57  -3   2    5.01    1.35
 -57  -3  -2    1.81    1.25
  59   3   2    0.31    0.99
  59  -3   2    1.26    0.99
 -59  -3  -2    1.24    1.34
  59   3   2    1.81    0.93
 -59   3  -2    1.11    1.05
 -61  -3  -2    2.82    1.32
  61   3   2    1.52    0.79
  61  -3   2    3.30    1.23
  61   3   2    2.10    1.52
 -61   3  -2    2.28    1.36
 -63  -3  -2    1.72    1.35
  63  -3   2    2.70    1.25
  63   3   2    2.14    1.39
 -63   3  -2    1.06    1.43
  65  -3   2    1.91    1.12
  65   3   2    3.30    1.42
 -65  -3  -2    0.76    1.28
 -65   3  -2    0.26    1.54
  64   4  -2    1.66    1.08
 -64  -4   2    1.50    1.22
  64  -4  -2    0.12    1.05
 -64   4   2   -1.10    1.26
 -62  -4   2    0.97    1.23
  62  -4  -2    1.71    0.97
  62   4  -2    0.88    0.91
 -62   4   2    1.03    1.17
  62   4  -2    1.72    1.21
 -60  -4   2    1.46    1.08
 -60   4   2    2.66    1.33
  60   4  -2    2.48    1.08
  60  -4  -2    1.49    1.10
  60   4  -2   -0.01    1.09
 -58  -4   2    2.20    1.16
 -58   4   2    1.59    1.22
  58  -4  -2    1.05    1.00
  58   4  -2    2.19    0.85
  58   4  -2   -0.10    1.16
  56   4  -2    0.74    0.70
 -56  -4   2    0.46    1.10
 -56   4   2   -0.02    1.01
  56  -4  -2    1.05    0.94
  56   4  -2    1.83    1.16
 -54  -4   2    1.85    1.06
  54   4  -2    0.51    0.78
  54   4  -2    2.39    1.21
  54  -4  -2    2.33    1.02
 -54   4   2    0.48    1.08
  52  -4  -2    1.25    0.87
 -52  -4   2   -0.13    0.97
  52   4  -2    0.56    0.76
 -52   4   2    1.35    1.14
  52   4  -2   -1.31    0.69
  50   4  -2    3.75    1.08
  50   4  -2    3.50    1.19
  50  -4  -2    4.63    1.20
 -50   4   2    3.65    1.28
 -50  -4   2    5.91    1.59
 -48   4   2    2.13    1.10
  48  -4  -2    2.20    0.88
 -48  -4   2    1.28    0.98
  48   4  -2    0.94    0.79
  48   4  -2    2.26    1.01
 -46   4   2    3.76    1.07
 -46  -4   2    6.48    1.51
  46  -4  -2    4.27    1.14
 -46  -4   2    4.00    1.15
 -46   4   2    5.54    1.40
  44  -4  -2    0.88    0.67
 -44   4   2    0.12    0.71
 -44  -4   2   -0.51    0.76
 -44   4   2    2.11    0.88
  44   4  -2    0.81    0.67
 -44  -4   2    0.25    0.74
  42   4  -2    5.32    1.05
 -42   4   2    2.23    0.97
  42  -4  -2    3.63    1.00
 -42  -4   2    4.77    1.14
 -42   4   2    4.58    1.07
 -42  -4   2    5.48    1.31
  40  -4  -2    2.33    0.87
 -40   4   2    2.71    0.93
 -40  -4   2    2.25    0.96
 -40   4   2    2.34    0.91
 -40  -4   2    2.52    0.94
  40   4  -2    1.28    0.71
 -38   4   2    4.29    1.12
  38   4  -2    8.00    1.26
 -38  -4   2    7.09    1.31
  38  -4  -2    4.59    1.07
 -38  -4   2    7.24    1.43
 -38   4   2    6.21    1.14
 -36   4   2    0.99    0.58
 -36  -4   2    0.25    0.56
  36  -4  -2    0.54    0.63
  36   4  -2    1.10    0.61
 -36  -4   2    1.95    0.79
 -36   4   2    0.21    0.58
 -34  -4   2    1.22    0.72
  34  -4  -2    2.54    0.77
  34   4  -2    1.20    0.63
 -34  -4   2    3.28    0.94
 -34   4   2    2.88    1.00
 -34   4   2    1.98    0.75
  34  -4  -2    2.87    0.58
  32  -4  -2    3.50    0.87
 -32  -4   2    4.24    1.01
 -32   4   2    5.84    1.15
 -32  -4   2    4.11    1.13
 -32   4   2    2.04    0.68
  32   4  -2    6.21    1.02
  32  -4  -2    6.59    0.80
  30  -4  -2   13.47    1.67
  30  -4  -2   13.55    1.10
 -30  -4   2   11.47    1.65
 -30  -4   2   14.40    1.91
  30   4  -2   12.75    1.53
 -30   4   2   15.74    1.85
 -30   4   2   13.05    1.67
 -28   4   2   -0.23    0.49
 -28   4   2    0.21    0.43
  28   4  -2    0.41    0.40
  28  -4  -2    0.64    0.34
 -28  -4   2   -0.41    0.44
  28  -4  -2   -0.51    0.34
 -28  -4   2    0.65    0.56
 -26   4   2    6.71    1.13
  26  -4  -2    7.66    0.78
 -26  -4   2    5.59    1.09
 -26   4   2    6.30    1.06
  26  -4  -2    5.35    1.00
 -26  -4   2    6.93    1.17
  26   4  -2    6.43    1.05
  24   4  -2   27.10    2.06
 -24   4   2   28.79    2.23
  24  -4  -2   25.36    1.77
 -24  -4   2   28.60    2.50
 -24   4   2   27.83    2.50
 -24  -4   2   25.33    2.42
  24  -4  -2   27.97    2.19
 -22  -4   2    6.85    1.10
 -22  -4   2    8.01    1.21
  22  -4  -2    6.52    1.04
  22  -4  -2    8.15    0.74
  22   4  -2    7.45    0.98
 -22   4   2    5.81    1.08
 -22   4   2    5.71    0.94
  20  -4  -2   13.76    1.04
 -20   4   2   13.95    1.70
 -20   4   2   13.14    1.45
 -20  -4   2   13.09    1.55
 -20  -4   2   17.61    1.78
  20   4  -2   14.49    1.45
  20  -4  -2   14.70    1.58
  18  -4  -2   37.68    2.18
  18   4  -2   35.06    2.12
  18  -4  -2   33.60    2.50
 -18   4   2   33.44    2.50
 -18   4   2   34.73    2.67
 -18  -4   2   35.80    2.61
  18   4  -2   34.84    2.44
 -18  -4   2   35.25    2.59
  16   4  -2   35.69    2.13
  16   4  -2   35.55    2.40
 -16  -4   2   34.44    2.49
  16  -4  -2   32.89    2.44
 -16  -4   2   35.78    2.55
 -16   4   2   31.42    2.57
  16  -4  -2   37.11    2.15
 -16   4   2   32.64    2.42
  14  -4  -2   91.09    6.35
 -14  -4   2  100.11    6.46
  14   4  -2  115.63    6.28
 -14  -4   2  111.57    6.59
 -14   4   2  114.24    6.79
  14   4  -2  106.16    6.34
 -14   4   2  108.20    6.53
  14  -4  -2  104.58    6.07
 -12   4   2    0.53    0.41
 -12  -4   2    0.43    0.31
  12  -4  -2    0.64    0.37
  12   4  -2    0.83    0.37
  12   4  -2    0.46    0.20
 -12   4   2    0.60    0.27
 -12  -4   2    0.81    0.43
  10   4  -2   72.06    4.54
  10   4  -2   78.02    4.61
 -10  -4   2   72.72    4.65
  10  -4  -2   73.46    4.64
 -10   4   2   70.99    4.64
  10  -4  -2   82.53    4.40
 -10  -4   2   76.42    4.72
   8  -4  -2   74.97    4.47
   8  -4  -2   68.54    4.88
  -8   4   2   79.12    4.73
  -8  -4   2   76.98    4.76
  -8  -4   2   77.61    4.68
   8   4  -2   74.81    4.66
   8  -4  -2   79.28    4.73
   8   4  -2   80.85    4.68
   6   4  -2  100.64    5.83
  -6   4   2   94.12    5.89
  -6  -4   2   90.88    5.86
   6  -4  -2   96.99    5.86
   6  -4  -2  101.09    6.14
   6  -4  -2   98.40    5.66
   6   4  -2   99.03    5.91
  -6  -4   2  100.68    5.84
   4  -4  -2   64.34    4.32
   4  -4  -2   68.16    4.18
   4  -4  -2   64.83    3.99
  -4  -4   2   71.96    4.05
  -4  -4   2   61.40    4.15
   4   4  -2   70.15    4.20
  -4  -4   2   67.30    4.18
  -4   4   2   69.05    4.18
   2   4  -2   12.89    1.08
   2  -4  -2   13.38    1.27
  -2   4   2   13.21    1.07
   2  -4  -2   11.76    1.00
   2  -4  -2   15.46    1.38
  -2  -4   2   13.70    0.90
  -2  -4   2   12.48    1.27
  -2  -4   2   11.60    1.25
   0   4  -2  187.05   10.88
   0  -4  -2  185.84   10.93
   0  -4   2  170.97   10.53
   0  -4  -2  182.76   10.52
   0  -4  -2  176.82   10.41
   0  -4   2  180.31   10.55
   0  -4  -2  196.81   10.83
   0  -4   2  184.17   10.53
  -2  -4  -2    0.40    0.25
  -2  -4  -2    0.79    0.28
   2  -4   2    0.93    0.38
  -2  -4  -2    1.00    0.33
   2  -4   2    0.55    0.27
  -2  -4  -2    1.00    0.36
  -2   4  -2    0.59    0.28
   4  -4   2   11.10    1.18
  -4  -4  -2    8.87    1.02
  -4  -4  -2    8.78    1.02
  -4   4  -2   11.12    1.16
  -4  -4  -2   10.61    1.08
  -4  -4  -2   10.43    1.07
  -4   4  -2    9.36    0.65
   4  -4   2   11.05    1.09
  -6   4  -2    0.28    0.28
  -6  -4  -2    0.59    0.26
  -6  -4  -2    0.52    0.31
  -6  -4  -2    0.54    0.28
   6  -4   2    0.27    0.25
  -6  -4  -2    0.99    0.37
   6  -4   2    1.07    0.40
  -6   4  -2    0.33    0.12
  -8  -4  -2   27.69    2.13
  -8  -4  -2   32.46    2.23
  -8   4  -2   32.26    1.92
  -8  -4  -2   31.12    2.10
   8  -4   2   29.98    2.08
   8  -4   2   29.31    2.16
  -8   4  -2   30.67    2.24
 -10  -4  -2    0.60    0.27
  10  -4   2    0.44    0.32
 -10  -4  -2    0.52    0.32
  10   4   2    0.36    0.29
 -10   4  -2    0.59    0.20
 -10   4  -2    0.69    0.33
  10  -4   2    0.49    0.27
 -10  -4  -2    1.25    0.41
  12  -4   2   61.42    4.04
 -12  -4  -2   61.89    4.07
 -12   4  -2   63.90    4.22
 -12   4  -2   66.38    3.94
  12   4   2   63.80    3.92
 -12  -4  -2   62.27    4.20
  12  -4   2   63.01    3.92
 -12  -4  -2   67.52    3.98
  14   4   2   14.38    1.28
 -14   4  -2   13.00    1.10
 -14   4  -2   13.19    1.49
 -14  -4  -2   13.62    1.07
  14  -4   2   15.81    1.31
 -14  -4  -2   13.71    1.52
  14  -4   2   12.27    1.40
 -14  -4  -2   15.63    1.53
 -16   4  -2    8.77    0.94
  16   4   2    8.25    0.96
 -16  -4  -2    6.89    1.09
  16  -4   2    6.88    1.06
 -16   4  -2    8.26    1.13
  16  -4   2    8.53    1.00
 -16  -4  -2    8.85    0.79
 -16  -4  -2    8.67    1.23
 -18   4  -2   13.79    1.60
 -18  -4  -2   16.89    1.78
 -18  -4  -2   16.60    1.71
  18   4   2   13.71    1.36
  18  -4   2   15.39    1.26
 -18  -4  -2   15.56    1.13
  18  -4   2   17.33    1.63
 -18   4  -2   15.14    1.29
 -20  -4  -2   14.90    1.72
 -20   4  -2   17.35    1.60
 -20  -4  -2   17.58    1.19
  20   4   2   17.14    1.50
  20  -4   2   14.59    1.63
  20  -4   2   16.69    1.49
 -20   4  -2   17.74    1.79
 -20  -4  -2   20.42    2.04
  22   4   2   22.10    1.73
 -22  -4  -2   26.52    2.41
 -22   4  -2   23.48    1.87
  22  -4   2   22.24    2.08
 -22  -4  -2   21.92    1.51
 -22   4  -2   25.82    2.24
 -22  -4  -2   23.52    2.17
  22  -4   2   19.69    1.69
  24   4   2   25.22    1.95
  24  -4   2   25.84    2.29
 -24  -4  -2   26.75    1.71
 -24  -4  -2   28.04    2.24
 -24   4  -2   29.51    2.24
 -24   4  -2   26.12    2.11
 -24  -4  -2   27.44    2.61
  24  -4   2   24.52    1.94
 -26  -4  -2    0.55    0.57
  26  -4   2    0.55    0.42
  26  -4   2    0.94    0.44
 -26  -4  -2    0.59    0.54
  26   4   2   -0.11    0.34
 -26   4  -2   -0.22    0.36
 -26   4  -2    1.05    0.55
  28  -4   2    3.99    0.71
  28   4   2    3.32    0.74
 -28   4  -2    3.65    0.83
  28  -4   2    3.84    0.90
 -28   4  -2    2.38    0.63
 -28  -4  -2    3.53    0.82
 -28  -4  -2    2.65    0.90
 -30  -4  -2    1.24    0.66
  30   4   2    1.78    0.57
  30  -4   2    2.27    0.66
 -30   4  -2    1.97    0.74
  30  -4   2    0.90    0.60
 -30  -4  -2    1.82    0.81
 -30   4  -2    1.25    0.53
 -32  -4  -2    4.27    1.06
 -32   4  -2    3.81    0.94
  32  -4   2    4.68    1.03
  32  -4   2    5.06    0.84
 -32   4  -2    5.11    1.03
  32   4   2    6.40    1.01
 -32  -4  -2    3.68    1.09
 -34   4  -2    0.78    0.54
  34  -4   2    1.64    0.62
 -34  -4  -2    1.24    0.86
  34   4   2    1.85    0.70
  34  -4   2    0.69    0.58
  34   4   2    0.34    0.49
 -34   4  -2    0.89    0.60
 -36   4  -2    8.97    1.33
  36   4   2    6.61    1.11
 -36   4  -2    7.63    1.35
  36  -4   2    6.18    1.20
  36  -4   2    5.80    1.05
  36   4   2    5.23    1.23
 -36  -4  -2    5.38    1.30
 -38   4  -2   27.11    2.85
  38   4   2   26.75    2.44
 -38  -4  -2   25.56    3.06
  38  -4   2   24.17    2.63
  38  -4   2   28.93    2.23
  38   4   2   28.73    2.76
 -38   4  -2   32.45    2.53
 -40   4  -2    2.75    1.03
  40   4   2    2.98    0.79
 -40  -4  -2    2.48    0.94
  40  -4   2    4.29    0.91
  40   4   2    1.56    0.91
  40  -4   2    2.51    0.93
 -40   4  -2    1.66    0.69
  42   4   2    9.55    1.46
  42  -4   2    8.85    1.50
 -42  -4  -2   10.66    1.90
  42  -4   2   10.40    1.48
  42   4   2   10.06    1.73
 -42   4  -2    9.93    1.70
 -42   4  -2    8.25    1.44
  44   4   2    1.33    0.90
  44  -4   2    3.77    0.87
  44   4   2    3.59    0.87
 -44   4  -2    2.50    1.00
 -44  -4  -2    1.33    0.90
 -44   4  -2    2.36    1.03
  44  -4   2   -0.06    0.71
 -46  -4  -2    0.68    0.83
 -46   4  -2    1.04    0.83
 -46   4  -2    2.03    1.00
  46   4   2    0.01    0.72
  46   4   2    1.70    0.73
  46  -4   2    1.60    0.83
 -48  -4  -2   -0.42    0.83
 -48   4  -2    0.59    0.99
  48   4   2    2.04    0.79
  48  -4   2    2.19    1.00
  48   4   2    0.98    0.91
 -50   4  -2    0.66    0.92
  50  -4   2    1.60    0.91
  50   4   2    0.93    0.78
  50   4   2    0.47    0.90
 -50  -4  -2    0.75    1.02
 -52  -4  -2    2.65    1.30
  52  -4   2    0.91    0.91
  52   4   2    0.79    0.91
 -52   4  -2    1.10    1.03
  52   4   2   -0.17    0.67
  54   4   2    1.65    1.18
 -54   4  -2    2.57    1.30
  54  -4   2    1.98    1.04
 -54  -4  -2    1.49    1.13
  54   4   2    2.96    0.94
  56  -4   2    0.81    0.89
  56   4   2    0.61    0.81
 -56  -4  -2    2.93    1.34
 -56   4  -2   -0.10    0.94
  56   4   2    2.52    1.23
 -58   4  -2    1.33    1.20
  58   4   2    0.85    1.22
  58   4   2    0.59    0.66
 -58  -4  -2   -0.89    1.11
  58  -4   2   -0.06    1.00
  60   4   2    2.49    1.21
  60  -4   2    0.63    0.94
 -60   4  -2    1.57    1.62
  60   4   2    0.69    0.79
 -60  -4  -2    1.85    1.23
  62   4   2    1.80    1.16
 -62   4  -2    1.85    1.43
  62  -4   2    0.28    1.08
 -62  -4  -2    1.97    1.30
 -64   4  -2    1.62    1.32
  64  -4   2    1.77    1.14
  64   4   2    0.69    1.15
 -64  -4  -2    0.95    1.32
  63   5  -2    4.31    1.24
  63  -5  -2    1.74    1.22
 -63   5   2    4.92    1.68
  63   5  -2    6.02    1.72
 -63  -5   2    6.10    1.83
  61  -5  -2    2.34    1.06
  61   5  -2    0.76    1.06
 -61  -5   2    3.77    1.26
 -61   5   2    3.37    1.46
  61   5  -2    0.92    1.19
  59  -5  -2    1.69    1.06
 -59  -5   2    1.98    1.15
  59   5  -2    0.23    0.90
 -59   5   2    1.96    1.22
  59   5  -2    0.38    1.26
  57   5  -2   -1.31    1.16
  57  -5  -2    0.23    0.92
 -57  -5   2    0.80    1.06
  57   5  -2    0.06    0.79
 -57   5   2   -0.12    1.04
  55   5  -2    4.53    1.34
 -55   5   2    3.59    1.36
 -55  -5   2    0.89    1.04
  55   5  -2    3.10    0.96
  55  -5  -2    1.60    1.02
 -53   5   2    2.56    1.17
  53  -5  -2    2.47    1.02
  53   5  -2    1.50    1.06
  53   5  -2    2.79    0.99
 -53  -5   2    0.59    0.93
  51   5  -2   -0.04    0.67
 -51  -5   2    1.72    1.11
 -51   5   2   -0.39    0.94
  51  -5  -2    2.06    0.96
 -49   5   2    1.62    1.00
  49   5  -2    1.07    0.76
 -49  -5   2    0.69    0.90
 -49  -5   2    2.85    1.12
 -49   5   2    0.16    0.92
  49  -5  -2    1.30    0.95
  47  -5  -2    1.46    0.91
 -47   5   2    1.72    1.16
 -47  -5   2    2.12    1.16
 -47   5   2    2.09    1.08
 -47  -5   2    2.30    1.01
  47   5  -2    3.73    1.01
  45  -5  -2    7.05    1.49
 -45  -5   2    7.84    1.64
 -45   5   2    6.96    1.44
 -45  -5   2    6.52    1.38
 -45   5   2    6.98    1.51
  45   5  -2    6.19    1.25
 -43   5   2    4.74    1.23
  43  -5  -2    3.86    1.27
 -43  -5   2    6.84    1.39
 -43   5   2    2.37    0.98
 -43  -5   2    4.58    1.36
  43   5  -2    4.76    1.06
 -41   5   2    8.10    1.52
 -41  -5   2    7.58    1.54
 -41  -5   2    6.08    1.41
  41   5  -2    7.16    1.28
 -41   5   2    4.21    1.28
  41  -5  -2    6.36    1.33
 -39  -5   2   28.01    2.94
 -39   5   2   33.85    3.13
 -39  -5   2   23.21    3.00
 -39   5   2   27.50    2.87
  39  -5  -2   31.16    2.99
  39   5  -2   30.27    2.75
 -37  -5   2    9.54    1.62
 -37  -5   2   12.41    1.96
 -37   5   2   13.68    1.94
 -37   5   2   14.12    1.91
  37  -5  -2   12.54    1.84
  37   5  -2   11.12    1.59
 -35  -5   2   16.84    2.22
  35  -5  -2   15.10    1.99
 -35   5   2   17.88    2.10
 -35   5   2   17.93    2.16
 -35  -5   2   14.73    2.06
  35   5  -2   18.48    1.97
 -33  -5   2    3.11    0.88
 -33   5   2    2.42    0.94
 -33  -5   2    2.61    0.89
  33  -5  -2    2.93    0.93
 -33   5   2    4.25    0.96
  33   5  -2    6.01    1.10
  31   5  -2   29.30    2.45
 -31   5   2   25.97    2.64
 -31  -5   2   24.78    2.72
  31  -5  -2   22.80    1.80
  31  -5  -2   24.26    2.53
 -31   5   2   29.54    2.62
 -31  -5   2   26.28    2.67
  29  -5  -2   30.32    2.12
 -29   5   2   30.33    2.57
  29   5  -2   29.90    2.42
 -29   5   2   31.68    2.94
  29  -5  -2   34.25    2.89
 -29  -5   2   33.94    2.77
 -29  -5   2   30.96    2.93
  27  -5  -2    0.32    0.47
 -27  -5   2    0.42    0.58
 -27  -5   2    7.93    1.40
  27  -5  -2    0.90    0.32
 -27   5   2    0.04    0.41
 -27   5   2    1.24    0.55
  25  -5  -2    7.88    0.86
  25   5  -2    7.88    1.14
 -25  -5   2    8.06    1.30
 -25  -5   2    8.33    1.32
  25  -5  -2    5.78    1.11
 -25   5   2    5.50    1.04
 -25   5   2    9.58    1.47
 -23  -5   2   16.52    2.03
  23   5  -2   19.51    1.85
  23  -5  -2   19.09    1.99
 -23   5   2   20.24    1.90
 -23  -5   2   21.56    2.08
 -23   5   2   18.93    2.10
  23  -5  -2   19.11    1.39
 -21  -5   2   14.56    1.64
  21   5  -2   11.82    1.43
  21  -5  -2   13.63    1.05
  21   5  -2   13.31    0.91
 -21   5   2   13.85    1.76
 -21   5   2   13.84    1.48
  21  -5  -2   14.00    1.67
 -21  -5   2   12.49    1.69
  19  -5  -2    8.37    0.79
 -19  -5   2   10.32    1.42
 -19  -5   2    6.33    1.05
 -19   5   2    7.40    0.99
  19  -5  -2    5.84    1.04
  19   5  -2    6.44    0.61
 -19   5   2    4.88    1.04
  19   5  -2    7.30    1.04
  17   5  -2    0.37    0.20
 -17  -5   2   -0.11    0.41
  17  -5  -2    0.74    0.29
 -17  -5   2    0.83    0.46
 -17   5   2    0.35    0.49
  17  -5  -2    0.14    0.32
  17   5  -2    0.18    0.37
 -17   5   2    0.69    0.35
 -15   5   2   49.39    3.87
 -15   5   2   55.71    3.68
 -15  -5   2   60.88    3.78
  15  -5  -2   56.01    3.75
  15   5  -2   57.11    3.66
  15   5  -2   57.44    3.47
 -15  -5   2   56.60    3.83
  15  -5  -2   53.29    3.37
  13  -5  -2   27.42    2.25
  13   5  -2   31.67    2.04
 -13  -5   2   26.18    2.27
  13  -5  -2   30.61    1.99
 -13  -5   2   33.25    2.24
  13   5  -2   30.90    2.22
 -13   5   2   30.84    2.44
 -13   5   2   32.19    2.19
 -11   5   2  122.86    8.27
 -11  -5   2  135.93    8.03
  11  -5  -2  134.96    7.64
  11   5  -2  134.11    7.89
  11  -5  -2  134.07    7.97
 -11   5   2  128.00    7.99
 -11  -5   2  137.98    8.03
  11   5  -2  135.29    7.94
  -9   5   2   52.09    3.24
  -9  -5   2   53.43    3.43
   9   5  -2   50.71    3.22
   9  -5  -2   50.81    3.09
   9  -5  -2   45.46    3.30
  -9  -5   2   51.15    3.22
   9   5  -2   46.35    3.25
  -9   5   2   47.05    3.47
  -7   5   2   12.36    1.46
  -7   5   2   13.80    1.17
  -7  -5   2   10.96    1.37
  -7  -5   2   10.60    0.93
   7   5  -2   11.79    1.13
   7  -5  -2    8.82    1.24
   7  -5  -2   12.13    1.10
  -5  -5   2  100.50    6.52
   5  -5  -2  105.47    6.33
  -5   5   2  111.08    6.55
   5   5  -2  109.50    6.61
   5  -5  -2  108.63    6.55
  -5  -5   2  104.97    6.53
  -5  -5   2  115.47    6.44
  -3   5   2   67.78    4.36
   3  -5  -2   70.59    4.58
  -3  -5   2   67.71    4.41
   3   5  -2   72.18    4.46
   3  -5  -2   76.77    4.30
  -3  -5   2   69.01    4.42
   3  -5  -2   67.59    4.41
  -3  -5   2   64.77    4.16
   1  -5  -2  116.02    7.08
  -1  -5   2  112.85    7.19
  -1  -5   2  125.87    7.06
   1  -5  -2  121.23    7.24
   1  -5  -2  119.88    7.48
  -1  -5   2  128.34    7.30
   1  -5  -2  128.56    7.34
   1   5  -2  114.86    7.39
  -1  -5  -2    0.20    0.32
  -1  -5  -2    0.35    0.33
   1  -5   2    0.24    0.34
   1  -5   2    0.64    0.37
  -1   5  -2    0.27    0.13
  -1  -5  -2    0.40    0.32
  -1  -5  -2    0.46    0.33
  -1   5  -2    0.51    0.33
  -3  -5  -2    6.14    0.88
  -3   5  -2    6.73    0.48
  -3   5  -2    6.66    0.98
   3  -5   2    6.71    1.02
  -3  -5  -2    6.82    0.95
  -3  -5  -2    7.08    0.91
  -3  -5  -2    7.10    0.96
   3  -5   2    7.21    1.01
  -5   5  -2  121.68    6.80
  -5  -5  -2  114.94    7.19
  -5  -5  -2  115.30    7.17
  -5  -5  -2  119.59    7.00
  -5  -5  -2  119.31    7.01
  -5   5  -2  111.49    7.26
   5  -5   2  115.39    6.96
   5  -5   2  119.75    7.10
   7  -5   2   -0.21    0.31
  -7  -5  -2    0.85    0.40
  -7   5  -2   -0.30    0.31
   7  -5   2    0.38    0.30
  -7  -5  -2    0.20    0.33
  -7  -5  -2    0.67    0.28
  -7   5  -2    0.22    0.13
  -7  -5  -2    0.71    0.35
   9  -5   2    1.21    0.44
  -9  -5  -2    2.03    0.59
  -9   5  -2    1.49    0.50
  -9  -5  -2    2.07    0.44
  -9   5  -2    1.35    0.26
  -9  -5  -2    1.86    0.50
  -9  -5  -2    1.59    0.52
   9  -5   2    1.83    0.55
  11   5   2    5.44    0.89
 -11   5  -2    6.71    1.06
 -11  -5  -2    7.84    1.10
  11  -5   2    5.80    0.98
 -11  -5  -2    8.80    1.11
 -11   5  -2    7.31    0.71
 -11  -5  -2    7.37    0.90
  11  -5   2    7.62    0.97
 -13  -5  -2    6.12    0.75
 -13   5  -2    4.68    0.88
 -13  -5  -2    4.84    0.88
  13  -5   2    5.76    0.81
 -13  -5  -2    4.54    0.89
  13  -5   2    5.65    0.96
 -13   5  -2    6.11    0.66
  13   5   2    3.69    0.73
 -15  -5  -2    3.69    0.79
  15  -5   2    3.38    0.75
 -15   5  -2    4.51    0.65
  15   5   2    4.32    0.75
 -15  -5  -2    4.93    0.65
 -15  -5  -2    5.40    1.04
  15  -5   2    5.00    0.76
 -15   5  -2    2.29    0.72
 -17  -5  -2   15.63    1.70
 -17  -5  -2   13.59    1.62
 -17   5  -2   11.96    1.23
  17   5   2   12.56    1.35
 -17  -5  -2   14.36    1.11
  17  -5   2   15.44    1.41
 -17   5  -2   11.61    1.50
  17  -5   2   14.88    1.66
 -19   5  -2    2.02    0.47
  19  -5   2    1.98    0.56
 -19  -5  -2    1.52    0.69
  19  -5   2    2.59    0.66
  19   5   2    1.91    0.55
 -19   5  -2    2.15    0.69
 -19  -5  -2    3.01    0.48
 -19  -5  -2    3.88    0.83
 -21  -5  -2  138.60    8.94
 -21  -5  -2  150.11    8.39
 -21   5  -2  147.09    8.65
  21  -5   2  133.39    8.30
  21   5   2  130.80    8.32
  21  -5   2  147.36    8.61
 -21   5  -2  143.95    8.93
 -21  -5  -2  141.95    8.62
 -23  -5  -2   31.87    2.55
 -23   5  -2   30.74    2.39
 -23  -5  -2   31.24    2.91
  23   5   2   31.33    2.29
  23  -5   2   32.23    2.31
 -23   5  -2   34.62    2.66
 -23  -5  -2   33.90    2.09
  23  -5   2   29.55    2.49
 -25  -5  -2   13.78    0.96
 -25   5  -2   12.72    1.70
 -25  -5  -2   11.83    1.78
  25  -5   2   14.08    1.42
  25  -5   2   12.64    1.61
 -25   5  -2   12.92    1.52
 -25  -5  -2   12.94    1.74
  25   5   2   13.75    1.47
 -27   5  -2   11.82    1.65
 -27  -5  -2   13.21    1.73
  27  -5   2   16.50    1.51
 -27   5  -2   14.83    1.64
  27   5   2    9.96    1.35
  27  -5   2   12.45    1.65
 -27  -5  -2   10.57    1.71
  29  -5   2   35.09    2.60
  29   5   2   31.23    2.56
 -29  -5  -2   42.24    3.21
 -29   5  -2   37.74    2.95
  29  -5   2   34.42    2.85
 -29  -5  -2   29.80    3.01
 -29   5  -2   43.29    2.93
  31   5   2   27.39    2.25
  31  -5   2   27.52    2.19
 -31   5  -2   30.17    2.70
  31  -5   2   32.26    2.83
 -31  -5  -2   27.35    2.98
 -31  -5  -2   28.66    2.77
 -31   5  -2   32.34    2.87
  33   5   2    2.07    0.73
 -33  -5  -2    3.39    1.14
 -33   5  -2    2.15    0.69
  33  -5   2    1.64    0.72
  33  -5   2    2.50    0.72
 -33  -5  -2    1.51    0.76
 -33   5  -2    2.87    0.77
 -35   5  -2   21.67    2.29
  35   5   2   17.87    1.89
 -35   5  -2   15.49    2.06
  35  -5   2   15.78    2.06
 -35  -5  -2   19.99    2.56
  35  -5   2   20.82    1.89
 -35  -5  -2   12.44    1.90
  37  -5   2   29.72    2.43
 -37  -5  -2   25.75    3.09
 -37   5  -2   27.73    2.82
  37  -5   2   26.39    2.73
 -37   5  -2   22.84    2.60
  37   5   2   29.19    2.27
 -39   5  -2   13.49    1.94
  39   5   2   12.38    1.90
  39   5   2   16.56    1.86
  39  -5   2   13.07    1.91
  39  -5   2   17.00    1.77
 -39  -5  -2   15.74    2.35
 -39   5  -2   16.34    2.15
  41  -5   2    0.61    0.73
  41   5   2   -0.25    0.55
 -41   5  -2    0.22    0.71
 -41   5  -2    0.60    0.86
  41  -5   2    1.33    0.77
  41   5   2    0.76    0.80
 -41  -5  -2    0.84    0.88
 -43   5  -2    4.22    1.24
  43   5   2    5.12    1.12
 -43  -5  -2    3.79    1.24
 -43   5  -2    3.98    1.22
  43  -5   2    3.93    1.08
  43   5   2    5.55    1.34
  45   5   2   22.40    2.79
 -45   5  -2   27.34    3.04
 -45  -5  -2   22.83    3.11
  45  -5   2   21.26    2.71
  45   5   2   23.51    2.45
 -45   5  -2   25.91    2.72
  47   5   2    8.96    1.47
 -47  -5  -2    6.36    1.73
  47  -5   2    8.31    1.61
 -47   5  -2   10.22    1.83
  47   5   2    9.57    1.78
 -47   5  -2    8.52    1.58
 -49   5  -2   17.83    2.52
  49   5   2   12.47    2.08
 -49   5  -2   15.77    2.10
  49   5   2   15.45    1.96
  49  -5   2   11.86    2.06
 -49  -5  -2   13.47    2.47
  51  -5   2    3.25    1.05
  51   5   2    0.31    0.71
 -51  -5  -2    0.49    1.06
  51   5   2    0.73    1.00
 -51   5  -2    1.42    1.16
  53  -5   2    3.29    1.12
 -53  -5  -2    4.01    1.50
  53   5   2    1.87    0.96
 -53   5  -2    4.28    1.48
  53   5   2    2.77    1.25
 -55  -5  -2    1.97    1.29
  55   5   2    1.20    1.10
 -55   5  -2    2.77    1.31
  55  -5   2    3.35    0.98
  55   5   2    0.73    0.79
  57   5   2    3.44    0.99
 -57   5  -2    1.31    1.19
  57  -5   2    4.77    1.22
  57   5   2    1.29    1.17
 -57  -5  -2    2.41    1.33
  59  -5   2    1.23    1.08
 -59   5  -2   -0.17    1.19
  59   5   2    0.93    1.11
  59   5   2    1.47    0.86
 -59  -5  -2    0.75    1.27
 -61  -5  -2    0.45    1.30
  61   5   2    1.98    1.40
  61  -5   2    2.49    1.24
 -61   5  -2    0.47    1.34
  63  -5   2    0.04    1.05
 -63  -5  -2   -1.80    1.07
 -63   5  -2    2.25    1.35
  63   5   2    1.59    1.47
 -62   6   2    3.08    1.47
  62  -6  -2    3.02    1.30
  62   6  -2    1.51    0.94
 -62  -6   2    0.79    1.13
  62   6  -2    0.99    1.44
  60   6  -2    2.50    1.50
  60   6  -2    1.67    1.03
 -60   6   2    3.66    1.74
 -60  -6   2    2.73    1.32
  60  -6  -2    4.22    1.53
  58   6  -2    1.00    1.07
  58  -6  -2    1.36    1.29
  58   6  -2    1.06    1.20
 -58  -6   2    0.58    1.21
 -58   6   2    1.72    1.39
 -56  -6   2    1.84    1.22
 -56   6   2    0.50    1.04
  56   6  -2    1.09    1.29
  56  -6  -2    0.78    0.92
  56   6  -2    0.26    0.77
  54   6  -2   -0.58    0.57
  54   6  -2    0.71    1.10
  54  -6  -2    1.47    1.03
 -54   6   2    1.66    1.24
 -54  -6   2    1.29    1.31
  52  -6  -2    2.06    1.02
 -52  -6   2    1.72    1.19
 -52  -6   2    1.48    0.94
 -52   6   2    0.57    1.01
  52   6  -2    0.57    0.78
 -50   6   2    1.95    1.21
  50   6  -2    1.22    0.88
 -50  -6   2    0.62    0.87
 -50  -6   2    0.57    1.06
 -50   6   2    1.42    1.12
  50  -6  -2    0.04    0.96
 -48  -6   2    1.88    1.05
  48  -6  -2    0.49    0.84
 -48  -6   2    1.13    0.92
 -48   6   2    1.32    0.96
 -48   6   2    0.66    0.96
  48   6  -2    2.15    0.94
 -46  -6   2    2.24    1.20
 -46   6   2    1.30    0.93
 -46  -6   2    1.55    0.99
 -46   6   2    2.26    1.18
  46  -6  -2    1.62    0.94
  46   6  -2    0.74    0.79
  44  -6  -2    0.08    0.80
 -44  -6   2    1.48    0.91
 -44   6   2    2.45    0.91
  44   6  -2    1.99    0.77
 -44   6   2   -0.01    0.83
 -44  -6   2    2.42    0.97
 -42   6   2    4.52    1.26
 -42   6   2    3.23    1.15
 -42  -6   2    5.63    1.37
  42  -6  -2    3.62    1.01
 -40  -6   2    0.93    0.92
  40  -6  -2    1.08    0.79
 -40  -6   2    0.83    0.85
 -40   6   2    0.82    0.76
 -40   6   2   -0.25    0.70
  40   6  -2    1.71    0.74
  38  -6  -2    7.11    1.44
  38   6  -2    4.71    1.09
 -38  -6   2    7.68    1.59
 -38  -6   2    6.38    1.45
 -38   6   2    6.16    1.40
 -38   6   2    5.63    1.41
  36  -6  -2   12.32    1.81
  36   6  -2   10.47    1.48
 -36   6   2    8.39    1.47
 -36  -6   2    8.88    1.60
 -36   6   2    9.36    1.69
 -36  -6   2    9.25    1.66
 -34  -6   2   -0.18    0.63
 -34   6   2    0.60    0.76
 -34  -6   2    1.12    0.68
 -34   6   2    0.52    0.53
  34   6  -2    0.26    0.48
  34  -6  -2   -0.01    0.55
  32  -6  -2    1.81    0.80
 -32  -6   2    1.56    0.80
 -32   6   2    3.67    1.12
 -32   6   2    4.34    0.92
 -32  -6   2    3.31    0.97
  32   6  -2    3.38    0.88
 -30  -6   2    3.27    0.98
  30   6  -2    6.43    1.07
 -30   6   2    4.12    1.00
  30  -6  -2    4.34    1.10
 -30   6   2    4.36    1.04
 -30  -6   2    5.28    1.21
  28  -6  -2    4.30    1.10
  28   6  -2    4.50    0.91
 -28   6   2    5.86    1.14
  28  -6  -2    6.49    0.85
 -28   6   2    6.91    1.18
 -28  -6   2    7.58    1.35
 -28  -6   2    5.20    1.14
 -26   6   2    7.97    1.45
 -26   6   2    8.76    1.28
 -26  -6   2    8.92    1.50
 -26  -6   2    8.01    1.42
  26  -6  -2    9.45    0.98
  26  -6  -2    8.56    1.41
  26   6  -2    8.36    1.29
  24   6  -2    2.05    0.56
 -24   6   2    0.34    0.57
 -24  -6   2    1.15    0.66
 -24  -6   2    0.41    0.68
  24  -6  -2    2.36    0.47
 -24   6   2    1.78    0.63
  24  -6  -2    0.98    0.67
  22   6  -2   15.50    1.77
 -22  -6   2   16.03    1.88
 -22   6   2   15.44    2.04
 -22   6   2   19.01    1.81
 -22  -6   2   18.69    2.21
  22  -6  -2   17.56    1.33
  22  -6  -2   20.14    2.10
  22   6  -2   17.11    1.20
  20   6  -2    7.28    0.67
 -20  -6   2    6.72    1.24
 -20   6   2    6.08    0.94
 -20   6   2    3.95    1.01
  20  -6  -2    5.68    0.79
  20   6  -2    4.33    0.87
 -20  -6   2    6.41    1.09
  20  -6  -2    7.29    1.19
 -18  -6   2   31.81    2.43
 -18   6   2   31.48    2.33
  18  -6  -2   30.69    2.49
 -18   6   2   31.35    2.64
  18   6  -2   32.02    2.10
  18   6  -2   32.71    2.40
  18  -6  -2   31.33    2.14
 -18  -6   2   28.49    2.73
  16   6  -2   16.42    1.24
  16  -6  -2   16.38    1.29
 -16   6   2   17.72    2.06
 -16   6   2   15.99    1.52
 -16  -6   2   15.59    1.64
  16  -6  -2   13.59    1.71
 -16  -6   2   15.87    1.91
  16   6  -2   14.98    1.67
  14  -6  -2    7.92    1.28
 -14   6   2    9.04    1.08
  14   6  -2    9.96    1.30
  14  -6  -2    8.86    0.98
  14   6  -2    8.94    0.96
 -14  -6   2    9.67    1.15
 -14   6   2    7.87    1.34
 -14  -6   2    8.39    1.34
  12  -6  -2   63.10    3.76
 -12  -6   2   58.17    4.08
 -12   6   2   60.09    3.89
 -12  -6   2   63.21    3.95
  12  -6  -2   61.32    4.06
  12   6  -2   60.20    3.85
  12   6  -2   56.84    3.93
 -12   6   2   56.98    4.20
  10   6  -2    5.38    0.80
 -10  -6   2    5.59    0.76
 -10  -6   2    4.37    0.96
 -10   6   2    4.67    1.00
  10  -6  -2    5.34    0.79
  10   6  -2    4.59    0.93
 -10   6   2    6.19    0.80
  10  -6  -2    5.33    1.01
   8   6  -2    0.79    0.36
   8  -6  -2    0.64    0.52
  -8  -6   2    0.53    0.33
  -8   6   2    0.90    0.31
  -8   6   2    0.52    0.49
   8  -6  -2    1.66    0.47
  -8  -6   2    0.75    0.49
   6   6  -2    2.83    0.60
  -6  -6   2    2.01    0.72
  -6  -6   2    1.38    0.62
   6  -6  -2    3.96    0.82
  -6   6   2    3.00    0.74
  -6   6   2    2.35    0.55
   6  -6  -2    2.90    0.59
  -6  -6   2    3.95    0.57
   4  -6  -2   11.53    1.42
  -4  -6   2   11.20    1.41
  -4  -6   2   12.12    1.47
   4  -6  -2   11.83    1.26
   4   6  -2   11.42    1.28
  -4   6   2    9.15    1.09
  -4   6   2   11.34    1.45
  -4  -6   2   10.28    0.88
  -2   6   2   13.39    1.59
   2  -6  -2   14.73    1.45
  -2  -6   2   15.19    1.03
   2   6  -2   13.75    1.49
  -2  -6   2   12.56    1.55
   2  -6  -2   16.19    1.68
  -2   6   2   13.24    1.33
  -2  -6   2   15.55    1.65
   0  -6   2    0.70    0.44
   0   6   2    0.18    0.41
   0   6  -2    0.57    0.22
   0  -6  -2    0.69    0.44
   0  -6  -2    0.63    0.33
   0  -6   2    1.44    0.57
   0   6  -2   -0.02    0.43
   0  -6  -2    1.36    0.44
  -2   6  -2   11.28    0.83
  -2  -6  -2   11.86    1.45
  -2  -6  -2   13.30    1.44
  -2  -6  -2   12.94    1.29
  -2   6  -2   15.31    1.56
   2  -6   2   10.60    1.42
   2   6   2   11.06    1.38
   2  -6   2   12.88    1.49
   4  -6   2   32.06    2.40
  -4  -6  -2   28.43    2.28
  -4  -6  -2   28.15    2.20
  -4  -6  -2   33.02    2.35
  -4   6  -2   31.14    1.89
   4  -6   2   33.09    2.36
  -4   6  -2   29.36    2.37
  -6  -6  -2   26.16    1.97
   6  -6   2   23.14    2.19
   6  -6   2   22.16    1.86
  -6   6  -2   24.55    2.21
  -6  -6  -2   21.20    1.84
  -6  -6  -2   24.01    1.91
  -6   6  -2   24.74    1.50
   8  -6   2   59.29    4.01
  -8  -6  -2   64.00    3.96
  -8  -6  -2   57.78    3.90
  -8  -6  -2   58.39    3.92
  -8  -6  -2   57.70    3.93
  -8   6  -2   60.73    3.56
   8  -6   2   53.93    3.80
  -8   6  -2   59.12    4.09
 -10  -6  -2   14.92    1.46
 -10   6  -2   11.30    1.54
 -10   6  -2   12.14    0.97
  10  -6   2   14.19    1.70
  10  -6   2   13.43    1.45
 -10  -6  -2   13.99    1.62
 -10  -6  -2   14.53    1.57
 -12   6  -2   -0.21    0.37
 -12  -6  -2    0.49    0.43
  12   6   2    0.45    0.37
  12  -6   2    0.51    0.44
 -12  -6  -2    0.31    0.49
 -12  -6  -2   -0.07    0.34
  12  -6   2    0.17    0.37
 -12   6  -2    0.52    0.23
 -14   6  -2    2.67    0.75
 -14  -6  -2    2.90    0.80
 -14  -6  -2    3.32    0.77
  14  -6   2    3.04    0.75
  14   6   2    3.20    0.72
  14  -6   2    4.04    0.87
 -14   6  -2    3.13    0.50
  16   6   2   16.61    1.65
 -16  -6  -2   15.28    1.80
 -16   6  -2   14.85    1.80
 -16   6  -2   14.55    1.21
  16  -6   2   13.46    1.70
 -16  -6  -2   15.62    1.83
  16  -6   2   15.88    1.57
  18   6   2   32.07    2.28
  18  -6   2   27.82    2.20
 -18  -6  -2   31.88    2.75
 -18  -6  -2   28.78    2.45
 -18   6  -2   29.23    2.75
 -18   6  -2   30.76    2.15
  18  -6   2   29.60    2.66
  20   6   2    1.90    0.47
 -20  -6  -2    1.99    0.78
 -20  -6  -2    1.86    0.69
  20  -6   2    3.81    0.75
 -20   6  -2    1.46    0.50
 -20   6  -2    2.22    0.74
  20   6   2    1.66    0.59
  20  -6   2    1.92    0.73
  22  -6   2    3.16    0.90
  22   6   2    4.27    0.79
  22   6   2    3.76    0.58
 -22   6  -2    4.22    0.75
 -22  -6  -2    3.83    1.04
 -22   6  -2    3.24    0.86
 -22  -6  -2    3.79    0.93
  22  -6   2    3.95    0.76
 -24   6  -2    0.75    0.60
 -24  -6  -2    0.81    0.56
  24  -6   2    0.69    0.43
  24  -6   2   -0.35    0.51
  24   6   2    0.65    0.52
 -24   6  -2    0.31    0.49
 -24  -6  -2    0.67    0.63
  26  -6   2   10.44    1.37
  26   6   2   12.99    1.47
 -26  -6  -2   15.46    2.01
  26  -6   2    9.39    1.54
 -26   6  -2   13.56    1.54
 -26   6  -2   11.58    1.70
 -26  -6  -2   10.03    1.62
 -28  -6  -2    2.24    0.81
  28  -6   2    1.91    0.67
 -28   6  -2    2.66    0.81
  28  -6   2    3.27    0.89
 -28   6  -2    4.59    1.07
 -28  -6  -2    2.45    0.87
  28   6   2    3.74    0.82
 -30  -6  -2    1.12    0.79
  30   6   2    1.90    0.66
  30  -6   2    1.67    0.72
  30  -6   2    2.95    0.70
 -30   6  -2    0.80    0.58
 -30   6  -2    2.71    0.85
 -30  -6  -2    1.85    0.70
 -32   6  -2   16.33    1.93
  32  -6   2   12.02    1.55
 -32   6  -2   12.82    1.87
  32  -6   2   10.83    1.72
 -32  -6  -2   13.84    2.04
 -32  -6  -2   13.83    1.87
  32   6   2   14.29    1.66
  34   6   2    1.29    0.54
  34  -6   2    1.04    0.57
 -34  -6  -2    1.14    0.77
 -34   6  -2    1.02    0.63
  34  -6   2    0.86    0.75
 -34   6  -2    1.10    0.74
 -34  -6  -2    2.03    0.84
 -36  -6  -2   19.58    2.40
 -36   6  -2   21.29    2.51
  36  -6   2   14.98    2.12
  36  -6   2   21.07    2.03
 -36  -6  -2   17.80    2.56
 -36   6  -2   23.63    2.48
  36   6   2   19.74    2.06
  38   6   2    2.87    0.79
 -38   6  -2    1.39    0.77
  38  -6   2   -0.27    0.76
 -38  -6  -2    0.39    0.87
 -38  -6  -2    1.92    0.84
 -38   6  -2   -0.53    0.59
 -40   6  -2    2.48    0.93
 -40  -6  -2    2.49    1.05
  40  -6   2    3.20    1.07
  40   6   2    2.59    0.80
 -40  -6  -2    2.23    1.13
 -40   6  -2    2.15    1.04
  42  -6   2    0.85    0.76
  42   6   2    0.70    0.56
 -42   6  -2   -0.79    0.75
  42   6   2   -0.30    0.74
 -42   6  -2    0.49    0.67
 -42  -6  -2    0.84    0.96
  44  -6   2    2.48    1.03
  44   6   2    0.18    0.86
 -44   6  -2    2.18    1.19
 -44   6  -2    0.42    0.86
  44   6   2    0.66    0.68
 -44  -6  -2    0.33    1.06
 -46  -6  -2    4.47    1.36
 -46   6  -2    5.09    1.51
  46   6   2    6.30    1.56
  46  -6   2    4.62    1.31
 -46   6  -2    5.66    1.33
  46   6   2    6.41    1.31
 -48   6  -2   11.17    1.93
  48  -6   2    7.39    1.60
 -48  -6  -2   13.12    2.44
 -48   6  -2   12.68    2.10
  48   6   2    9.10    1.54
  48   6   2    9.63    1.84
  50   6   2    2.26    1.01
 -50  -6  -2    0.60    1.09
 -50   6  -2    2.87    1.15
  50  -6   2    2.49    0.95
  50   6   2    0.85    1.18
 -50   6  -2    1.77    1.06
  52  -6   2    1.53    1.07
 -52   6  -2    0.35    1.00
  52   6   2    1.24    0.81
  52   6   2    1.34    1.29
 -52  -6  -2    0.36    1.09
 -54  -6  -2    0.73    1.26
  54   6   2    0.78    0.84
  54   6   2   -0.21    1.07
  54  -6   2    1.37    1.01
 -54   6  -2    1.99    1.16
  56  -6   2    4.96    1.39
 -56   6  -2    1.50    1.10
  56   6   2    3.69    1.44
 -56  -6  -2    2.55    1.60
  56   6   2    4.47    1.18
  58   6   2    1.01    1.40
 -58  -6  -2    2.46    1.72
  58   6   2    0.95    0.96
  58  -6   2    1.21    1.05
  60   6   2    4.30    1.65
  60  -6   2    3.67    1.40
 -60  -6  -2    5.31    1.62
  62  -6   2    1.64    1.29
  62   6   2   -0.86    1.13
 -62  -6  -2    1.33    1.24
  61   7  -2    0.54    1.20
  61  -7  -2    0.21    1.20
  61   7  -2    1.51    1.17
 -61  -7   2    2.80    1.63
 -59  -7   2    1.86    1.41
  59   7  -2    1.65    0.87
  59   7  -2    1.53    1.36
  59  -7  -2    0.87    1.14
  57   7  -2    0.55    0.88
 -57  -7   2    1.68    1.29
  57   7  -2   -0.65    1.07
  57  -7  -2    1.97    1.27
 -57   7   2    1.65    1.25
  55   7  -2    4.93    1.25
 -55   7   2    6.28    1.60
 -55  -7   2    5.26    1.63
  55  -7  -2    4.05    1.40
  53   7  -2    1.96    0.96
  53  -7  -2    0.45    1.03
 -53   7   2    2.81    1.38
 -53   7   2    0.54    1.15
 -53  -7   2    1.54    1.22
 -53  -7   2    3.09    1.24
 -51  -7   2    1.42    1.12
 -51   7   2    1.83    1.15
 -51  -7   2    0.84    0.98
  51  -7  -2    1.43    1.18
 -51   7   2    1.19    1.11
  51   7  -2    0.98    0.85
 -49  -7   2    1.37    0.99
 -49   7   2   -0.45    0.82
  49   7  -2    1.09    0.89
 -49   7   2   -0.28    0.98
 -49  -7   2    2.06    1.13
  49  -7  -2    0.01    0.85
 -47   7   2    4.79    1.43
  47   7  -2    8.29    1.58
 -47  -7   2    7.90    1.81
 -47   7   2    8.34    1.69
  47  -7  -2    6.74    1.62
 -47  -7   2    7.41    1.67
 -45  -7   2    6.13    1.45
  45  -7  -2    6.46    1.44
 -45  -7   2    8.69    1.74
  45   7  -2    7.34    1.51
 -45   7   2    6.69    1.62
 -45   7   2    6.16    1.43
  43  -7  -2    1.32    0.95
 -43  -7   2    1.87    1.00
 -43   7   2    0.97    1.00
  43   7  -2    1.23    0.75
 -43   7   2    1.08    0.97
 -43  -7   2    1.54    1.00
 -41   7   2    1.59    0.78
 -41   7   2    3.29    1.06
  41  -7  -2    0.66    0.90
 -41  -7   2    3.62    1.25
 -41  -7   2    4.28    1.21
  41   7  -2    0.83    0.69
 -39  -7   2    2.99    1.10
  39   7  -2    3.09    0.95
 -39  -7   2    4.65    1.29
 -39   7   2    1.34    0.94
  39  -7  -2    3.46    1.16
 -39   7   2    3.51    1.04
 -37  -7   2    3.89    1.11
 -37   7   2    3.05    1.11
  37   7  -2    3.51    0.99
 -37   7   2    3.72    0.98
 -37  -7   2    3.62    1.25
  37  -7  -2    2.92    1.04
 -35  -7   2    0.24    0.69
 -35   7   2    0.55    0.60
  35  -7  -2    1.11    0.81
 -35  -7   2    0.60    0.79
 -35   7   2   -0.25    0.68
  35   7  -2    0.42    0.61
 -33   7   2    2.28    0.94
  33  -7  -2    2.79    0.99
 -33  -7   2    3.64    1.18
  33   7  -2    3.53    0.84
 -33   7   2    2.87    0.93
 -33  -7   2    2.01    0.94
 -31  -7   2    3.72    1.09
  31   7  -2    3.52    0.89
  31  -7  -2    4.24    1.13
 -31   7   2    2.82    1.02
 -31   7   2    4.59    0.96
 -31  -7   2    3.46    1.06
 -29  -7   2    2.37    0.89
 -29   7   2    2.22    0.73
 -29  -7   2    3.51    1.03
  29   7  -2    2.26    0.81
  29  -7  -2    1.43    0.77
 -29   7   2    1.85    0.92
 -27  -7   2    0.41    0.62
 -27   7   2    0.50    0.49
  27  -7  -2    0.70    0.68
 -27   7   2    0.08    0.64
  27   7  -2    0.65    0.52
 -27  -7   2    0.69    0.75
 -25   7   2    1.04    0.47
 -25  -7   2    0.71    0.68
 -25  -7   2    0.31    0.70
  25   7  -2    0.74    0.52
  25  -7  -2    0.49    0.62
 -25   7   2    0.83    0.71
 -23  -7   2   14.51    1.82
 -23   7   2   14.62    2.01
 -23   7   2   13.74    1.60
  23   7  -2   13.35    1.67
 -23  -7   2   13.27    1.94
  23  -7  -2   17.46    1.43
  23  -7  -2    9.96    1.65
  21   7  -2    0.10    0.46
 -21  -7   2    0.58    0.56
  21  -7  -2    0.67    0.57
  21   7  -2    0.11    0.32
 -21   7   2   -0.03    0.51
  21  -7  -2    0.50    0.40
 -21   7   2   -0.27    0.38
 -21  -7   2    0.81    0.52
  19   7  -2   23.29    2.18
 -19  -7   2   18.23    2.33
  19   7  -2   18.64    1.51
  19  -7  -2   22.95    2.39
 -19  -7   2   20.46    2.07
 -19   7   2   19.82    2.40
  19  -7  -2   20.62    1.74
 -19   7   2   21.46    1.93
  17  -7  -2    0.47    0.64
 -17   7   2    0.38    0.60
  17   7  -2    0.04    0.49
 -17   7   2    0.04    0.31
 -17  -7   2    0.12    0.56
  17  -7  -2    1.08    0.46
  17   7  -2    0.00    0.33
 -17  -7   2    0.90    0.47
 -15   7   2   16.30    1.48
 -15  -7   2   12.16    1.48
  15  -7  -2   12.26    1.72
  15   7  -2   12.48    1.65
  15   7  -2   13.02    1.34
 -15  -7   2   14.56    1.86
  15  -7  -2   14.68    1.39
 -15   7   2   13.06    1.85
 -13   7   2    7.07    1.30
 -13  -7   2    7.41    1.04
  13  -7  -2    6.74    1.00
  13   7  -2    5.98    1.06
 -13  -7   2    6.74    1.22
 -13   7   2    7.60    1.00
  13  -7  -2    7.38    1.26
  13   7  -2    6.74    0.94
 -11  -7   2   29.86    2.86
  11   7  -2   33.28    2.38
  11   7  -2   29.85    2.49
  11  -7  -2   35.77    2.36
 -11   7   2   29.08    2.28
 -11   7   2   37.04    3.12
  11  -7  -2   35.29    2.94
 -11  -7   2   29.17    2.32
   9   7  -2    7.13    1.19
   9  -7  -2    6.22    1.13
  -9  -7   2    4.71    0.78
  -9   7   2    5.28    0.84
  -9  -7   2    6.81    1.18
   9  -7  -2    7.94    1.00
  -9   7   2    5.01    1.05
   9   7  -2    5.18    0.88
  -7  -7   2   38.05    2.44
  -7  -7   2   35.82    2.75
   7  -7  -2   32.63    2.48
   7   7  -2   37.17    2.65
   7  -7  -2   36.42    2.78
  -7   7   2   34.93    2.48
  -7  -7   2   36.59    2.79
  -7   7   2   33.59    2.81
   5  -7  -2    8.81    1.37
  -5  -7   2   12.62    1.59
  -5   7   2   10.69    1.18
  -5  -7   2   12.07    0.96
  -5   7   2    9.76    1.47
  -5  -7   2   12.34    1.62
   5   7  -2   11.01    1.37
   5  -7  -2   11.35    1.33
   3  -7  -2    1.00    0.57
   3  -7  -2    0.17    0.48
  -3  -7   2    1.86    0.32
  -3  -7   2    0.87    0.54
   3   7  -2   -0.06    0.38
  -3  -7   2    0.68    0.49
  -3   7   2    0.17    0.36
  -3   7   2    0.82    0.45
  -1   7   2    6.19    0.94
  -1   7   2    4.86    1.05
   1  -7  -2    8.58    1.19
  -1  -7   2    7.32    1.22
  -1  -7   2    8.12    1.26
   1   7  -2    6.97    1.09
  -1  -7   2    6.64    0.65
   1  -7  -2    5.84    1.06
  -1   7  -2   61.67    3.74
   1  -7   2   52.55    4.09
  -1   7  -2   60.42    4.28
  -1  -7  -2   67.63    4.13
  -1  -7  -2   68.72    4.30
   1   7   2   62.55    4.32
  -1  -7  -2   61.81    4.11
   1  -7   2   62.71    4.27
   3   7   2   14.86    1.75
  -3  -7  -2   20.13    1.52
   3  -7   2   15.31    1.78
  -3   7  -2   17.15    1.14
   3  -7   2   18.36    2.00
  -3   7  -2   16.15    1.82
  -3  -7  -2   16.07    1.85
  -3  -7  -2   18.02    1.82
  -5  -7  -2    8.34    1.28
   5   7   2   10.98    1.41
  -5   7  -2   11.03    0.78
  -5   7  -2   10.65    1.46
  -5  -7  -2   12.75    1.56
   5  -7   2   10.01    1.40
   5  -7   2    9.97    1.50
  -5  -7  -2   12.45    1.34
   7  -7   2   10.89    1.51
  -7   7  -2   10.29    1.47
  -7  -7  -2    9.07    1.34
  -7  -7  -2   11.95    1.39
   7   7   2   12.47    1.43
  -7   7  -2   10.73    0.79
   7  -7   2    8.87    1.28
  -7  -7  -2   10.78    1.43
  -9  -7  -2    1.67    0.62
  -9   7  -2    2.34    0.32
  -9  -7  -2    0.48    0.57
   9   7   2    1.27    0.53
   9  -7   2    3.23    0.71
  -9  -7  -2    1.26    0.61
   9  -7   2    1.01    0.66
  -9   7  -2    1.45    0.63
  11   7   2    1.88    0.58
  11  -7   2    1.33    0.68
 -11   7  -2    2.01    0.73
 -11   7  -2    2.02    0.38
 -11  -7  -2    3.03    0.78
 -11  -7  -2    3.43    0.75
  11  -7   2    2.11    0.63
 -13   7  -2    7.88    0.79
 -13  -7  -2    8.38    1.25
  13  -7   2    6.00    1.19
  13   7   2    8.32    1.08
 -13  -7  -2    8.04    1.33
  13   7   2    7.76    1.19
 -13   7  -2    5.01    1.10
  13  -7   2    9.10    1.18
 -15  -7  -2   31.48    2.57
 -15   7  -2   30.78    2.16
  15   7   2   30.36    2.34
  15  -7   2   32.43    2.91
  15   7   2   32.90    2.48
 -15  -7  -2   28.80    2.54
 -15   7  -2   34.43    3.01
  15  -7   2   33.50    2.42
  17   7   2    0.36    0.45
  17  -7   2    0.62    0.44
 -17  -7  -2    1.32    0.63
 -17   7  -2    0.94    0.57
  17  -7   2    1.55    0.68
 -17   7  -2    1.18    0.35
  17   7   2   -0.57    0.49
 -17  -7  -2    0.74    0.58
  19  -7   2   18.62    1.82
 -19   7  -2   16.28    2.11
  19  -7   2   15.78    2.00
  19   7   2   20.13    1.92
 -19  -7  -2   16.15    2.08
  19   7   2   16.12    1.42
 -19   7  -2   16.54    1.52
 -19  -7  -2   20.53    2.22
 -21   7  -2   22.52    2.47
 -21   7  -2   21.34    1.74
  21   7   2   25.84    2.19
  21   7   2   19.37    1.66
 -21  -7  -2   21.97    2.39
  21  -7   2   21.28    2.38
  21  -7   2   22.65    2.07
 -21  -7  -2   22.11    2.42
  23  -7   2   23.26    2.63
 -23  -7  -2   25.64    2.73
 -23   7  -2   26.75    2.81
  23   7   2   27.42    2.39
 -23   7  -2   25.97    2.08
  23  -7   2   29.92    2.41
 -23  -7  -2   30.63    2.88
 -25   7  -2    2.51    0.58
 -25  -7  -2    0.94    0.78
  25   7   2    1.35    0.70
 -25  -7  -2    0.16    0.81
  25  -7   2    1.00    0.53
  25  -7   2    0.31    0.55
 -25   7  -2    1.82    0.93
  27  -7   2    4.63    0.90
  27   7   2    5.19    1.00
 -27  -7  -2    2.08    0.91
 -27  -7  -2    4.86    1.22
  27  -7   2    4.49    1.05
 -27   7  -2    5.69    1.32
 -29   7  -2   30.34    2.33
  29  -7   2   24.84    2.77
 -29   7  -2   28.53    2.96
  29  -7   2   30.78    2.30
 -29  -7  -2   27.78    2.97
 -29  -7  -2   28.13    2.90
  29   7   2   24.42    2.39
  31  -7   2   15.40    1.72
 -31   7  -2   15.29    2.15
 -31  -7  -2   12.27    1.94
 -31   7  -2   13.98    1.73
  31   7   2   15.21    1.74
  31  -7   2   11.86    1.83
 -31  -7  -2   12.31    1.94
 -33  -7  -2    0.32    0.69
  33   7   2    0.12    0.53
  33  -7   2    0.51    0.68
 -33  -7  -2    0.24    0.64
  33  -7   2    0.68    0.78
 -33   7  -2    0.20    0.76
 -33   7  -2    0.47    0.48
  35  -7   2    1.40    0.75
 -35   7  -2    0.77    0.88
 -35   7  -2    0.97    0.62
 -35  -7  -2    1.66    0.79
 -35  -7  -2    0.50    0.82
  35   7   2    3.01    0.82
 -37  -7  -2    4.43    1.21
 -37   7  -2    6.26    1.16
 -37   7  -2    3.93    1.21
  37   7   2    4.10    0.94
 -37  -7  -2    4.96    1.29
  37  -7   2    4.54    1.22
 -39  -7  -2    0.66    0.89
 -39   7  -2    1.56    0.82
  39   7   2    2.33    0.75
 -39   7  -2    0.84    0.84
 -39  -7  -2    0.86    1.06
  39  -7   2    1.27    0.93
 -41   7  -2    0.61    0.88
  41   7   2    0.85    0.63
 -41  -7  -2    2.81    1.13
  41  -7   2    1.57    0.96
 -41  -7  -2    0.08    0.86
 -43  -7  -2    1.93    1.06
  43  -7   2    2.15    0.99
 -43   7  -2    3.25    1.13
 -43  -7  -2    5.39    1.45
  43   7   2    3.47    0.98
  45   7   2    4.15    1.06
 -45  -7  -2    6.02    1.65
 -45   7  -2    4.94    1.37
  45   7   2    4.65    1.38
  45  -7   2    4.87    1.37
  47  -7   2    3.12    1.15
 -47  -7  -2    6.19    1.65
 -47   7  -2    4.18    1.25
  47   7   2    2.84    1.21
  47   7   2    3.33    1.09
 -49  -7  -2    6.61    1.76
  49   7   2    4.28    1.35
  49  -7   2    2.75    1.31
 -49   7  -2    4.33    1.41
  49   7   2    4.25    1.09
  51  -7   2    2.06    1.14
  51   7   2    1.14    1.22
 -51   7  -2    1.39    1.15
 -51  -7  -2    1.00    1.36
  51   7   2   -0.26    0.78
 -53  -7  -2    2.46    1.20
  53   7   2    1.51    0.80
  53   7   2    0.49    1.19
  53  -7   2    1.57    1.19
 -53   7  -2    5.85    1.42
  55   7   2    2.22    1.07
  55   7   2    1.46    1.29
 -55  -7  -2    3.94    1.56
  55  -7   2    3.07    1.15
  57   7   2    1.08    1.15
  57   7   2    1.59    1.04
 -57  -7  -2   -0.49    1.12
  57  -7   2    0.40    1.24
 -59  -7  -2    4.82    1.48
  59   7   2    2.91    1.47
  59  -7   2    1.66    1.20
  58  -8  -2    1.88    1.18
  58   8  -2    1.99    1.03
 -58  -8   2    2.57    1.40
  56  -8  -2    0.91    0.88
 -56  -8   2    2.35    1.25
  56   8  -2    2.13    1.18
 -56  -8   2    1.54    1.15
 -54   8   2    2.52    1.39
 -54  -8   2    0.92    1.16
  54   8  -2    1.02    0.89
  54  -8  -2   -0.36    0.93
 -54  -8   2    1.90    1.18
  52   8  -2    7.05    1.56
 -52  -8   2    2.09    1.38
  52  -8  -2    0.92    1.17
 -52   8   2    4.24    1.53
 -52  -8   2    2.70    1.17
  50  -8  -2    2.00    1.00
 -50  -8   2    0.71    1.07
  50   8  -2    1.73    0.93
 -50  -8   2   -1.84    0.85
 -50   8   2    2.38    1.39
  48  -8  -2    1.80    1.15
 -48  -8   2    3.18    1.16
  48   8  -2    3.22    1.07
 -48  -8   2    2.95    1.38
 -48   8   2    3.36    1.26
  46  -8  -2    6.86    1.55
 -46  -8   2    7.85    1.77
 -46  -8   2    5.63    1.68
  46   8  -2    9.50    1.62
 -46   8   2    6.34    1.66
 -44  -8   2    2.57    1.26
  44   8  -2    3.86    1.05
 -44   8   2    4.12    1.26
  44  -8  -2    2.55    1.13
 -44   8   2    4.13    1.49
 -44  -8   2    4.78    1.34
 -42  -8   2    1.53    0.97
 -42   8   2    0.11    0.90
 -42  -8   2    0.05    0.88
  42  -8  -2    0.21    0.83
  42   8  -2    0.44    0.77
 -42   8   2   -0.67    0.75
 -40   8   2    1.85    1.04
  40  -8  -2    1.56    0.93
 -40   8   2    1.03    0.78
 -40  -8   2   -0.81    0.84
  40   8  -2    2.13    0.83
 -40  -8   2    2.65    1.06
  38  -8  -2    2.17    1.14
 -38  -8   2    3.58    1.35
 -38   8   2    4.48    1.11
 -38  -8   2    3.22    1.15
  38   8  -2    2.03    0.81
 -38   8   2    1.62    1.20
 -36  -8   2    0.25    0.89
 -36  -8   2    0.68    0.99
  36  -8  -2    0.83    0.85
 -36   8   2    0.56    0.79
 -36   8   2    0.62    0.92
  36   8  -2    1.71    0.84
 -34  -8   2    1.38    0.99
  34   8  -2    2.32    0.82
 -34   8   2    0.98    0.64
  34  -8  -2    1.47    0.95
 -34  -8   2    0.84    0.82
 -34   8   2   -0.15    0.79
 -32   8   2    1.13    0.81
  32  -8  -2    0.57    0.91
 -32   8   2    1.45    0.77
 -32  -8   2    1.58    0.90
 -32  -8   2    1.79    0.91
  32   8  -2    2.41    0.81
 -30  -8   2   -0.29    0.63
 -30  -8   2    0.25    0.65
 -30   8   2    0.51    0.54
  30  -8  -2    0.35    0.63
 -30   8   2    0.35    0.73
  30   8  -2   -0.34    0.67
 -28  -8   2   10.27    1.80
 -28   8   2    6.37    1.43
  28  -8  -2    5.34    1.38
 -28  -8   2   11.50    1.79
 -28   8   2    7.41    1.25
  28   8  -2    6.93    1.25
 -26   8   2    0.81    0.75
  26  -8  -2    0.25    0.69
 -26  -8   2    0.93    0.81
 -26   8   2    0.42    0.50
 -26  -8   2   -0.40    0.74
  26   8  -2   -0.17    0.52
 -24  -8   2    3.37    1.05
 -24  -8   2    0.81    0.73
 -24   8   2    0.62    0.79
  24   8  -2    1.29    0.64
 -24   8   2    1.54    0.54
  24  -8  -2    1.39    0.74
 -22  -8   2   22.07    2.65
 -22   8   2   21.68    2.12
 -22   8   2   18.02    2.46
  22  -8  -2   20.26    2.47
  22   8  -2   23.84    2.36
 -22  -8   2   27.72    2.45
  20   8  -2    0.31    0.47
 -20  -8   2    0.42    0.79
 -20  -8   2    1.62    0.56
  20  -8  -2    1.32    0.54
 -20   8   2    0.48    0.43
 -20   8   2   -0.45    0.60
  20  -8  -2   -0.33    0.49
  18  -8  -2   10.64    1.26
 -18  -8   2   10.63    1.42
  18   8  -2    7.38    1.27
  18  -8  -2    7.70    1.45
  18   8  -2   11.69    1.18
 -18   8   2    6.74    1.38
 -18   8   2   10.31    1.24
 -18  -8   2    7.54    1.44
  16  -8  -2    1.88    0.65
 -16   8   2    0.07    0.57
 -16  -8   2    0.25    0.52
 -16   8   2    1.13    0.55
  16  -8  -2    1.36    0.71
  16   8  -2    0.42    0.49
  16   8  -2    0.65    0.58
 -16  -8   2    1.51    0.72
  14  -8  -2   23.74    2.55
  14  -8  -2   24.18    1.90
  14   8  -2   23.69    2.36
 -14   8   2   23.53    1.85
 -14  -8   2   21.70    2.49
 -14   8   2   23.35    2.62
  14   8  -2   21.18    1.85
 -14  -8   2   23.07    1.96
 -12   8   2    0.01    0.59
  12   8  -2    1.18    0.49
 -12  -8   2    0.45    0.66
  12   8  -2    0.91    0.64
  12  -8  -2    1.44    0.58
 -12   8   2    0.67    0.34
 -12  -8   2    0.38    0.44
  12  -8  -2    0.09    0.71
 -10  -8   2    9.37    1.15
 -10   8   2    8.89    1.52
 -10   8   2   10.72    1.18
  10  -8  -2    8.48    1.25
  10   8  -2    7.48    1.35
 -10  -8   2   10.51    1.58
  10  -8  -2   11.29    1.63
  10   8  -2    8.57    1.23
  -8  -8   2    1.69    0.47
   8   8  -2    0.88    0.48
  -8  -8   2    1.80    0.80
   8  -8  -2    1.90    0.58
  -8  -8   2    1.74    0.74
  -8   8   2    0.85    0.41
  -8   8   2    1.31    0.69
   8  -8  -2    0.77    0.63
   6  -8  -2   79.73    5.06
  -6   8   2   81.22    5.49
   6   8  -2   73.55    5.20
   6  -8  -2   77.10    5.29
  -6   8   2   85.61    5.04
  -6  -8   2   79.58    5.31
  -6  -8   2   73.86    5.24
  -6  -8   2   81.47    4.93
  -4   8   2   -0.23    0.50
  -4   8   2    0.53    0.43
  -4  -8   2    1.77    0.36
  -4  -8   2    0.32    0.62
   4  -8  -2    0.75    0.68
   4   8  -2    0.70    0.52
  -4  -8   2   -0.03    0.52
   4  -8  -2    1.75    0.55
  -2   8   2    6.48    0.95
   2   8  -2    3.90    0.90
   2  -8  -2    4.81    1.02
  -2   8   2    6.06    1.21
   2  -8  -2    6.25    1.05
  -2  -8   2    4.18    1.10
  -2  -8   2    3.52    0.99
  -2  -8   2    6.03    0.68
   0   8  -2   13.89    1.07
   0  -8  -2   17.23    1.83
   0  -8  -2   15.95    1.92
   0   8   2   15.75    1.54
   0   8  -2   12.95    1.69
   0  -8   2   15.61    1.84
   0  -8   2   12.67    1.77
   0   8   2   13.35    1.77
  -2  -8  -2   16.20    1.54
  -2  -8  -2   12.46    1.71
  -2  -8  -2   11.07    1.54
  -2   8  -2   13.00    0.95
   2   8   2   14.65    1.79
  -2   8  -2   12.45    1.70
   2  -8   2   12.64    1.79
   2  -8   2   14.32    1.76
   4   8   2    0.58    0.50
  -4   8  -2    0.42    0.54
   4  -8   2    0.05    0.51
  -4  -8  -2    0.88    0.63
   4  -8   2    1.31    0.68
  -4  -8  -2    0.70    0.48
  -4  -8  -2    1.84    0.63
  -6  -8  -2    3.62    0.94
  -6  -8  -2    2.92    0.78
   6   8   2    4.45    0.90
  -6   8  -2    1.64    0.72
   6  -8   2    2.97    1.02
   6  -8   2    4.48    1.00
  -6  -8  -2    3.42    0.81
   8   8   2    2.61    0.67
   8  -8   2    1.91    0.66
  -8  -8  -2    4.02    0.96
  -8   8  -2    1.89    0.69
   8  -8   2    2.12    0.79
  -8  -8  -2    0.91    0.50
  -8  -8  -2    1.63    0.81
 -10  -8  -2    5.48    1.11
 -10   8  -2    2.48    0.84
  10  -8   2    5.46    1.22
  10   8   2    5.38    0.98
  10  -8   2    6.59    1.09
 -10  -8  -2    5.84    1.05
 -10  -8  -2    4.31    0.96
 -12  -8  -2    8.76    1.40
  12   8   2    7.23    1.25
  12   8   2    6.39    1.13
 -12  -8  -2    7.90    1.29
  12  -8   2    8.55    1.32
 -12   8  -2    9.60    1.53
  12  -8   2    6.65    1.35
  14   8   2   28.71    2.70
  14   8   2   30.98    2.43
 -14   8  -2   33.62    3.08
 -14  -8  -2   30.19    2.75
 -14  -8  -2   37.40    3.09
  14  -8   2   28.11    2.41
  14  -8   2   31.66    3.02
 -16   8  -2   10.89    1.74
  16   8   2   13.51    1.58
  16  -8   2   12.62    1.87
  16   8   2   14.53    1.76
  16  -8   2   14.74    1.71
 -16  -8  -2   15.03    1.87
 -16  -8  -2   14.38    1.89
  18  -8   2   16.09    2.10
 -18   8  -2   11.43    1.92
  18  -8   2   15.04    1.79
 -18  -8  -2   22.44    2.30
  18   8   2   19.43    2.09
  18   8   2   17.56    1.72
 -18  -8  -2   16.36    2.13
 -20  -8  -2    0.59    0.63
  20  -8   2    1.26    0.71
  20  -8   2    0.73    0.60
 -20  -8  -2    0.38    0.64
  20   8   2    1.17    0.67
 -20   8  -2    0.55    0.71
 -22  -8  -2   33.18    3.15
  22  -8   2   28.31    3.04
 -22  -8  -2   34.84    3.16
 -22   8  -2   31.36    3.15
  22  -8   2   29.60    2.44
  22   8   2   30.56    2.73
  24   8   2    8.75    1.37
 -24   8  -2    7.83    1.62
  24  -8   2   11.44    1.80
 -24  -8  -2   14.18    1.95
 -24  -8  -2    8.90    1.69
  24  -8   2   13.25    1.60
 -26   8  -2    1.59    0.73
 -26  -8  -2    0.23    0.78
  26  -8   2    1.96    0.80
 -26  -8  -2    1.01    0.80
  26  -8   2    0.72    0.63
  26   8   2    0.52    0.53
  28  -8   2   12.40    1.91
  28  -8   2   16.82    1.86
 -28   8  -2   15.81    2.18
  28   8   2   10.43    1.56
 -28  -8  -2   14.68    2.15
 -28  -8  -2   15.66    2.17
  30   8   2    1.00    0.60
 -30   8  -2   -0.01    0.70
 -30  -8  -2    1.47    0.94
  30  -8   2    1.80    0.79
  30  -8   2    0.60    0.85
 -30  -8  -2   -0.51    0.71
 -32  -8  -2    2.44    1.17
 -32  -8  -2    0.24    0.76
  32  -8   2    1.92    0.84
  32   8   2    1.95    0.73
 -32   8  -2    1.87    0.92
  34   8   2    6.30    1.22
 -34   8  -2    4.65    1.28
 -34  -8  -2    4.96    1.26
 -34  -8  -2    6.94    1.50
  34  -8   2    7.29    1.50
  36  -8   2    0.34    0.84
 -36  -8  -2    4.16    1.19
 -36   8  -2   -0.23    0.83
 -36  -8  -2    2.16    1.02
  36   8   2    1.52    0.67
 -38  -8  -2    1.55    0.92
  38  -8   2    0.86    0.89
 -38  -8  -2    1.39    0.99
 -38   8  -2    1.65    0.97
  38   8   2    0.89    0.68
 -40   8  -2    0.57    0.83
  40   8   2    2.03    0.83
 -40  -8  -2    1.41    0.98
 -40  -8  -2    2.96    1.06
  40  -8   2    1.87    0.96
 -42  -8  -2    2.13    1.30
  42  -8   2    2.41    1.09
 -42   8  -2    3.24    1.26
 -42  -8  -2    3.09    1.17
  42   8   2    1.87    0.84
  44  -8   2    1.52    0.98
  44   8   2    0.55    0.65
 -44  -8  -2    1.10    1.15
 -44   8  -2    1.00    1.05
 -44  -8  -2    0.96    0.96
  46   8   2    9.50    1.62
  46  -8   2    6.48    1.70
 -46   8  -2    5.56    1.49
 -46  -8  -2    8.23    2.03
  48   8   2   -0.55    0.99
 -48   8  -2   -0.20    1.06
 -48  -8  -2    1.32    1.22
  48   8   2    0.96    0.74
  48  -8   2    1.21    0.95
 -50  -8  -2    1.25    1.29
 -50   8  -2    0.38    1.06
  50  -8   2    0.61    1.04
  50   8   2    1.33    0.93
  50   8   2    2.21    1.43
 -52  -8  -2    0.29    1.38
  52   8   2   -0.26    0.89
  52   8   2    0.64    1.11
  52  -8   2    0.67    1.08
 -52   8  -2    0.80    1.13
 -54   8  -2    4.10    1.34
  54   8   2    2.04    1.00
  54   8   2    2.16    1.27
  54  -8   2    1.89    1.24
 -54  -8  -2    2.93    1.41
  56   8   2    0.32    1.37
 -56  -8  -2    1.15    1.23
  56  -8   2    1.08    1.07
 -58  -8  -2    3.22    1.49
  58  -8   2    0.00    1.00
  58   8   2   -0.21    1.13
  57  -9  -2    2.59    1.38
 -57  -9   2    0.30    1.66
 -57  -9   2    2.14    1.45
  57   9  -2    3.83    1.35
  55   9  -2    1.91    1.22
 -55   9   2    1.23    1.31
 -55  -9   2   -0.16    1.55
  55  -9  -2    1.92    1.42
 -55  -9   2    0.70    1.20
  53  -9  -2    0.95    1.08
 -53   9   2    0.24    1.29
 -53  -9   2   -0.43    1.12
 -53  -9   2    2.60    1.40
  53   9  -2    1.41    0.93
 -51  -9   2    0.60    1.09
 -51  -9   2    2.38    1.35
  51   9  -2    0.50    0.93
  51  -9  -2    3.44    1.39
 -51   9   2    1.83    1.42
  49   9  -2    0.58    0.79
 -49  -9   2    0.61    1.09
 -49   9   2    1.42    1.29
  49  -9  -2    0.89    1.02
 -49  -9   2   -0.36    1.17
  47   9  -2    2.89    1.04
 -47  -9   2    1.60    1.29
 -47  -9   2    0.47    1.18
  47  -9  -2   -0.37    1.03
 -47   9   2   -1.12    0.92
  45   9  -2    1.00    0.73
 -45  -9   2    3.08    1.34
 -45  -9   2    1.30    1.14
 -45   9   2    1.43    1.23
  45  -9  -2    1.94    1.02
 -43  -9   2    1.68    1.07
  43  -9  -2    2.22    1.21
 -43   9   2    7.18    1.77
 -43  -9   2    0.78    1.19
  43   9  -2    3.35    1.14
 -41   9   2    3.13    1.23
  41  -9  -2    1.35    1.06
 -41  -9   2    2.19    1.13
 -41  -9   2    3.24    1.31
  41   9  -2    1.91    0.91
  39  -9  -2   11.82    2.08
  39   9  -2   11.05    1.75
 -39  -9   2   13.34    2.29
 -39  -9   2   13.45    2.25
 -39   9   2   12.50    2.25
 -37  -9   2    3.30    1.31
 -37   9   2    3.03    1.23
  37  -9  -2    3.19    1.36
  37   9  -2    2.04    0.87
 -37  -9   2    0.23    1.18
  35  -9  -2    4.66    1.33
 -35  -9   2    3.46    1.26
 -35  -9   2    4.32    1.46
 -35   9   2    6.42    1.56
  35   9  -2    5.51    1.21
 -33  -9   2    7.84    1.46
  33  -9  -2    3.36    1.16
 -33  -9   2    2.88    1.25
  33   9  -2    5.88    1.26
 -33   9   2    5.00    1.39
  31   9  -2   15.38    1.99
 -31  -9   2   16.01    2.26
  31  -9  -2   14.35    2.20
 -31  -9   2   14.39    2.26
 -31   9   2   14.57    2.39
 -29   9   2    0.60    0.92
 -29  -9   2    0.85    0.89
  29  -9  -2   -0.19    0.77
 -29  -9   2    2.32    0.81
  29   9  -2    0.63    0.70
  27  -9  -2    2.13    0.92
 -27   9   2    2.37    1.01
 -27  -9   2    1.85    1.01
 -27  -9   2    1.52    0.82
  27   9  -2    2.52    0.79
 -25  -9   2    2.46    0.87
 -25   9   2    2.62    1.03
 -25  -9   2    2.46    1.06
  25  -9  -2    2.70    1.04
  25   9  -2    2.64    0.94
 -23   9   2   12.06    2.05
  23   9  -2   11.94    1.71
 -23  -9   2   11.88    1.72
  23  -9  -2   12.12    2.03
 -23  -9   2   10.00    1.88
 -21   9   2    5.07    1.30
  21   9  -2    4.57    1.05
 -21  -9   2    5.69    1.19
  21  -9  -2    5.30    1.29
 -21  -9   2    6.24    1.44
  19  -9  -2    1.18    0.89
  19   9  -2    0.79    0.72
 -19   9   2    0.78    0.74
 -19   9   2   -0.15    0.42
 -19  -9   2    1.73    0.67
 -19  -9   2    0.77    0.85
  17   9  -2   12.59    1.82
 -17  -9   2   17.11    2.34
 -17  -9   2   19.53    1.96
  17  -9  -2   15.84    1.71
 -17   9   2   15.69    1.65
  17  -9  -2   15.39    2.23
  17   9  -2   18.78    1.72
 -17   9   2   15.96    2.29
 -15  -9   2    7.25    1.13
  15   9  -2    7.74    1.11
 -15   9   2    5.80    0.91
  15  -9  -2    6.68    1.05
 -15  -9   2    3.26    1.18
 -15   9   2    4.35    1.19
  15  -9  -2    4.97    1.26
  15   9  -2    3.92    1.05
  13   9  -2    9.55    1.39
  13  -9  -2   12.01    1.48
 -13   9   2    9.32    1.62
  13   9  -2    9.83    1.60
 -13   9   2   10.62    1.27
 -13  -9   2   11.53    1.40
 -13  -9   2    9.37    1.65
  13  -9  -2   10.41    1.77
  11   9  -2    1.31    0.53
  11  -9  -2    1.88    0.71
  11  -9  -2    0.09    0.63
  11   9  -2    0.76    0.65
 -11  -9   2    1.57    0.53
 -11   9   2    0.82    0.62
 -11   9   2    2.66    0.66
 -11  -9   2    1.73    0.91
  -9  -9   2   15.22    2.10
  -9   9   2   18.13    2.34
  -9   9   2   18.14    1.69
   9   9  -2   17.18    1.90
  -9  -9   2   18.15    1.65
   9  -9  -2   16.42    2.22
   9  -9  -2   21.61    2.05
  -7  -9   2   11.26    1.75
  -7   9   2   11.38    1.79
  -7   9   2   13.50    1.40
  -7  -9   2   14.46    1.87
   7   9  -2   10.18    1.51
   7  -9  -2   13.50    1.63
   7  -9  -2   13.53    1.93
  -5  -9   2    2.95    1.00
  -5   9   2    4.51    1.15
  -5  -9   2    3.90    0.99
  -5   9   2    5.32    0.85
   5   9  -2    4.66    1.07
   5  -9  -2    2.25    0.91
   5  -9  -2    3.20    0.84
   3  -9  -2    2.00    0.79
   3   9  -2    1.42    0.62
  -3   9   2    2.20    0.87
  -3  -9   2    3.17    1.00
  -3  -9   2    2.70    0.92
   3  -9  -2    1.73    0.76
  -3   9   2    2.17    0.63
  -1   9   2    6.62    1.30
   1  -9  -2    5.28    1.10
   1  -9  -2    9.21    1.37
   1   9  -2    5.84    1.10
  -1   9   2    7.23    1.07
  -1  -9   2    7.52    1.30
  -1  -9   2    5.74    1.19
   1  -9   2   45.72    3.44
   1   9   2   49.78    3.27
   1   9   2   44.88    3.48
  -1  -9  -2   47.90    3.54
   1  -9   2   36.14    3.61
  -1   9  -2   42.93    3.42
  -1  -9  -2   47.48    3.42
  -3  -9  -2    2.06    0.76
  -3   9  -2    2.38    0.84
  -3  -9  -2    2.07    0.70
   3  -9   2    0.86    0.78
  -3  -9  -2    1.14    0.66
   3  -9   2    2.83    0.86
   3   9   2    0.77    0.65
   5  -9   2   16.45    2.14
  -5  -9  -2   16.29    2.01
  -5  -9  -2   15.67    1.66
   5   9   2   14.35    1.91
  -5  -9  -2   13.95    1.86
  -5   9  -2   14.47    1.97
   5  -9   2   13.75    1.81
  -7   9  -2    5.00    1.10
  -7  -9  -2    6.76    1.22
   7  -9   2    8.42    1.48
  -7  -9  -2    5.18    1.17
   7   9   2    7.37    1.25
   7  -9   2    6.05    1.15
  -7  -9  -2    8.40    1.23
   9  -9   2    0.84    0.64
  -9  -9  -2    0.56    0.67
  -9  -9  -2    0.85    0.57
   9  -9   2    0.82    0.63
  -9   9  -2    0.64    0.54
  -9  -9  -2    0.79    0.61
   9   9   2    0.47    0.48
 -11  -9  -2    2.70    0.76
 -11  -9  -2    3.03    0.85
  11   9   2    3.25    0.77
 -11  -9  -2    2.65    0.80
  11  -9   2    2.19    0.89
  11  -9   2    2.98    0.92
 -11   9  -2    0.99    0.63
  13   9   2    2.40    0.76
 -13   9  -2    2.02    0.78
 -13  -9  -2    2.19    0.85
  13  -9   2    3.14    0.99
  13   9   2    1.32    0.73
  13  -9   2    2.04    0.84
 -13  -9  -2    1.17    0.75
 -15  -9  -2   32.21    3.15
 -15  -9  -2   30.81    2.68
 -15   9  -2   28.90    3.10
  15  -9   2   35.48    3.33
  15  -9   2   36.41    2.97
  15   9   2   29.27    2.52
  15   9   2   33.46    2.95
  17   9   2   23.06    2.30
  17   9   2   22.00    2.04
  17  -9   2   16.57    2.33
  17  -9   2   21.86    2.24
 -17  -9  -2   23.71    2.43
 -17   9  -2   17.19    2.37
 -17  -9  -2   17.34    2.33
  19   9   2   17.07    2.09
 -19  -9  -2   17.34    2.20
  19  -9   2   18.28    2.36
 -19  -9  -2   16.63    2.27
 -19   9  -2   19.62    2.47
  19  -9   2   20.91    2.13
 -21   9  -2    9.75    1.76
 -21  -9  -2    7.28    1.54
  21  -9   2    9.31    1.71
  21   9   2    8.63    1.42
 -21  -9  -2   12.80    1.90
  21  -9   2   11.53    1.54
 -23  -9  -2    3.35    0.98
  23  -9   2    3.91    0.85
  23  -9   2    4.85    1.32
  23   9   2    3.94    1.00
 -23  -9  -2    2.84    1.10
 -23   9  -2    3.16    1.17
  25   9   2    4.24    0.96
 -25  -9  -2    3.94    1.15
  25  -9   2    3.01    1.14
 -25   9  -2    0.24    0.83
 -25  -9  -2    6.00    1.32
  25  -9   2    4.01    0.95
  27   9   2    4.31    1.03
  27  -9   2    3.33    0.94
 -27  -9  -2    4.20    1.33
 -27   9  -2    3.75    1.17
 -27  -9  -2    2.28    0.99
  27  -9   2    3.38    1.08
 -29   9  -2    4.06    1.29
  29   9   2    2.23    0.87
 -29  -9  -2    3.97    1.15
  29  -9   2    3.02    1.08
 -29  -9  -2    2.61    1.24
  31  -9   2    0.66    0.85
 -31  -9  -2    0.61    1.02
 -31   9  -2    0.03    0.87
  31   9   2    0.99    0.61
 -31  -9  -2    0.54    0.98
  33   9   2    3.84    0.98
 -33   9  -2    2.91    1.20
 -33  -9  -2    0.44    0.92
 -33  -9  -2    0.79    0.88
  33  -9   2    4.42    1.27
  35  -9   2    4.43    1.36
 -35   9  -2    1.69    1.01
  35   9   2    2.26    0.74
 -35  -9  -2    2.16    1.07
 -35  -9  -2    1.59    1.10
  37  -9   2    0.09    0.93
 -37  -9  -2    2.41    1.04
 -37  -9  -2    4.00    1.23
 -37   9  -2    2.30    1.17
  37   9   2    3.18    0.96
 -39  -9  -2    2.33    1.13
  39   9   2    2.91    0.88
  39  -9   2    0.94    1.05
 -39   9  -2    0.96    0.94
 -39  -9  -2    1.33    1.10
 -41  -9  -2    1.47    1.33
 -41   9  -2    1.07    1.00
  41   9   2   -0.53    0.68
  41  -9   2    0.48    0.91
 -41  -9  -2    2.50    1.11
  43  -9   2    3.82    1.39
  43   9   2    3.70    1.11
 -43  -9  -2    4.80    1.36
 -43   9  -2    1.84    1.18
 -43  -9  -2    0.86    0.97
 -45  -9  -2    2.32    1.10
 -45   9  -2    1.12    0.98
  45   9   2    1.39    0.83
  45  -9   2    1.96    1.04
 -45  -9  -2    0.45    1.06
 -47   9  -2    2.44    1.31
 -47  -9  -2    3.78    1.37
  47   9   2    3.60    1.04
 -47  -9  -2    3.89    1.48
  47  -9   2    3.32    1.36
  49  -9   2    0.26    0.88
 -49  -9  -2   -1.51    1.00
  49   9   2    1.62    0.88
 -49   9  -2    0.09    1.04
  51   9   2    4.08    1.42
  51  -9   2    2.30    1.28
 -51   9  -2    4.94    1.53
 -51  -9  -2    4.84    1.62
  51   9   2    2.95    1.09
  53  -9   2    1.80    1.13
  53   9   2    1.25    1.28
 -53  -9  -2    2.04    1.31
 -53   9  -2    0.64    1.09
 -55  -9  -2   -0.08    1.44
  55   9   2    2.51    1.33
  55  -9   2   -0.01    1.12
 -55   9  -2    2.06    1.28
  54  10  -2    1.64    1.10
  54 -10  -2    1.35    1.23
 -54 -10   2    5.62    1.80
 -54  10   2    1.20    1.33
 -54 -10   2    4.78    1.53
  52 -10  -2    2.13    1.38
 -52  10   2    2.70    1.49
 -52 -10   2    1.53    1.45
  52  10  -2    2.76    1.15
 -52 -10   2    0.77    1.29
  50 -10  -2    0.63    1.05
 -50 -10   2    0.15    1.00
 -50 -10   2    2.35    1.44
 -50  10   2    0.45    1.45
  50  10  -2    1.88    1.02
  48 -10  -2   -0.40    1.04
  48  10  -2    0.75    0.94
 -48 -10   2   -0.80    0.99
 -48  10   2    0.00    1.12
 -48 -10   2    2.38    1.23
  46  10  -2    2.48    1.01
 -46 -10   2    3.10    1.33
  46 -10  -2    3.86    1.37
 -46 -10   2    3.67    1.50
 -46  10   2    0.91    1.28
 -44 -10   2   -0.09    0.95
 -44 -10   2    0.28    1.05
  44 -10  -2    1.80    1.07
 -44  10   2    0.70    1.15
  44  10  -2   -0.23    0.84
 -42  10   2    0.94    1.14
 -42 -10   2    0.19    1.01
  42 -10  -2   -0.06    0.95
 -42 -10   2    0.18    1.05
  42  10  -2    1.20    0.84
 -40 -10   2    2.22    1.26
 -40  10   2    0.33    0.94
 -40 -10   2    0.62    1.02
  40 -10  -2    0.74    0.99
  40  10  -2    0.63    0.76
 -38  10   2    2.61    1.29
  38 -10  -2    2.92    1.25
 -38 -10   2    4.50    1.34
 -38 -10   2    2.08    1.27
  38  10  -2    2.48    0.90
 -36 -10   2    4.87    1.44
 -36 -10   2    0.42    1.03
 -36  10   2    2.95    1.25
  36  10  -2    1.35    0.85
  36 -10  -2    0.76    0.96
 -34  10   2    3.15    1.33
  34  10  -2    2.45    0.95
 -34 -10   2    4.78    1.27
 -34 -10   2    2.24    1.12
  34 -10  -2    2.01    1.06
 -32 -10   2   -0.15    0.82
 -32 -10   2   -1.45    0.69
 -32  10   2    0.88    1.00
  32 -10  -2    0.08    0.96
  32  10  -2    0.82    0.79
  30 -10  -2    7.18    1.65
  30  10  -2    6.08    1.36
 -30 -10   2    6.24    1.40
 -30  10   2    9.07    1.94
 -30 -10   2    8.38    1.89
  28  10  -2    1.14    0.76
  28 -10  -2    1.02    0.95
 -28 -10   2    0.65    0.79
 -28 -10   2    1.04    1.10
 -28  10   2    0.47    0.87
  26 -10  -2   -0.53    0.71
 -26 -10   2    2.03    0.90
  26  10  -2    1.14    0.89
 -26 -10   2    2.00    1.16
 -26  10   2    0.79    0.88
  24 -10  -2    1.07    0.91
 -24 -10   2    1.88    0.96
 -24  10   2    0.43    0.97
  24  10  -2   -0.13    0.59
 -24 -10   2    2.75    1.20
 -22 -10   2   16.17    2.37
  22 -10  -2   17.68    2.44
 -22  10   2   16.95    2.41
  22  10  -2   14.13    1.96
 -20  10   2    0.96    0.75
  20 -10  -2    0.84    0.87
  20  10  -2    0.04    0.60
 -20 -10   2   -0.15    0.81
  18 -10  -2    2.20    1.01
 -18 -10   2    2.28    1.08
 -18  10   2    1.88    0.87
  18  10  -2    1.49    0.83
 -16  10   2    0.97    0.83
  16 -10  -2    0.65    0.85
 -16 -10   2    1.45    1.12
  16  10  -2    1.55    0.97
  14  10  -2   20.78    2.19
 -14  10   2   22.03    2.77
 -14 -10   2   20.75    2.70
  14 -10  -2   26.23    2.94
  14 -10  -2   30.25    2.47
  14  10  -2   20.08    2.53
  12 -10  -2    1.13    0.73
  12 -10  -2    0.55    0.76
 -12  10   2    0.87    0.78
 -12 -10   2    0.09    0.93
  12  10  -2    0.15    0.60
  12  10  -2   -0.47    0.65
 -10 -10   2    6.05    1.52
 -10  10   2    7.12    1.55
  10  10  -2    7.87    1.46
  10 -10  -2    8.16    1.66
  10 -10  -2    8.27    1.31
  10  10  -2    6.59    1.20
   8 -10  -2    0.73    0.72
  -8 -10   2    0.81    0.83
  -8  10   2    0.63    0.59
   8 -10  -2   -0.13    0.72
  -8 -10   2    0.46    0.72
   8  10  -2    1.07    0.58
   6 -10  -2   25.61    2.41
   6  10  -2   22.99    2.38
  -6 -10   2   21.34    2.59
  -6 -10   2   22.62    2.66
   6 -10  -2   22.84    2.71
  -6  10   2   18.95    2.53
  -4  10   2    3.51    1.00
   4 -10  -2    5.16    1.32
  -4 -10   2    5.56    1.34
  -4 -10   2    4.43    1.21
   4 -10  -2    4.63    1.15
   4  10  -2    5.03    1.16
   2 -10  -2   10.70    1.62
   2 -10  -2   11.81    1.89
  -2 -10   2    9.33    1.65
   2  10  -2   12.05    1.72
  -2  10   2   12.15    1.77
  -2 -10   2    8.87    1.68
   0  10   2    0.36    0.56
   0 -10  -2    0.30    0.64
   0 -10   2    1.34    0.83
   0 -10  -2   -0.18    0.68
   0  10  -2    0.80    0.54
   0 -10   2   -0.42    0.59
  -2 -10  -2   16.66    2.07
   2 -10   2   13.56    1.95
   2  10   2   13.85    1.94
  -2 -10  -2   17.46    2.24
   2 -10   2   10.68    1.85
  -2  10  -2   13.95    1.92
  -4 -10  -2    4.57    1.31
  -4 -10  -2    5.28    1.13
  -4 -10  -2    6.52    1.09
   4 -10   2    3.30    0.89
   4  10   2    3.08    1.00
   4 -10   2    4.65    1.20
  -4  10  -2    3.83    0.99
  -6 -10  -2   16.57    2.16
  -6 -10  -2   12.44    1.86
   6 -10   2   17.38    2.06
   6  10   2   13.94    1.92
  -6 -10  -2   13.62    1.70
   6 -10   2   14.25    2.06
  -6  10  -2   13.45    2.04
  -8  10  -2    0.07    0.51
   8  10   2    0.08    0.58
   8 -10   2   -0.54    0.65
  -8 -10  -2   -0.52    0.68
  -8 -10  -2    0.66    0.65
   8 -10   2    2.46    0.98
  -8 -10  -2    0.61    0.75
  10 -10   2   19.20    2.43
 -10 -10  -2   29.49    2.45
 -10  10  -2   20.91    2.62
 -10 -10  -2   20.01    2.48
  10  10   2   21.67    2.36
 -10 -10  -2   19.73    2.52
  10 -10   2   24.30    2.78
  12 -10   2    3.63    1.16
 -12 -10  -2    7.99    1.34
 -12 -10  -2    6.53    1.44
  12 -10   2    6.74    1.35
  12  10   2    5.38    1.11
 -12  10  -2    4.10    1.14
  12  10   2    4.62    1.12
  14 -10   2   50.99    3.67
 -14 -10  -2   47.24    3.64
  14 -10   2   43.42    4.13
  14  10   2   47.14    3.57
 -14  10  -2   49.88    3.95
 -14 -10  -2   46.35    3.75
  14  10   2   48.26    3.63
 -16  10  -2    2.76    0.95
 -16 -10  -2    3.95    1.00
 -16 -10  -2    3.52    1.15
  16 -10   2    3.51    0.96
  16 -10   2    1.92    0.95
  16  10   2    2.37    0.89
  16  10   2    4.97    0.99
  18 -10   2    5.50    1.30
  18 -10   2    7.31    1.34
  18  10   2    6.20    1.29
 -18  10  -2    6.02    1.31
 -18 -10  -2    9.55    1.52
 -18 -10  -2    4.76    1.37
  20 -10   2    2.03    0.80
 -20  10  -2    1.63    0.80
 -20 -10  -2    0.74    0.84
  20  10   2    0.99    0.74
 -20 -10  -2    3.06    1.00
  20 -10   2    2.19    0.99
 -22 -10  -2   30.07    3.19
 -22  10  -2   39.45    3.73
  22 -10   2   35.44    3.09
 -22 -10  -2   32.85    3.48
  22 -10   2   31.36    3.51
  22  10   2   29.58    3.01
  24 -10   2    0.78    0.90
 -24 -10  -2    1.04    0.82
  24 -10   2    1.96    1.00
 -24  10  -2   -0.13    0.67
  24  10   2    0.40    0.68
 -24 -10  -2   -0.88    0.78
 -26  10  -2    0.00    0.86
 -26 -10  -2    0.29    0.78
 -26 -10  -2    0.59    0.85
  26  10   2    0.52    0.65
  26 -10   2    0.33    0.98
 -28 -10  -2    4.32    1.29
 -28  10  -2    3.62    1.26
  28  10   2    5.39    1.13
 -28 -10  -2    2.35    1.09
  28 -10   2    1.76    1.03
  30 -10   2    4.67    1.39
 -30 -10  -2    4.59    1.61
 -30 -10  -2    7.03    1.49
 -30  10  -2    2.96    1.24
  30  10   2    5.58    1.26
  32  10   2    5.11    1.23
 -32  10  -2    2.62    1.19
 -32 -10  -2    6.48    1.53
 -32 -10  -2    4.00    1.41
  32 -10   2    4.22    1.40
 -34 -10  -2    3.64    1.41
  34  10   2    5.17    1.16
  34 -10   2    4.39    1.54
 -34  10  -2    5.33    1.46
 -34 -10  -2    0.54    1.03
 -36  10  -2    0.32    0.90
 -36 -10  -2    0.46    1.09
  36  10   2    1.39    0.73
 -36 -10  -2    0.57    0.98
  36 -10   2    1.48    1.04
  38 -10   2   10.29    2.16
 -38 -10  -2   12.36    2.10
 -38 -10  -2   10.38    2.18
  38  10   2   11.51    1.72
 -38  10  -2    8.66    1.97
  40 -10   2    2.76    1.24
 -40 -10  -2    2.05    1.28
 -40  10  -2    2.20    1.28
 -40 -10  -2    4.28    1.55
  40  10   2    2.19    0.96
  42  10   2    2.04    0.90
  42 -10   2    1.03    1.08
 -42 -10  -2    0.32    1.05
 -42 -10  -2    2.93    1.10
 -42  10  -2    1.25    1.30
 -44  10  -2    0.85    1.25
  44  10   2    1.52    0.86
 -44 -10  -2    1.57    1.32
  44 -10   2    0.89    1.21
 -44 -10  -2    2.22    1.06
  46 -10   2    6.06    1.74
 -46 -10  -2    5.40    1.67
  46  10   2    3.76    1.04
 -46 -10  -2    1.82    1.51
 -46  10  -2    4.18    1.54
 -48 -10  -2    0.56    1.06
 -48  10  -2    0.51    1.26
 -48 -10  -2   -0.28    1.36
  48 -10   2    2.49    1.27
  48  10   2   -0.23    0.81
  50  10   2    1.61    0.92
 -50  10  -2    0.07    1.08
  50 -10   2    0.14    1.05
 -50 -10  -2    0.46    1.59
  52 -10   2    3.15    1.31
 -52 -10  -2    2.59    1.68
  52  10   2    1.14    1.27
 -52  10  -2    0.55    1.22
  52  10   2    2.37    1.01
 -51  11   2    0.25    1.26
  51 -11  -2    0.78    1.30
  51  11  -2    0.51    1.00
 -51 -11   2   -0.17    1.32
  49  11  -2    1.49    0.98
 -49  11   2    2.43    1.37
  49 -11  -2    0.50    1.50
 -49 -11   2    1.36    1.61
 -47  11   2    1.27    1.35
  47  11  -2    1.45    0.82
 -47 -11   2    1.00    1.13
  47 -11  -2   -1.40    0.89
  45  11  -2    0.07    0.93
 -45 -11   2   -0.23    1.06
  45 -11  -2    0.38    1.22
 -45  11   2    0.24    1.26
 -43 -11   2    3.03    1.47
 -43  11   2    3.93    1.43
  43  11  -2    1.56    1.03
  43 -11  -2    5.53    1.59
  41  11  -2    6.95    1.42
 -41 -11   2    3.97    1.33
 -41  11   2    3.40    1.58
  41 -11  -2    3.40    1.53
  39  11  -2    0.46    0.85
 -39  11   2    1.67    1.43
  39 -11  -2    0.57    1.13
 -39 -11   2    0.21    1.03
 -37  11   2    0.58    1.07
  37 -11  -2   -0.02    0.90
  37  11  -2    0.50    0.82
 -37 -11   2   -0.25    1.03
  35 -11  -2    1.30    0.97
  35  11  -2    0.28    0.75
 -35 -11   2    0.75    0.97
 -35  11   2    1.47    1.17
 -33 -11   2   15.00    2.47
  33 -11  -2   13.71    2.34
  33  11  -2   17.35    2.34
 -33  11   2   15.51    2.68
  31 -11  -2   -0.77    0.84
 -31  11   2   -0.15    0.81
 -31 -11   2    2.25    1.44
  31  11  -2    0.43    0.82
 -29  11   2    0.92    1.03
  29 -11  -2   -0.34    0.83
 -29 -11   2    0.25    0.91
  29  11  -2    0.30    0.79
 -27 -11   2    0.96    1.21
  27 -11  -2    1.93    1.21
  27  11  -2    4.29    1.27
 -27  11   2    3.58    1.51
 -25  11   2    8.89    1.97
  25 -11  -2    8.09    1.80
  25  11  -2    8.44    1.59
 -25 -11   2    9.85    2.09
 -23  11   2    0.84    0.84
  23 -11  -2   -0.22    0.88
 -23 -11   2   -0.69    0.83
  23  11  -2   -0.37    0.70
 -21 -11   2    2.04    1.26
  21  11  -2    1.33    0.80
  21 -11  -2    1.38    1.06
 -21  11   2    1.16    0.85
 -19 -11   2    8.54    1.80
  19 -11  -2    7.88    1.62
 -19  11   2    5.75    1.46
  19  11  -2    8.04    1.59
  17  11  -2    8.74    1.63
  17 -11  -2    7.69    1.72
 -17  11   2    8.64    1.73
 -17 -11   2   11.53    2.04
  15 -11  -2   -0.37    0.88
 -15 -11   2   -0.23    0.79
 -15  11   2   -0.42    0.71
  15  11  -2   -0.78    0.63
 -13  11   2   -0.26    0.72
  13 -11  -2    2.18    1.02
 -13 -11   2    0.07    0.90
  13  11  -2    0.22    0.72
  13  11  -2    1.97    0.68
  11 -11  -2    1.91    0.86
  11  11  -2    1.48    0.80
 -11 -11   2    1.04    0.88
 -11  11   2   -0.15    0.59
  11 -11  -2   -0.69    0.84
  11  11  -2   -1.09    0.60
   9 -11  -2   11.68    2.03
  -9 -11   2   10.68    2.01
   9  11  -2   14.65    1.84
   9 -11  -2   14.61    1.95
  -9  11   2   11.97    1.91
  -7  11   2    0.60    0.68
   7  11  -2    0.68    0.63
  -7 -11   2    1.35    0.88
   7 -11  -2    1.29    1.00
  -7 -11   2   -0.38    0.79
   7 -11  -2    1.73    0.82
   5  11  -2   20.49    2.35
  -5 -11   2   22.16    2.67
   5 -11  -2   23.30    2.46
  -5  11   2   16.42    2.38
  -5 -11   2   22.29    2.73
   5 -11  -2   16.56    2.43
   3  11  -2    1.31    0.69
   3 -11  -2   -1.48    0.63
  -3  11   2    0.89    0.67
  -3 -11   2   -0.38    0.72
   3 -11  -2    1.10    0.66
  -3 -11   2    0.79    1.00
   1 -11  -2    0.99    0.74
  -1 -11   2    1.40    0.94
  -1 -11   2    0.82    0.93
  -1  11   2    3.63    1.06
   1 -11  -2    1.54    0.99
   1  11  -2    1.22    0.72
  -1 -11  -2    0.81    0.86
  -1  11  -2    1.22    0.88
   1 -11   2    2.54    1.04
  -1 -11  -2    1.52    1.03
   1  11   2    0.73    0.63
   1 -11   2    2.88    1.14
  -3 -11  -2    5.69    1.34
  -3  11  -2    8.07    1.48
   3  11   2    4.73    1.15
   3 -11   2    3.76    1.24
  -3 -11  -2    5.43    1.41
   3 -11   2    6.05    1.55
  -5 -11  -2    7.82    1.58
  -5  11  -2    6.68    1.38
   5 -11   2    7.56    1.61
  -5 -11  -2    6.21    1.45
   5  11   2    7.45    1.34
   5 -11   2    8.40    1.67
   7 -11   2    0.34    0.89
  -7 -11  -2    1.32    0.96
  -7  11  -2    1.37    0.77
  -7 -11  -2    0.21    0.81
   7  11   2   -0.68    0.50
   7 -11   2   -0.25    0.71
  -9 -11  -2    8.73    1.69
  -9  11  -2   10.43    1.74
   9 -11   2    8.32    1.54
   9  11   2    8.19    1.47
  -9 -11  -2    9.19    1.72
   9 -11   2    6.29    1.44
  11 -11   2    0.77    0.80
  11  11   2   -0.28    0.60
 -11 -11  -2   -0.21    0.79
  11 -11   2    0.05    0.75
 -11  11  -2    1.99    0.87
  13 -11   2    1.46    0.85
  13  11   2    0.75    0.74
 -13 -11  -2    0.06    0.79
 -13  11  -2    1.53    0.93
  13  11   2    0.81    0.73
  13 -11   2    1.37    0.86
  15 -11   2    4.30    1.47
 -15  11  -2    5.92    1.39
  15 -11   2    5.97    1.29
  15  11   2    5.45    1.25
 -15 -11  -2    5.57    1.45
  17 -11   2    4.90    1.27
 -17 -11  -2    3.20    1.16
  17 -11   2    4.91    1.36
  17  11   2    5.32    1.26
 -17  11  -2    6.46    1.47
  19 -11   2   10.15    1.85
  19  11   2   10.05    1.72
 -19 -11  -2   13.38    1.89
  19 -11   2    8.58    1.55
 -19 -11  -2    8.87    1.87
 -19  11  -2   10.18    1.86
 -21 -11  -2    0.17    0.84
  21  11   2    1.28    0.86
  21 -11   2    0.58    0.86
 -21  11  -2    0.82    0.80
  21 -11   2    1.40    0.92
 -21 -11  -2    0.26    0.84
 -23  11  -2    0.68    0.89
  23 -11   2    1.08    1.02
  23  11   2    1.28    0.89
 -23 -11  -2    1.22    1.00
 -23 -11  -2   -0.33    0.86
  25 -11   2    1.91    1.22
  25  11   2    6.17    1.24
 -25  11  -2    2.85    1.14
 -25 -11  -2    4.00    1.38
 -25 -11  -2    4.26    1.31
  27  11   2    2.86    1.02
  27 -11   2    4.55    1.35
 -27 -11  -2    2.07    1.21
 -27 -11  -2    3.90    1.51
 -27  11  -2    3.54    1.31
 -29 -11  -2   -0.19    0.89
 -29 -11  -2    0.19    0.92
  29 -11   2    0.53    0.93
  29  11   2    0.68    0.82
 -29  11  -2    1.17    0.94
  31 -11   2    0.22    1.08
 -31 -11  -2    1.83    0.92
 -31 -11  -2    0.00    1.11
 -31  11  -2    2.10    1.21
  31  11   2    0.99    0.91
  33 -11   2    5.11    1.66
 -33 -11  -2    3.28    1.17
 -33  11  -2    1.94    1.08
 -33 -11  -2    4.33    1.58
 -35 -11  -2    2.75    1.40
 -35 -11  -2    5.75    1.62
  35  11   2    4.43    1.12
  35 -11   2    3.93    1.31
 -35  11  -2    4.25    1.48
  37 -11   2    4.18    1.53
 -37  11  -2    4.01    1.44
  37  11   2    4.35    1.09
 -37 -11  -2    2.97    1.43
 -37 -11  -2    5.55    1.52
  39  11   2    1.33    0.80
 -39 -11  -2    1.48    1.25
  39 -11   2    0.97    1.05
 -39 -11  -2   -0.24    1.22
 -39  11  -2    0.65    1.19
 -41  11  -2    5.08    1.63
 -41 -11  -2    5.93    1.67
  41 -11   2    1.72    1.26
 -41 -11  -2    8.14    1.77
  41  11   2    4.92    1.20
  43  11   2    2.87    1.09
  43 -11   2    3.90    1.37
 -43 -11  -2    3.35    1.55
 -43 -11  -2    1.98    1.18
 -43  11  -2    3.01    1.44
 -45  11  -2    3.05    1.39
  45 -11   2    2.69    1.35
 -45 -11  -2    0.76    1.47
 -45 -11  -2    3.00    1.33
  45  11   2    2.83    1.05
 -47 -11  -2    2.92    1.50
  47 -11   2    1.13    1.50
 -47  11  -2    2.39    1.31
  47  11   2    1.84    0.93
 -47 -11  -2    0.42    1.17
 -49 -11  -2    1.90    1.51
 -49  11  -2    1.77    1.42
  49  11   2    1.66    1.03
 -49 -11  -2    3.44    1.50
  49 -11   2    4.58    1.76
 -48 -12   2    0.19    1.05
  48  12  -2    2.91    1.27
 -48  12   2    3.00    1.36
  48 -12  -2    1.64    1.16
  46 -12  -2    3.62    1.59
  46  12  -2    2.72    1.12
[truncated: 2,213,332 more chars]
