# Supplementary material for: Crystal structure of tris­(μ-bis­{4-[(pyridin-2-yl­methyl­idene)amino]­phen­yl}methane-κ4 N,N′:N′′,N′′′)dizinc tetra­kis­(tetra­fluorido­borate) aceto­nitrile tris­olvate
Source: Acta Crystallogr E Crystallogr Commun. 2015 Dec 31;71(Pt 12):m271–2. doi: 10.1107/S205698901502455X (PMC4719869; doi:10.1107/S205698901502455X)
Supplement: Supplementary file 2 [file e-71-0m271-Isup2.hkl]

data_I                                                                          
_shelx_title ' 131alb in C2/c'                                                  
_shelx_refln_list_code          4                                               
_shelx_F_calc_maximum      925.16                                               
_exptl_crystal_F_000      7072.00                                               
_reflns_d_resolution_high  0.8000                                               
                                                                                
loop_                                                                           
 _space_group_symop_operation_xyz                                               
 'x, y, z'                                                                      
 '-x, y, -z+1/2'                                                                
 'x+1/2, y+1/2, z'                                                              
 '-x+1/2, y+1/2, -z+1/2'                                                        
 '-x, -y, -z'                                                                   
 'x, -y, z-1/2'                                                                 
 '-x+1/2, -y+1/2, -z'                                                           
 'x+1/2, -y+1/2, z-1/2'                                                         
                                                                                
_cell_length_a    54.1771                                                       
_cell_length_b    13.6929                                                       
_cell_length_c    21.9343                                                       
_cell_angle_alpha  90.000                                                       
_cell_angle_beta   95.713                                                       
_cell_angle_gamma  90.000                                                       
                                                                                
_shelx_F_squared_multiplier     1.000                                           
                                                                                
loop_                                                                           
 _refln_index_h                                                                 
 _refln_index_k                                                                 
 _refln_index_l                                                                 
 _refln_F_squared_calc                                                          
 _refln_F_squared_meas                                                          
 _refln_F_squared_sigma                                                         
 _refln_observed_status                                                         
   2   0   0        649.94          4.80        13.57 o                         
   4   0   0      99377.10      79574.55      9090.34 o                         
   6   0   0       6295.08       5904.41       260.34 o                         
   8   0   0     819197.00     837376.00     23418.27 o                         
  10   0   0        541.61        859.36        95.99 o                         
  12   0   0      77627.34      82245.75      2417.10 o                         
  14   0   0       4884.87       6329.33       384.97 o                         
  16   0   0      77272.25      72004.07      2163.95 o                         
  18   0   0     137149.66     137791.02      4029.74 o                         
  20   0   0       1629.11       1810.16       201.37 o                         
  22   0   0      49852.83      45399.47      1477.40 o                         
  24   0   0      54953.60      57845.05      1839.15 o                         
  26   0   0       4393.27       4139.52       335.89 o                         
  28   0   0     124235.64     122704.05      3704.43 o                         
  30   0   0       3744.84       3888.93       389.12 o                         
  32   0   0       1045.89       1446.38       256.10 o                         
  34   0   0       2731.45       2496.38       318.65 o                         
  36   0   0      41722.45      33916.56      1293.03 o                         
  38   0   0          8.20        940.00       326.16 o                         
  40   0   0      11859.09      11941.51      1579.13 o                         
  42   0   0       5266.97       4844.14       689.90 o                         
  44   0   0      13650.55      12115.51       972.49 o                         
  46   0   0       1413.21       1689.89       543.04 o                         
  48   0   0      10618.31      10632.16       957.43 o                         
  50   0   0        567.68       1060.62       889.72 o                         
  52   0   0       7674.21       8391.73       927.56 o                         
  54   0   0         27.84       1394.97       551.31 o                         
  56   0   0       4192.83       4627.18       951.97 o                         
  58   0   0         28.22        557.52       629.81 o                         
  60   0   0      10747.03      11019.09      1409.62 o                         
  62   0   0          4.67       1326.79       703.04 o                         
  64   0   0         60.81        -79.67       717.64 o                         
  66   0   0          4.01        422.49       712.85 o                         
   1   1   0      11985.82      11244.78       360.91 o                         
   3   1   0      21989.25      22273.78       511.88 o                         
   5   1   0       5089.41       3786.14       138.32 o                         
   7   1   0       8932.39       8943.07       290.71 o                         
   9   1   0      13120.08      19534.79       488.07 o                         
  11   1   0       3748.36       6503.78       337.24 o                         
  13   1   0     422744.91     428899.69      9132.79 o                         
  15   1   0      43541.46      42783.64       949.05 o                         
  17   1   0      34820.66      33427.02       774.43 o                         
  19   1   0       5524.92       4986.43       350.60 o                         
  21   1   0      34217.67      31958.69       769.58 o                         
  23   1   0        503.41        849.97       114.74 o                         
  25   1   0        282.59       1363.07       148.55 o                         
  27   1   0      14026.67      14703.04       492.32 o                         
  29   1   0       2558.21       3293.84       225.46 o                         
  31   1   0      35396.00      34689.39       879.31 o                         
  33   1   0      17309.07      18466.23       640.02 o                         
  35   1   0         10.83        401.30       164.21 o                         
  37   1   0          3.09        365.21       185.05 o                         
  39   1   0       3844.39       4218.27       342.44 o                         
  41   1   0        652.07        768.93       326.80 o                         
  43   1   0         69.44        541.13       248.51 o                         
  45   1   0         11.92        133.10       264.27 o                         
  47   1   0      12417.91      11362.37       705.11 o                         
  49   1   0        349.88        502.43       294.54 o                         
  51   1   0       1891.85       2346.01       395.87 o                         
  53   1   0         65.23        -14.30       327.96 o                         
  55   1   0        162.82        379.12       384.13 o                         
  57   1   0        155.50       1004.69       397.04 o                         
  59   1   0       1607.36       1776.53       523.87 o                         
  61   1   0         75.07        -88.47       494.28 o                         
  63   1   0         31.15       1088.46       495.48 o                         
  65   1   0         46.86       1196.73       581.55 o                         
  67   1   0          1.62       1620.70       611.76 o                         
   0   2   0     275700.09     278267.25      7875.35 o                         
   2   2   0       6226.71       5391.06       177.87 o                         
   4   2   0       1800.29       2018.84       106.75 o                         
   6   2   0      26460.42      32155.67       709.02 o                         
   8   2   0        493.53        850.00       100.63 o                         
  10   2   0      45135.76      46746.45      1013.71 o                         
  12   2   0      25036.72      26331.76       666.94 o                         
  14   2   0      10841.47      11891.43       393.23 o                         
  16   2   0      60823.84      57271.73      1350.26 o                         
  18   2   0       1199.10       1128.95       129.88 o                         
  20   2   0       9712.12      10148.65       410.61 o                         
  22   2   0       5255.43       5552.12       309.60 o                         
  24   2   0      79319.11      75209.86      1784.48 o                         
  26   2   0      11209.24      13073.21       526.32 o                         
  28   2   0       3834.80       3872.30       217.60 o                         
  30   2   0        964.21       1700.61       238.79 o                         
  32   2   0      38847.05      35918.97      1002.62 o                         
  34   2   0       7067.76       6610.59       409.34 o                         
  36   2   0      20931.48      20184.96       752.62 o                         
  38   2   0        522.42       1330.27       261.11 o                         
  40   2   0      21473.88      20893.80       917.52 o                         
  42   2   0       1824.36       1891.98       284.78 o                         
  44   2   0       7906.48       7125.04       571.36 o                         
  46   2   0        711.62       1158.17       303.48 o                         
  48   2   0       4933.51       4437.93       502.71 o                         
  50   2   0       1420.23       1333.07       397.27 o                         
  52   2   0       3410.01       3462.66       519.14 o                         
  54   2   0         63.68         30.63       471.84 o                         
  56   2   0       1080.80       1492.61       431.54 o                         
  58   2   0        295.01        480.41       505.68 o                         
  60   2   0       4833.15       4814.59       599.37 o                         
  62   2   0         25.74       -184.70       465.99 o                         
  64   2   0         15.05       -294.19       653.62 o                         
  66   2   0         27.78       1933.47       614.21 o                         
   1   3   0      25770.59      27020.31       628.23 o                         
   3   3   0      23609.32      25783.78       604.07 o                         
   5   3   0       9339.88       9640.69       293.94 o                         
   7   3   0      80970.30      85411.86      1791.11 o                         
   9   3   0     162265.50     161138.33      3290.73 o                         
  11   3   0       8497.74       9163.36       299.86 o                         
  13   3   0       3631.17       4836.38       209.68 o                         
  15   3   0       1343.30       1756.90       150.94 o                         
  17   3   0        267.02        297.66        97.49 o                         
  19   3   0       7897.84       7617.18       359.03 o                         
  21   3   0        863.39       1482.98       163.70 o                         
  23   3   0      48750.85      47855.69      1220.82 o                         
  25   3   0       3473.53       6186.40       358.05 o                         
  27   3   0      71195.16      70201.27      1721.17 o                         
  29   3   0        212.14        477.15       170.08 o                         
  31   3   0        176.53        555.79       180.89 o                         
  33   3   0      47423.67      43609.31      1189.28 o                         
  35   3   0      25523.67      25922.07       886.38 o                         
  37   3   0      16109.85      16683.00      1237.68 o                         
  39   3   0       1957.91       2185.37       292.98 o                         
  41   3   0      10689.52      10345.91       570.45 o                         
  43   3   0       3230.78       4188.60       388.29 o                         
  45   3   0        325.58        453.60       290.68 o                         
  47   3   0      14674.34      13824.80       897.36 o                         
  49   3   0       6382.77       7071.29       650.24 o                         
  51   3   0        847.39       1496.46       398.11 o                         
  53   3   0       2765.56       3518.28       517.03 o                         
  55   3   0        495.79       1053.05       420.72 o                         
  57   3   0       2464.69       3609.24       548.40 o                         
  59   3   0       2364.28       2657.43       739.73 o                         
  61   3   0        523.27       1375.74       484.16 o                         
  63   3   0         55.92        703.58       517.76 o                         
  65   3   0        667.04       1147.50       844.71 o                         
   0   4   0       1026.44       1324.33       227.21 o                         
   2   4   0        780.75       1788.85       154.15 o                         
   4   4   0     111537.32     114258.25      2388.93 o                         
   6   4   0     110256.71     116612.68      2440.16 o                         
   8   4   0      61930.49      61971.55      1358.91 o                         
  10   4   0       1201.89       1752.28       140.31 o                         
  12   4   0      15053.24      14331.10       436.59 o                         
  14   4   0      11731.09      11876.91       405.79 o                         
  16   4   0      73440.20      70101.46      1549.98 o                         
  18   4   0      20763.17      22156.11       601.89 o                         
  20   4   0       1631.76       2075.04       198.59 o                         
  22   4   0      32002.14      32679.05       902.38 o                         
  24   4   0      11521.42       9925.79       471.98 o                         
  26   4   0       5571.72       5278.85       376.02 o                         
  28   4   0      11638.74      14881.98       692.80 o                         
  30   4   0       2268.58       2687.57       375.66 o                         
  32   4   0       5056.70       6048.48       405.14 o                         
  34   4   0        975.93       1191.11       250.20 o                         
  36   4   0       6101.59       5716.00       411.14 o                         
  38   4   0       6255.24       6792.36       461.04 o                         
  40   4   0       1092.23       1499.36       259.94 o                         
  42   4   0       2881.66       3068.08       383.00 o                         
  44   4   0      15755.50      14472.17       809.03 o                         
  46   4   0       1411.26       2222.55       394.28 o                         
  48   4   0       1359.15       1497.49       411.98 o                         
  50   4   0       2391.93       1929.76       422.15 o                         
  52   4   0         60.81        377.37       373.91 o                         
  54   4   0       2908.69       2486.38       474.83 o                         
  56   4   0         11.50        815.92       453.84 o                         
  58   4   0        141.13       1022.64       442.45 o                         
  60   4   0        554.72       1623.88       500.54 o                         
  62   4   0        209.81        389.62       465.29 o                         
  64   4   0          4.36       1680.19       510.69 o                         
   1   5   0        844.35        918.54       163.24 o                         
   3   5   0        540.40        568.38       102.92 o                         
   5   5   0      19728.59      17521.45       516.67 o                         
   7   5   0      46162.72      44881.82      1048.93 o                         
   9   5   0     147697.92     157949.28      3294.84 o                         
  11   5   0        460.55        737.63       120.73 o                         
  13   5   0      35396.17      36387.31       889.84 o                         
  15   5   0         88.73        342.73       114.52 o                         
  17   5   0      38421.39      37626.16       927.79 o                         
  19   5   0      16585.42      17657.22       556.85 o                         
  21   5   0         75.15        421.99       117.16 o                         
  23   5   0      23725.48      23480.99       772.27 o                         
  25   5   0      26607.09      25146.30       821.37 o                         
  27   5   0     105425.09      97356.80      2385.66 o                         
  29   5   0       7189.32       7587.47       496.23 o                         
  31   5   0       6044.44       5352.11       391.45 o                         
  33   5   0      39780.02      35997.60      1058.47 o                         
  35   5   0      16309.98      15717.61       817.63 o                         
  37   5   0       5526.90       5288.06       444.09 o                         
  39   5   0       3754.80       3048.92       381.86 o                         
  41   5   0      12168.33      10857.29       697.12 o                         
  43   5   0       3803.96       3761.61       519.11 o                         
  45   5   0       4116.68       5052.99       524.24 o                         
  47   5   0       4901.91       5139.30       523.29 o                         
  49   5   0       1469.74       1900.13       401.11 o                         
  51   5   0       3554.84       3444.83       505.87 o                         
  53   5   0        447.97       1049.67       421.28 o                         
  55   5   0       4087.23       4581.42       644.32 o                         
  57   5   0        673.52       1286.05       430.60 o                         
  59   5   0        216.38       1075.56       461.05 o                         
  61   5   0       2041.46       4123.14       630.58 o                         
  63   5   0         14.09       1721.08       526.92 o                         
   0   6   0       1747.62       3423.27       314.83 o                         
   2   6   0      50368.94      51633.07      1210.59 o                         
   4   6   0       3164.96       3363.50       226.96 o                         
   6   6   0      33266.62      31199.75       800.21 o                         
   8   6   0       3989.78       6205.45       321.33 o                         
  10   6   0      12033.12      15229.90       522.33 o                         
  12   6   0       2416.55       3585.79       245.48 o                         
  14   6   0       6506.58       8763.72       395.37 o                         
  16   6   0      15999.41      18068.12       586.81 o                         
  18   6   0       5050.71       6881.38       355.10 o                         
  20   6   0      11477.21      11642.32       465.25 o                         
  22   6   0       2758.23       2251.53       255.07 o                         
  24   6   0      34265.13      35601.94      1025.32 o                         
  26   6   0       4969.72       4991.65       410.54 o                         
  28   6   0        194.40        375.31       196.39 o                         
  30   6   0      18098.99      17788.58      1172.71 o                         
  32   6   0        725.27        528.54       235.06 o                         
  34   6   0        519.70        754.24       271.14 o                         
  36   6   0       1569.30       1758.89       368.99 o                         
  38   6   0       2732.71       1413.51       371.14 o                         
  40   6   0        546.58        700.74       295.51 o                         
  42   6   0       3187.43       2732.00       408.52 o                         
  44   6   0         32.40       1014.68       349.95 o                         
  46   6   0         39.09        335.81       329.02 o                         
  48   6   0        381.77       1858.47       412.68 o                         
  50   6   0       1911.52       1461.61       468.82 o                         
  52   6   0       2681.51       3602.68       772.81 o                         
  54   6   0        751.62       1135.43       448.29 o                         
  56   6   0         77.88       1088.04       474.35 o                         
  58   6   0        831.60       1402.64       540.33 o                         
  60   6   0       2088.83       2947.81       626.26 o                         
  62   6   0         47.70        705.80       465.56 o                         
   1   7   0       9982.13      10659.71       445.05 o                         
   3   7   0       4495.48       6426.77       339.18 o                         
   5   7   0      10662.24      12869.92       506.34 o                         
   7   7   0       1671.50       1269.72       237.97 o                         
   9   7   0      10656.48      13622.39       515.89 o                         
  11   7   0      23740.41      24115.42       893.03 o                         
  13   7   0      14675.29      14439.34       543.09 o                         
  15   7   0      19178.09      17429.45       702.12 o                         
  17   7   0      16740.42      17663.46       619.22 o                         
  19   7   0       3607.67       4378.28       300.84 o                         
  21   7   0       5380.09       5342.62       336.09 o                         
  23   7   0       9446.83      11135.46       793.05 o                         
  25   7   0      24905.50      22979.98       832.56 o                         
  27   7   0      17398.56      17556.72       868.42 o                         
  29   7   0      10268.00      10395.00       677.87 o                         
  31   7   0        400.27        265.33       247.70 o                         
  33   7   0       1115.43        996.45       283.85 o                         
  35   7   0         31.54        329.94       269.23 o                         
  37   7   0       1868.56       2101.06       346.22 o                         
  39   7   0       1834.90       2012.23       367.57 o                         
  41   7   0       2279.29       2276.84       389.93 o                         
  43   7   0       2065.94       1278.31       359.22 o                         
  45   7   0       1084.47       2034.67       416.45 o                         
  47   7   0       7331.89       6236.37       582.47 o                         
  49   7   0       3960.16       3951.13       504.98 o                         
  51   7   0       3677.89       5136.36       677.34 o                         
  53   7   0       7989.29       7251.03       911.23 o                         
  55   7   0        887.87       1270.20       501.40 o                         
  57   7   0        427.90        605.30       610.69 o                         
  59   7   0       1232.45       1580.24       650.09 o                         
  61   7   0        887.36       1216.36       569.76 o                         
   0   8   0      94844.38      96120.75      3054.35 o                         
   2   8   0      18155.30      19752.42       667.37 o                         
   4   8   0      17721.23      20764.11       689.90 o                         
   6   8   0      29696.81      28056.65       825.13 o                         
   8   8   0      16161.71      15581.36       630.96 o                         
  10   8   0       8595.13       9784.74       493.40 o                         
  12   8   0      17227.21      17988.55       841.28 o                         
  14   8   0       4234.11       3703.75       288.02 o                         
  16   8   0      34271.07      30988.45       902.54 o                         
  18   8   0       9159.91      11211.84       514.70 o                         
  20   8   0       1525.56       2309.83       279.79 o                         
  22   8   0      27328.80      25853.24       912.59 o                         
  24   8   0       9348.29       8886.02       515.68 o                         
  26   8   0       1356.95       2089.24       289.63 o                         
  28   8   0       4025.90       4338.14       424.26 o                         
  30   8   0        406.87        507.65       262.80 o                         
  32   8   0         44.58        496.88       297.47 o                         
  34   8   0        300.35        844.62       344.62 o                         
  36   8   0        941.10        938.45       357.00 o                         
  38   8   0        202.61        684.87       395.64 o                         
  40   8   0         23.90       1012.55       386.70 o                         
  42   8   0       1194.98       1377.56       398.69 o                         
  44   8   0        894.79        763.91       402.78 o                         
  46   8   0        134.63        930.33       394.60 o                         
  48   8   0       1266.79       1768.91       517.72 o                         
  50   8   0       1609.02       1950.62       468.65 o                         
  52   8   0       2650.30       4155.90       654.27 o                         
  54   8   0         84.94        874.77       442.36 o                         
  56   8   0        162.01       1098.63       547.81 o                         
  58   8   0       1162.16        820.68       565.96 o                         
   1   9   0       8817.53      10475.23       498.04 o                         
   3   9   0       6898.63       7842.44       487.33 o                         
   5   9   0         31.90        506.29       222.08 o                         
   7   9   0      22160.07      22874.30       956.93 o                         
   9   9   0        215.80        636.14       224.76 o                         
  11   9   0       1789.73       2421.22       271.92 o                         
  13   9   0        510.66        814.62       314.97 o                         
  15   9   0      13805.07      12677.25       826.23 o                         
  17   9   0        299.56        286.76       212.90 o                         
  19   9   0        181.53        224.70       245.02 o                         
  21   9   0        547.38       1187.24       275.49 o                         
  23   9   0      10811.68       9695.25       706.52 o                         
  25   9   0       3436.10       2865.70       467.52 o                         
  27   9   0       1393.70       2183.42       418.54 o                         
  29   9   0        596.06        786.69       332.20 o                         
  31   9   0       2266.48       2054.32       435.55 o                         
  33   9   0        212.62        882.73       362.55 o                         
  35   9   0       2106.00       2516.26       446.96 o                         
  37   9   0       6706.28       7050.56       957.38 o                         
  39   9   0       1507.18       1682.35       450.27 o                         
  41   9   0         32.16       1240.31       467.92 o                         
  43   9   0        781.09       2267.56      1144.62 o                         
  45   9   0       3103.34       4168.81       590.67 o                         
  47   9   0        499.46        868.24       423.11 o                         
  49   9   0        153.40        523.45       472.04 o                         
  51   9   0        814.70        695.80       492.48 o                         
  53   9   0       3369.38       4825.10      1132.99 o                         
  55   9   0         10.24       1186.71       498.68 o                         
  57   9   0         27.30        562.83       558.71 o                         
   0  10   0      39245.97      39277.48      1954.13 o                         
   2  10   0       1807.39       2295.58       346.11 o                         
   4  10   0         61.12        508.29       274.37 o                         
   6  10   0       1903.75       1337.91       336.10 o                         
   8  10   0      26119.77      26129.19      1379.42 o                         
  10  10   0       5210.57       5963.94       523.81 o                         
  12  10   0       1538.79       1089.57       270.58 o                         
  14  10   0         21.62       -105.57       238.41 o                         
  16  10   0      22999.07      23995.14      1099.10 o                         
  18  10   0        894.28       1201.61       331.84 o                         
  20  10   0        148.74        594.30       288.89 o                         
  22  10   0         32.30        472.53       332.67 o                         
  24  10   0      15469.04      14118.56       931.87 o                         
  26  10   0        996.63       1500.50       389.72 o                         
  28  10   0       1828.65       1716.60       473.58 o                         
  30  10   0       1151.29        802.71       413.43 o                         
  32  10   0       2571.66       2932.92       522.15 o                         
  34  10   0       1234.71       1244.97       473.37 o                         
  36  10   0         39.50        616.17       409.16 o                         
  38  10   0        793.77       1089.58       499.30 o                         
  40  10   0       7459.13       6841.52       913.25 o                         
  42  10   0        278.79        456.56       503.29 o                         
  44  10   0       1930.19       2159.96       481.28 o                         
  46  10   0        532.29        820.87       440.63 o                         
  48  10   0       2451.13       2248.29       812.28 o                         
  50  10   0        332.17        653.76       472.83 o                         
  52  10   0       1812.61       2457.48       570.16 o                         
  54  10   0          7.10       1195.34       522.87 o                         
   1  11   0       2559.33       2297.90       387.17 o                         
   3  11   0      26487.11      23258.09      1181.01 o                         
   5  11   0        391.62       1049.95       305.14 o                         
   7  11   0        967.96       1087.35       326.78 o                         
   9  11   0       4865.14       4501.60       461.98 o                         
  11  11   0      10760.26      10060.14       691.23 o                         
  13  11   0      11133.88      10848.12       712.72 o                         
  15  11   0       1101.51        950.24       370.03 o                         
  17  11   0          2.38        337.60       516.52 o                         
  19  11   0       2206.99       2744.41       506.42 o                         
  21  11   0       4719.33       3545.16       678.59 o                         
  23  11   0       4771.28       3666.66       583.82 o                         
  25  11   0        200.20        222.69       438.94 o                         
  27  11   0       2001.65       2778.29       557.55 o                         
  29  11   0        219.37       1307.60       484.17 o                         
  31  11   0      16552.91      14534.79      1629.88 o                         
  33  11   0        214.93        903.27       414.94 o                         
  35  11   0        607.64       1430.17       471.26 o                         
  37  11   0       3588.97       3485.00       583.50 o                         
  39  11   0       7686.30       5253.15       651.18 o                         
  41  11   0       2039.72       2799.34       538.58 o                         
  43  11   0        538.70       1725.27       505.85 o                         
  45  11   0        373.91        354.29       464.66 o                         
  47  11   0       1396.38       2467.53       824.31 o                         
  49  11   0       1021.92       2653.90       580.71 o                         
  51  11   0        401.91        676.85       521.55 o                         
   0  12   0       9973.24      11341.35      1094.99 o                         
   2  12   0        541.80       1140.44       356.83 o                         
   4  12   0       1167.18       1667.31       379.29 o                         
   6  12   0         68.71        663.40       328.65 o                         
   8  12   0       5488.82       6180.62       734.70 o                         
  10  12   0       1831.28       1763.70       415.58 o                         
  12  12   0       3245.39       2552.05       543.03 o                         
  14  12   0        619.46        747.17       415.77 o                         
  16  12   0      18545.06      18341.35      1293.76 o                         
  18  12   0        666.80        478.73       425.35 o                         
  20  12   0       2014.41       1204.61       484.47 o                         
  22  12   0       1620.30       1815.94       508.83 o                         
  24  12   0       3938.11       3427.16       645.34 o                         
  26  12   0        451.99        224.83       555.12 o                         
  28  12   0       3757.72       3958.89       654.76 o                         
  30  12   0       1366.87       1126.55       527.82 o                         
  32  12   0        696.41       1184.58       512.04 o                         
  34  12   0        144.28        863.54       485.85 o                         
  36  12   0       1584.20       1084.05       693.79 o                         
  38  12   0       1897.30       3926.47      1179.17 o                         
  40  12   0       5324.52       3760.71       685.14 o                         
  42  12   0         58.47        576.54       532.76 o                         
  44  12   0       2413.62       2132.80       943.03 o                         
  46  12   0         21.36       1298.04      1010.33 o                         
  48  12   0        685.25       2776.04       656.74 o                         
   1  13   0        164.52        -91.40       334.92 o                         
   3  13   0       3802.28       3016.26       469.94 o                         
   5  13   0       1947.36       1673.02       444.25 o                         
   7  13   0       1688.82       1482.64       435.49 o                         
   9  13   0          8.39        645.82       420.04 o                         
  11  13   0       2647.02       2092.47       540.24 o                         
  13  13   0       5533.18       6285.55       793.85 o                         
  15  13   0        285.57        397.47       469.66 o                         
  17  13   0       1590.93       1847.95       510.94 o                         
  19  13   0       1078.99        202.98       485.62 o                         
  21  13   0       3571.82       2969.13       634.60 o                         
  23  13   0        420.88       1496.17       529.03 o                         
  25  13   0       1178.79       1580.86       515.73 o                         
  27  13   0       1660.55       3004.97       618.96 o                         
  29  13   0       2220.21       2619.22       828.11 o                         
  31  13   0       2058.17       2273.88       630.52 o                         
  33  13   0       1778.54       2257.10       599.97 o                         
  35  13   0        577.01        794.24       519.85 o                         
  37  13   0         20.12        725.95       539.67 o                         
  39  13   0         86.32       1346.99       700.70 o                         
  41  13   0       2266.47       2672.69       655.51 o                         
  43  13   0        995.54        859.12       689.62 o                         
   0  14   0       6834.04       7326.64      1097.50 o                         
   2  14   0       4471.27       3903.90       525.07 o                         
   4  14   0       1526.88       1618.63       452.66 o                         
   6  14   0       2078.13       2591.95       503.57 o                         
   8  14   0        319.93        462.13       591.27 o                         
  10  14   0       5134.75       4845.55       767.99 o                         
  12  14   0         20.74        427.65       467.69 o                         
  14  14   0       6479.76       4076.00       724.07 o                         
  16  14   0       2867.53       2810.44       606.25 o                         
  18  14   0        133.99        417.50       488.60 o                         
  20  14   0         46.68       1087.73       578.84 o                         
  22  14   0       2473.67       2867.70       623.97 o                         
  24  14   0        445.89       1394.18       545.93 o                         
  26  14   0       1528.79       3259.38       691.17 o                         
  28  14   0       2632.06       2191.12       603.76 o                         
  30  14   0       4228.16       5676.73       822.04 o                         
  32  14   0         37.29       1139.59       600.98 o                         
  34  14   0         66.34         32.97       565.88 o                         
  36  14   0        175.89        766.27       560.45 o                         
  38  14   0       3651.85       3541.57       720.59 o                         
   1  15   0       3460.60       4058.79       590.03 o                         
   3  15   0       1631.66       2680.14       537.62 o                         
   5  15   0        108.76       1635.65       628.06 o                         
   7  15   0          8.61        653.22       719.30 o                         
   9  15   0       1055.11       2140.71      1069.05 o                         
  11  15   0        791.08        430.12       542.18 o                         
  13  15   0       2551.01       2077.71       851.64 o                         
  15  15   0         81.75        184.52       534.41 o                         
  17  15   0       2665.17       3520.24       691.62 o                         
  19  15   0        792.36       2366.15       656.44 o                         
  21  15   0        477.05       1598.52       620.54 o                         
  23  15   0        830.26        792.10       535.80 o                         
  25  15   0       3084.19       4592.76       749.14 o                         
  27  15   0       4681.69       3605.64       772.93 o                         
  29  15   0        115.06       1661.45       636.48 o                         
  31  15   0        128.08       1706.11       642.73 o                         
   0  16   0          0.14       2361.48       947.63 o                         
   2  16   0        707.43        233.85       599.22 o                         
   4  16   0        155.50        508.50       599.31 o                         
   6  16   0       4615.60       5116.44       942.94 o                         
   8  16   0        385.61       1025.20       560.46 o                         
  10  16   0        949.34       2557.06       660.52 o                         
  12  16   0        752.96       1840.13       689.58 o                         
  14  16   0       5038.75       3987.38      1157.37 o                         
  16  16   0         25.40       1588.53       660.00 o                         
  18  16   0       1043.17       1625.92       746.47 o                         
  20  16   0         14.19       1639.26       746.40 o                         
  22  16   0       3782.75       3876.93       850.25 o                         
   1  17   0       1494.87       1349.02       993.70 o                         
   3  17   0         31.05        534.69      1190.07 o                         
   5  17   0        476.23         82.02       863.05 o                         
   7  17   0       1382.08       1560.77       995.66 o                         
 -67   1   1        664.52       2091.98       592.88 o                         
 -65   1   1       3785.89       2808.15       635.30 o                         
 -63   1   1        320.09       1452.30       509.34 o                         
 -61   1   1         37.40        524.09       644.27 o                         
 -59   1   1       1045.69       1629.41       501.29 o                         
 -57   1   1       8568.70       7837.22       829.08 o                         
 -55   1   1        306.43         -4.27       362.85 o                         
 -53   1   1          0.75        347.77       362.53 o                         
 -51   1   1        208.97        945.21       415.01 o                         
 -49   1   1      26098.92      25447.97      1664.69 o                         
 -47   1   1        197.76        918.32       425.17 o                         
 -45   1   1       7794.19       7856.30       565.10 o                         
 -43   1   1         38.78        380.60       232.31 o                         
 -41   1   1      18506.28      16061.92       785.02 o                         
 -39   1   1       2218.06       2719.71       288.67 o                         
 -37   1   1        426.74        797.80       193.51 o                         
 -35   1   1       1425.76       2466.94       255.64 o                         
 -33   1   1      85976.22      76995.40      1744.09 o                         
 -31   1   1       2810.85       1932.64       183.27 o                         
 -29   1   1       2560.80       4178.64       406.22 o                         
 -27   1   1      40520.09      41495.15       996.72 o                         
 -25   1   1      51713.28      52138.12      1195.20 o                         
 -23   1   1         99.65        399.87        89.62 o                         
 -21   1   1       3605.24       4295.67       221.00 o                         
 -19   1   1      37947.05      35525.89       828.84 o                         
 -17   1   1       4274.80       5894.96       246.07 o                         
 -15   1   1       8946.56      11580.12       331.62 o                         
 -13   1   1      38444.87      40824.71       900.67 o                         
 -11   1   1        892.04       1224.10        85.15 o                         
  -9   1   1      22622.29      27555.78       658.54 o                         
  -7   1   1        886.42       1239.46        99.70 o                         
  -5   1   1     402886.22     408617.47      9451.58 o                         
  -3   1   1       1591.11       3082.12       239.91 o                         
  -1   1   1     124660.22     132404.94      3813.61 o                         
   1   1   1      19937.10      22833.92       525.04 o                         
   3   1   1     614316.94     682598.19     13526.17 o                         
   5   1   1       8878.98       9482.54       234.20 o                         
   7   1   1       7670.35      11470.36       303.69 o                         
   9   1   1      82319.51      91838.77      2007.60 o                         
  11   1   1      41184.51      43010.64       931.64 o                         
  13   1   1     139678.95     153254.08      3603.85 o                         
  15   1   1     119291.27     126958.89      2802.58 o                         
  17   1   1      11734.68      11546.46       352.74 o                         
  19   1   1      61555.39      52541.72      1173.31 o                         
  21   1   1       2409.37       4177.44       218.63 o                         
  23   1   1      49145.25      48317.20      1107.98 o                         
  25   1   1       4919.89       6715.72       296.79 o                         
  27   1   1      48466.11      42815.50      1029.12 o                         
  29   1   1        817.04        757.96       130.30 o                         
  31   1   1      10271.69      13032.31       483.73 o                         
  33   1   1        833.17       1287.50       192.73 o                         
  35   1   1      19391.77      19568.48       907.37 o                         
  37   1   1       4071.69       4909.10       365.15 o                         
  39   1   1       1853.12       2875.50       291.87 o                         
  41   1   1       4742.85       4507.47       407.36 o                         
  43   1   1      25453.59      26236.23      1058.81 o                         
  45   1   1       3753.20       4335.78       429.19 o                         
  47   1   1       1722.45       1960.14       468.11 o                         
  49   1   1        627.99       1225.17       324.66 o                         
  51   1   1       6479.25       6960.34       579.05 o                         
  53   1   1        150.34        535.63       327.50 o                         
  55   1   1       3399.93       4509.71       559.48 o                         
  57   1   1        135.44        367.20       581.14 o                         
  59   1   1       1422.86       1497.91       583.19 o                         
  61   1   1         31.87       1454.20       525.66 o                         
  63   1   1       3249.53       4064.51       662.56 o                         
  65   1   1        772.20       3088.19      1085.67 o                         
 -66   2   1        693.37       1889.31      1157.67 o                         
 -64   2   1        551.28       1434.26       590.37 o                         
 -62   2   1        293.06       1061.80       515.19 o                         
 -60   2   1       1149.52       2137.47       527.38 o                         
 -58   2   1       1337.39        916.10       590.53 o                         
 -56   2   1       1494.19       1667.20       465.09 o                         
 -54   2   1       3677.74       3648.17       721.70 o                         
 -52   2   1          3.73        -14.59       331.04 o                         
 -50   2   1        327.46        873.91       356.86 o                         
 -48   2   1        852.63       1175.67       419.97 o                         
 -46   2   1      19415.85      19144.65      1124.88 o                         
 -44   2   1       2339.51       2481.83       350.56 o                         
 -42   2   1      15153.51      13499.17       648.58 o                         
 -40   2   1       5656.92       6916.90       447.68 o                         
 -38   2   1       7376.02       8915.31       586.54 o                         
 -36   2   1        698.69       1418.97       220.85 o                         
 -34   2   1       7075.21       7918.24       650.36 o                         
 -32   2   1      24378.04      22150.55       743.42 o                         
 -30   2   1      59327.96      56781.46      1443.06 o                         
 -28   2   1       1218.64        855.13       169.74 o                         
 -26   2   1       3638.80       4381.88       373.32 o                         
 -24   2   1       9801.44      11223.38       464.03 o                         
 -22   2   1        235.54        636.27       130.73 o                         
 -20   2   1        552.12        696.30       143.56 o                         
 -18   2   1      14371.34      15086.76       479.20 o                         
 -16   2   1       8432.67       8424.12       430.25 o                         
 -14   2   1     237804.14     242938.41      5235.96 o                         
 -12   2   1       8481.62       8634.70       346.92 o                         
 -10   2   1      23587.55      21958.02       516.42 o                         
  -8   2   1     271240.03     289774.06      6190.95 o                         
  -6   2   1     122266.77     137934.31      2798.57 o                         
  -4   2   1        731.98       1396.71        87.94 o                         
  -2   2   1      14325.09      15882.35       398.92 o                         
   0   2   1      19761.31      22851.03       559.08 o                         
   2   2   1     166464.31     183271.73      3944.35 o                         
   4   2   1      15480.40      19801.53       490.23 o                         
   6   2   1      45788.32      52130.71      1110.85 o                         
   8   2   1     164346.00     167569.73      3397.57 o                         
  10   2   1       5648.06       4400.77       180.93 o                         
  12   2   1     120741.97     129584.20      2852.43 o                         
  14   2   1      19121.64      20508.37       509.58 o                         
  16   2   1      26271.88      27939.98       668.22 o                         
  18   2   1      32756.72      33957.41       803.47 o                         
  20   2   1       8514.80       9827.67       349.66 o                         
  22   2   1      50762.63      46611.85      1077.16 o                         
  24   2   1       1355.17       2079.74       180.90 o                         
  26   2   1       1230.49       2360.91       230.57 o                         
  28   2   1      19175.54      18620.61       580.55 o                         
  30   2   1      40945.24      37390.39       939.22 o                         
  32   2   1      13135.80      13847.24       595.90 o                         
  34   2   1        664.54       1086.00       198.47 o                         
  36   2   1      12646.85      11754.03       753.21 o                         
  38   2   1      11675.83      11422.64       595.68 o                         
  40   2   1        954.48        838.44       229.69 o                         
  42   2   1       1871.10       2936.47       458.86 o                         
  44   2   1      13576.00      13618.72       787.32 o                         
  46   2   1         22.33        692.35       286.73 o                         
  48   2   1        694.51       1597.13       344.29 o                         
  50   2   1        166.61        734.34       358.71 o                         
  52   2   1        606.10        635.74       373.76 o                         
  54   2   1       2934.84       4010.85       522.70 o                         
  56   2   1        207.08        -11.28       362.75 o                         
  58   2   1       1005.62       1627.21       458.19 o                         
  60   2   1        925.41       1805.53       491.03 o                         
  62   2   1       1554.26       2564.13       583.32 o                         
  64   2   1        226.41        903.02       554.42 o                         
  66   2   1         39.57        780.86       579.96 o                         
 -65   3   1       1011.28       1794.08       853.02 o                         
 -63   3   1          8.34        901.94       528.62 o                         
 -61   3   1        125.17       1345.31       452.11 o                         
 -59   3   1        101.39         98.19       458.13 o                         
 -57   3   1       1931.45       2369.22       501.00 o                         
 -55   3   1        164.28       1013.62       417.55 o                         
 -53   3   1        935.78       1475.00       425.74 o                         
 -51   3   1       4497.60       3789.61       533.53 o                         
 -49   3   1      20721.62      19174.37      1093.96 o                         
 -47   3   1       2162.68       3371.40       477.20 o                         
 -45   3   1       7285.93       6426.75       530.07 o                         
 -43   3   1       3002.94       3132.51       463.38 o                         
 -41   3   1       5682.15       6497.34       454.36 o                         
 -39   3   1        132.70        264.93       203.56 o                         
 -37   3   1       2176.61       1734.65       284.01 o                         
 -35   3   1       1454.09       1580.56       231.63 o                         
 -33   3   1      52497.02      46700.25      1265.15 o                         
 -31   3   1        420.37        441.46       168.31 o                         
 -29   3   1        874.43       1406.92       231.18 o                         
 -27   3   1         93.10        365.75       143.68 o                         
 -25   3   1      38883.48      35004.60       952.10 o                         
 -23   3   1        190.87        447.63       135.52 o                         
 -21   3   1       9170.71       8731.51       393.36 o                         
 -19   3   1       4977.83       5414.51       294.34 o                         
 -17   3   1      10666.34      12197.40       600.97 o                         
 -15   3   1      31928.57      30967.61       802.12 o                         
 -13   3   1      22962.59      22054.40       549.57 o                         
 -11   3   1      11604.01      14437.62       400.49 o                         
  -9   3   1       1316.44       1762.54       120.97 o                         
  -7   3   1        423.51       1127.83       107.07 o                         
  -5   3   1     383423.94     409787.59      8783.01 o                         
  -3   3   1       4423.20       5407.90       273.03 o                         
  -1   3   1      80791.41      88555.76      1845.46 o                         
   1   3   1      16494.56      16651.88       421.13 o                         
   3   3   1      70287.63      73439.16      1550.70 o                         
   5   3   1      52644.18      51571.89      1121.21 o                         
   7   3   1      31092.67      33312.04       765.61 o                         
   9   3   1       1548.41       2165.87       150.49 o                         
  11   3   1       7481.35       8716.22       310.95 o                         
  13   3   1      49279.94      56315.94      1243.75 o                         
  15   3   1       7271.29       8496.71       309.62 o                         
  17   3   1       6816.21       7190.51       285.16 o                         
  19   3   1      39128.70      39721.17       932.62 o                         
  21   3   1       7646.64      11205.94       464.75 o                         
  23   3   1      29241.59      28004.54       875.14 o                         
  25   3   1      54965.67      54657.48      1378.15 o                         
  27   3   1      21876.85      22678.71       740.86 o                         
  29   3   1      10247.05       9679.93       487.95 o                         
  31   3   1         15.51        383.49       178.02 o                         
  33   3   1      10948.24      10502.25       807.97 o                         
  35   3   1      25018.71      24846.67       867.85 o                         
  37   3   1        764.43       1225.42       229.58 o                         
  39   3   1       4747.23       4844.52       392.19 o                         
  41   3   1       1394.40       1111.56       260.48 o                         
  43   3   1       7369.19       7448.41       563.50 o                         
  45   3   1         96.66        391.74       254.67 o                         
  47   3   1         24.86        793.72       322.80 o                         
  49   3   1        101.72        800.44       354.08 o                         
  51   3   1       3941.23       3853.94       550.98 o                         
  53   3   1       1162.42       1352.49       421.01 o                         
  55   3   1       3526.60       3410.64       565.57 o                         
  57   3   1         36.75       1912.75       694.71 o                         
  59   3   1        442.79        768.55       422.83 o                         
  61   3   1        180.86        523.98       458.82 o                         
  63   3   1       2812.07       3571.91       968.70 o                         
  65   3   1        430.59       2770.18       668.01 o                         
 -64   4   1        990.69       1790.41       565.80 o                         
 -62   4   1        186.82        435.29       453.14 o                         
 -60   4   1       1917.85       2837.87       503.49 o                         
 -58   4   1       1499.41       2404.65       529.07 o                         
 -56   4   1        428.21       1237.25       425.10 o                         
 -54   4   1        605.95       2014.91       460.68 o                         
 -52   4   1        208.20        915.60       501.48 o                         
 -50   4   1         87.21        131.75       326.78 o                         
 -48   4   1        970.75       1556.66       399.19 o                         
 -46   4   1       4693.54       4698.23       478.17 o                         
 -44   4   1         78.80        611.69       312.18 o                         
 -42   4   1       5741.75       6316.65       525.70 o                         
 -40   4   1      12046.25      10564.57       662.64 o                         
 -38   4   1      38867.73      35778.71      1119.18 o                         
 -36   4   1        684.74        662.15       202.04 o                         
 -34   4   1       6605.40       6873.59       430.07 o                         
 -32   4   1      46376.41      42275.98      1178.08 o                         
 -30   4   1      37116.84      34775.53       997.25 o                         
 -28   4   1        368.42        529.57       172.23 o                         
 -26   4   1       8422.58       9138.55       458.18 o                         
 -24   4   1      47454.98      45000.01      1185.01 o                         
 -22   4   1      59940.78      56786.32      1420.56 o                         
 -20   4   1        745.84        647.01       144.30 o                         
 -18   4   1      54991.57      52434.55      1196.32 o                         
 -16   4   1      80203.03      79679.33      1737.22 o                         
 -14   4   1      74749.05      71966.16      1575.01 o                         
 -12   4   1       8764.58       9944.93       473.67 o                         
 -10   4   1      13247.81      14029.81       423.32 o                         
  -8   4   1       1568.88       1628.93       141.68 o                         
  -6   4   1      48488.10      53567.98      1192.16 o                         
  -4   4   1     119651.88     127048.05      2828.96 o                         
  -2   4   1      11428.13      12357.03       418.37 o                         
   0   4   1       1504.71       1625.93       142.73 o                         
   2   4   1     157827.80     171784.53      3759.89 o                         
   4   4   1      26802.75      29359.76       707.76 o                         
   6   4   1      31492.74      32975.82       778.91 o                         
   8   4   1       7247.13       7636.51       335.88 o                         
  10   4   1      51901.85      47751.53      1084.94 o                         
  12   4   1      58302.73      60905.27      1355.23 o                         
  14   4   1         46.89        493.83       100.68 o                         
  16   4   1        120.79        394.55        98.70 o                         
  18   4   1      81126.43      82777.94      1814.60 o                         
  20   4   1      11986.05      11880.96       496.80 o                         
  22   4   1       2083.19       2133.29       224.35 o                         
  24   4   1      50802.40      48551.17      1259.45 o                         
  26   4   1       1639.06       2068.35       232.98 o                         
  28   4   1      53660.60      46508.13      1490.94 o                         
  30   4   1      22208.67      22565.20       867.28 o                         
  32   4   1        266.67        714.19       200.99 o                         
  34   4   1       1076.98        944.28       239.16 o                         
  36   4   1      15123.30      14004.00       655.71 o                         
  38   4   1        775.71        697.40       249.22 o                         
  40   4   1       1782.77       2133.69       300.58 o                         
  42   4   1      25664.29      20802.06      1149.41 o                         
  44   4   1      24392.56      22289.28      1034.03 o                         
  46   4   1       3746.97       4207.39       613.61 o                         
  48   4   1       3239.31       2900.57       462.49 o                         
  50   4   1       1835.95       1749.15       414.14 o                         
  52   4   1        992.83       1691.63       500.50 o                         
  54   4   1       6427.23       6725.90       692.30 o                         
  56   4   1        188.95       1310.18       434.16 o                         
  58   4   1          3.72       1310.90       440.81 o                         
  60   4   1        359.45       1324.84       701.24 o                         
  62   4   1        988.46       2538.43       588.25 o                         
  64   4   1        263.85       1931.59       505.69 o                         
 -63   5   1        130.96        646.60       493.24 o                         
 -61   5   1         46.64        769.72       443.20 o                         
 -59   5   1          7.02        819.96       470.11 o                         
 -57   5   1        437.63       1279.88       572.19 o                         
 -55   5   1         12.32        777.22       534.38 o                         
 -53   5   1       3853.64       3613.53       542.90 o                         
 -51   5   1         69.81       -336.41       352.14 o                         
 -49   5   1       1415.43       2207.85       417.25 o                         
 -47   5   1       1618.53       1479.08       402.25 o                         
 -45   5   1        667.70       1258.97       351.58 o                         
 -43   5   1        507.67        616.32       286.55 o                         
 -41   5   1        630.61        610.73       272.67 o                         
 -39   5   1       7915.20       7169.39       552.38 o                         
 -37   5   1       1260.60       1436.60       286.20 o                         
 -35   5   1       4637.96       3864.88       404.97 o                         
 -33   5   1        480.12       1038.84       222.21 o                         
 -31   5   1        283.29        379.81       173.87 o                         
 -29   5   1         68.86        522.57       176.12 o                         
 -27   5   1      28806.88      26347.50       855.82 o                         
 -25   5   1         32.14        397.79       161.75 o                         
 -23   5   1        439.11        575.58       155.63 o                         
 -21   5   1       3372.09       3807.49       327.59 o                         
 -19   5   1        864.90       1274.12       148.09 o                         
 -17   5   1        836.61        593.97       127.41 o                         
 -15   5   1      27623.10      27335.57       724.19 o                         
 -13   5   1        795.28       1457.46       153.66 o                         
 -11   5   1      37876.09      39736.58       955.32 o                         
  -9   5   1         44.23        344.64       107.40 o                         
  -7   5   1       7751.35       9719.22       379.61 o                         
  -5   5   1      12185.87      15439.48       493.87 o                         
  -3   5   1       1130.60       2058.20       211.73 o                         
  -1   5   1         25.36       1819.98       292.09 o                         
   1   5   1      28435.94      26814.04       792.78 o                         
   3   5   1        974.56       1438.18       136.60 o                         
   5   5   1       7012.30       8213.43       543.39 o                         
   7   5   1        355.05        145.88       132.17 o                         
   9   5   1       3636.02       5023.63       262.03 o                         
  11   5   1       1494.75       1467.69       174.96 o                         
  13   5   1       5391.38       4707.75       293.45 o                         
  15   5   1       4334.45       4442.62       263.75 o                         
  17   5   1       3671.73       3859.03       277.19 o                         
  19   5   1       1913.97       1872.30       178.18 o                         
  21   5   1      12573.52      14917.09       520.12 o                         
  23   5   1       1795.66       1816.17       181.40 o                         
  25   5   1       5520.39       5707.40       373.32 o                         
  27   5   1         19.63        272.23       224.16 o                         
  29   5   1       1529.00       2074.61       258.39 o                         
  31   5   1        705.30        906.56       242.00 o                         
  33   5   1       2980.41       1815.95       264.59 o                         
  35   5   1       2670.77       2603.42       301.23 o                         
  37   5   1       3455.86       4823.58       547.66 o                         
  39   5   1          4.20        357.36       233.14 o                         
  41   5   1       4796.94       4293.80       497.31 o                         
  43   5   1       5564.96       6003.68       519.38 o                         
  45   5   1       1440.63       1466.27       358.84 o                         
  47   5   1        391.43       1183.46       356.53 o                         
  49   5   1         62.33        144.52       306.22 o                         
  51   5   1         30.73        403.48       382.74 o                         
  53   5   1        978.56        789.11       430.81 o                         
  55   5   1        176.38        512.93       421.03 o                         
  57   5   1        866.44       1176.03       483.24 o                         
  59   5   1        636.98       1298.74       479.36 o                         
  61   5   1         11.24        419.14       480.60 o                         
  63   5   1          4.95       1298.11       490.26 o                         
 -62   6   1         18.11       1075.38       527.60 o                         
 -60   6   1        440.41       1748.96       527.73 o                         
 -58   6   1      10459.40       8733.11       816.63 o                         
 -56   6   1        550.91       1462.81       496.52 o                         
 -54   6   1         12.73        573.17       438.91 o                         
 -52   6   1         75.33        322.30       400.39 o                         
 -50   6   1       1234.42       1540.99       448.92 o                         
 -48   6   1       8067.40       7514.25       625.16 o                         
 -46   6   1         60.38        615.58       335.08 o                         
 -44   6   1       3218.01       1958.44       369.78 o                         
 -42   6   1       1519.86        997.58       431.23 o                         
 -40   6   1       2712.40       2697.27       382.33 o                         
 -38   6   1       8456.74       8948.86       631.11 o                         
 -36   6   1       6960.04       7338.32       554.33 o                         
 -34   6   1       1754.05       2046.44       321.56 o                         
 -32   6   1       2738.12       3144.56       362.08 o                         
 -30   6   1      41582.13      36108.55      1164.76 o                         
 -28   6   1        271.18       1050.53       247.60 o                         
 -26   6   1       4837.02       5169.15       367.65 o                         
 -24   6   1      10489.21      11393.16       690.76 o                         
 -22   6   1      67524.61      59914.96      1413.20 o                         
 -20   6   1       2202.36       2284.76       206.70 o                         
 -18   6   1      12443.84      13005.43       492.78 o                         
 -16   6   1         83.12        414.87       129.89 o                         
 -14   6   1     134326.00     131761.08      2815.54 o                         
 -12   6   1        547.37        952.09       142.40 o                         
 -10   6   1      19047.38      18150.12       580.42 o                         
  -8   6   1       3382.14       3941.56       254.68 o                         
  -6   6   1      68044.84      69139.05      1564.27 o                         
  -4   6   1      19259.76      19528.05       599.01 o                         
  -2   6   1      50838.24      57059.35      1315.20 o                         
   0   6   1      12817.74      12339.70       452.91 o                         
   2   6   1      79294.12      81849.76      1809.08 o                         
   4   6   1      12069.61      11819.98       519.91 o                         
   6   6   1       1199.24       1576.30       160.50 o                         
   8   6   1       2038.74       1046.95       140.97 o                         
  10   6   1       2018.44       1599.63       165.55 o                         
  12   6   1      12870.65      12128.92       464.40 o                         
  14   6   1        531.04        253.28       129.17 o                         
  16   6   1      12384.27      11916.84       587.44 o                         
  18   6   1      56429.22      51420.64      1238.19 o                         
  20   6   1      43216.13      41884.19      1046.80 o                         
  22   6   1       6413.60       7582.82       383.39 o                         
  24   6   1       2723.19       3688.51       308.69 o                         
  26   6   1      21972.34      25416.66      1246.77 o                         
  28   6   1      25438.42      24668.26       868.14 o                         
  30   6   1       6161.83       6142.26       493.95 o                         
  32   6   1        611.31        668.48       222.82 o                         
  34   6   1       7130.36       7983.85       508.15 o                         
  36   6   1      16777.32      13728.46       875.28 o                         
  38   6   1        569.92        987.17       290.96 o                         
  40   6   1       3997.11       2893.35       403.22 o                         
  42   6   1       3706.22       4401.40       503.99 o                         
  44   6   1       7711.57       6548.52       615.60 o                         
  46   6   1        816.48       1191.85       327.76 o                         
  48   6   1       6220.08       7003.61       619.07 o                         
  50   6   1         35.80        538.75       359.24 o                         
  52   6   1       2178.49       2018.02       474.02 o                         
  54   6   1       2674.97       3012.34       846.14 o                         
  56   6   1       1633.12       2344.97       487.28 o                         
  58   6   1          4.88        861.36       481.82 o                         
  60   6   1        422.97        909.22       462.15 o                         
  62   6   1        599.53        987.77       619.00 o                         
 -61   7   1         19.90       1842.59       602.88 o                         
 -59   7   1        471.73       1684.28       606.28 o                         
 -57   7   1       1317.42       1972.53       692.39 o                         
 -55   7   1       2457.24       3952.07       588.27 o                         
 -53   7   1         71.93        872.28       440.29 o                         
 -51   7   1         41.24        951.52       390.17 o                         
 -49   7   1       1089.87       1702.42       401.46 o                         
 -47   7   1         60.45       1067.99       385.86 o                         
 -45   7   1          1.10        265.32       345.05 o                         
 -43   7   1       5106.29       6017.21       691.05 o                         
 -41   7   1       1450.17       1409.96       353.96 o                         
 -39   7   1       1404.32       1278.88       345.92 o                         
 -37   7   1       7606.17       6229.40       529.11 o                         
 -35   7   1       4829.29       4732.39       465.32 o                         
 -33   7   1         61.80        269.06       254.04 o                         
 -31   7   1       2778.54       2559.47       343.99 o                         
 -29   7   1         64.05        395.72       227.73 o                         
 -27   7   1      17052.77      16691.35       737.30 o                         
 -25   7   1      21851.63      22397.60       987.28 o                         
 -23   7   1       6403.32       6717.97       615.92 o                         
 -21   7   1       2994.70       3056.74       242.17 o                         
 -19   7   1        534.10        752.87       172.76 o                         
 -17   7   1      15430.70      16452.96       589.67 o                         
 -15   7   1       3299.93       3417.21       268.10 o                         
 -13   7   1         65.43        555.43       146.11 o                         
 -11   7   1        121.83        471.13       146.41 o                         
  -9   7   1      28517.85      27360.44       823.00 o                         
  -7   7   1       3773.28       5569.09       320.28 o                         
  -5   7   1      25420.57      25444.89       742.38 o                         
  -3   7   1     115821.59     114992.80      2506.78 o                         
  -1   7   1      29882.18      27778.59       771.81 o                         
   1   7   1      14414.84      18935.91       617.24 o                         
   3   7   1      40807.08      44631.59      1092.91 o                         
   5   7   1      45884.01      48893.77      1183.70 o                         
   7   7   1       4051.88       3989.33       261.99 o                         
   9   7   1       5483.17       6663.75       344.95 o                         
  11   7   1      32182.87      32724.97       866.62 o                         
  13   7   1      33409.15      33445.89       892.58 o                         
  15   7   1       2119.08       1743.84       211.10 o                         
  17   7   1      13307.20      12812.27       525.71 o                         
  19   7   1      27498.78      28098.59       950.30 o                         
  21   7   1      28792.56      27875.08       829.83 o                         
  23   7   1        112.44        264.26       191.67 o                         
  25   7   1         38.23        635.93       209.66 o                         
  27   7   1      19627.20      19476.78       790.96 o                         
  29   7   1       1456.23       1868.60       258.19 o                         
  31   7   1       1879.42       2218.27       287.70 o                         
  33   7   1      25950.93      23802.09      1047.26 o                         
  35   7   1       6299.59       5895.06       497.63 o                         
  37   7   1       2671.37       3342.97       421.25 o                         
  39   7   1        941.37       1378.09       320.22 o                         
  41   7   1       1396.04       2017.43       363.77 o                         
  43   7   1       4745.13       4633.59       504.81 o                         
  45   7   1        566.90        675.77       323.27 o                         
  47   7   1       7207.31       6796.30       767.37 o                         
  49   7   1         13.99        290.73       414.38 o                         
  51   7   1       3371.34       4174.25       572.78 o                         
  53   7   1         48.76        426.01       404.90 o                         
  55   7   1        936.26        910.20       508.08 o                         
  57   7   1       1651.36       2228.58       594.22 o                         
  59   7   1        269.37       1257.46       598.34 o                         
  61   7   1        184.97       2054.87       589.68 o                         
 -58   8   1       1178.85       1292.69       585.54 o                         
 -56   8   1       1033.86       1000.20       582.63 o                         
 -54   8   1        340.75       1747.00       486.90 o                         
 -52   8   1        108.41       1197.06       475.49 o                         
 -50   8   1       4618.08       4436.29       614.03 o                         
 -48   8   1       1638.85       1486.49       452.26 o                         
 -46   8   1        795.85       1555.86       536.14 o                         
 -44   8   1        579.25       1466.77       418.84 o                         
 -42   8   1      10025.85      10062.94       811.54 o                         
 -40   8   1       4756.86       4339.46       557.12 o                         
 -38   8   1         98.77        575.08       338.94 o                         
 -36   8   1        321.17        433.72       321.48 o                         
 -34   8   1        122.23        248.45       284.77 o                         
 -32   8   1        578.67        855.35       283.03 o                         
 -30   8   1       2585.18       2590.27       359.83 o                         
 -28   8   1        315.25        433.15       279.60 o                         
 -26   8   1      13318.30      14755.54       773.77 o                         
 -24   8   1      14837.92      16103.96       921.30 o                         
 -22   8   1      19720.07      19818.88       795.49 o                         
 -20   8   1       5315.40       5776.20       465.57 o                         
 -18   8   1        677.34        768.16       197.17 o                         
 -16   8   1      26180.92      27676.69       842.65 o                         
 -14   8   1       7154.53       9185.31       511.66 o                         
 -12   8   1      30262.04      27493.53       826.29 o                         
 -10   8   1         28.21        474.44       174.90 o                         
  -8   8   1       6280.01       7971.13       418.61 o                         
  -6   8   1      28229.43      28731.34       840.38 o                         
  -4   8   1      32985.02      33179.39       896.47 o                         
  -2   8   1       8035.02       9950.68       461.89 o                         
   0   8   1       2531.14       2973.74       250.88 o                         
   2   8   1       5077.09       7166.32       371.68 o                         
   4   8   1      32651.72      30324.15       870.27 o                         
   6   8   1      30651.35      30923.25       871.90 o                         
   8   8   1          0.75        818.72       163.17 o                         
  10   8   1      14143.35      14792.27       572.52 o                         
  12   8   1      13002.01      12423.68       521.92 o                         
  14   8   1        258.11        519.50       188.56 o                         
  16   8   1       1023.66       1708.97       225.16 o                         
  18   8   1      10708.53      11142.85       539.00 o                         
  20   8   1      27016.19      26577.55      1231.71 o                         
  22   8   1         70.75        263.78       242.30 o                         
  24   8   1        246.87        655.08       261.71 o                         
  26   8   1      22131.40      20033.74       971.31 o                         
  28   8   1       7032.85       6703.75       521.20 o                         
  30   8   1       1525.09       1357.26       353.43 o                         
  32   8   1         72.07        320.05       290.74 o                         
  34   8   1        874.49       1145.77       376.53 o                         
  36   8   1        654.69        547.02       331.93 o                         
  38   8   1        221.50        503.25       367.87 o                         
  40   8   1         17.32        451.55       383.90 o                         
  42   8   1       4599.07       3871.13       510.66 o                         
  44   8   1       1805.01       1743.21       434.90 o                         
  46   8   1       4635.05       4696.92       597.30 o                         
  48   8   1       3622.78       5162.75       611.30 o                         
  50   8   1        279.02        622.77       548.37 o                         
  52   8   1       4660.49       4103.89       587.88 o                         
  54   8   1       2558.34       3153.88       550.08 o                         
  56   8   1       3971.25       3723.87       692.98 o                         
  58   8   1        148.20       1008.68       555.08 o                         
 -57   9   1       2017.22       1571.82       678.21 o                         
 -55   9   1       1258.90       1088.70       656.69 o                         
 -53   9   1         97.97        934.26       481.75 o                         
 -51   9   1         39.26        838.21       503.88 o                         
 -49   9   1       5433.06       4717.28       669.00 o                         
 -47   9   1       1245.70       1356.72       450.66 o                         
 -45   9   1        626.36        645.55       431.41 o                         
 -43   9   1        491.65       1158.25       683.36 o                         
 -41   9   1       1361.24       1664.16       447.57 o                         
 -39   9   1        101.63        535.09       366.48 o                         
 -37   9   1         67.50        793.82       375.37 o                         
 -35   9   1       1194.43       1753.36       439.11 o                         
 -33   9   1       2925.22       3280.40       560.71 o                         
 -31   9   1        148.56        458.53       340.39 o                         
 -29   9   1      10580.46       9470.30       895.22 o                         
 -27   9   1         59.67        268.23       301.57 o                         
 -25   9   1      16350.92      15420.71       948.12 o                         
 -23   9   1         53.76        576.69       333.38 o                         
 -21   9   1      13115.27      12868.56      1066.21 o                         
 -19   9   1       2421.80       2514.18       353.72 o                         
 -17   9   1       7467.57       7452.84       486.32 o                         
 -15   9   1         85.16        549.03       238.60 o                         
 -13   9   1       6225.69       7579.74       495.27 o                         
 -11   9   1       3496.59       3753.73       349.04 o                         
  -9   9   1      48090.38      43049.81      1124.60 o                         
  -7   9   1      13532.88      16573.55       696.23 o                         
  -5   9   1      17456.08      18668.48       802.30 o                         
  -3   9   1      23325.69      24523.41       799.01 o                         
  -1   9   1      10218.76      10675.84       575.04 o                         
   1   9   1         25.11        184.26       224.03 o                         
   3   9   1      11722.67      11457.12       725.82 o                         
   5   9   1         20.09        620.25       222.38 o                         
   7   9   1         11.68        363.12       212.66 o                         
   9   9   1       6908.75       8215.97       623.52 o                         
  11   9   1      35804.41      32324.83      1107.68 o                         
  13   9   1       4078.61       4876.18       406.36 o                         
  15   9   1       2440.32       2885.96       315.21 o                         
  17   9   1        514.25        586.92       243.10 o                         
  19   9   1      27745.52      25347.57      1334.37 o                         
  21   9   1       7378.06       8931.33       621.23 o                         
  23   9   1       6087.42       6663.19       691.50 o                         
  25   9   1          6.16        557.70       257.51 o                         
  27   9   1      14584.68      13342.98       870.28 o                         
  29   9   1       1146.78       1752.43       402.15 o                         
  31   9   1       1716.17       2144.26       438.92 o                         
  33   9   1        146.13        465.58       314.78 o                         
  35   9   1      15744.03      12168.05       882.02 o                         
  37   9   1       1146.69        522.65       377.55 o                         
  39   9   1         14.94        224.86       377.49 o                         
  41   9   1       1798.04       1110.44       502.48 o                         
  43   9   1       6582.13       7056.88       819.95 o                         
  45   9   1        210.56       1150.74       427.25 o                         
  47   9   1        843.60       1263.68       462.60 o                         
  49   9   1        125.85       1580.69       460.84 o                         
  51   9   1        611.98       1480.63       558.07 o                         
  53   9   1        343.25        512.41       479.20 o                         
  55   9   1        526.33       1081.89       682.36 o                         
  57   9   1         21.85        655.94       545.04 o                         
 -54  10   1        254.12       1107.63       601.02 o                         
 -52  10   1       2063.68       1786.45       570.07 o                         
 -50  10   1        594.79       1883.22       538.04 o                         
 -48  10   1        244.44       1049.74       506.36 o                         
 -46  10   1       1087.38       1630.89       496.19 o                         
 -44  10   1        390.61       1562.49       470.01 o                         
 -42  10   1       1722.03       1579.76       450.80 o                         
 -40  10   1        674.24         41.25       395.13 o                         
 -38  10   1          5.11        352.24       390.80 o                         
 -36  10   1       5806.91       5719.58       622.71 o                         
 -34  10   1       5227.91       4329.56       573.80 o                         
 -32  10   1        855.57        977.15       364.78 o                         
 -30  10   1         82.90        272.77       350.76 o                         
 -28  10   1       1637.09       1045.37       434.30 o                         
 -26  10   1       9681.12       8538.21       712.12 o                         
 -24  10   1        165.14        -67.31       336.71 o                         
 -22  10   1       3261.95       4484.39       508.31 o                         
 -20  10   1      10986.04       9921.41       924.98 o                         
 -18  10   1         38.26        666.47       291.16 o                         
 -16  10   1       3569.02       3396.90       463.11 o                         
 -14  10   1         82.90        346.08       258.50 o                         
 -12  10   1        686.95         73.91       270.39 o                         
 -10  10   1       1147.21       1256.87       333.05 o                         
  -8  10   1       2061.22       1712.13       476.97 o                         
  -6  10   1       2408.22       3491.26       418.19 o                         
  -4  10   1       3268.40       3128.51       467.67 o                         
  -2  10   1       2705.19       2959.12       379.22 o                         
   0  10   1        158.89        739.78       261.94 o                         
   2  10   1         13.37        441.88       279.61 o                         
   4  10   1       7870.81       6341.43       531.11 o                         
   6  10   1      11484.15      12472.77      1096.72 o                         
   8  10   1       5567.82       5895.26       445.33 o                         
  10  10   1       9072.52      10639.40       636.73 o                         
  12  10   1       1861.38       1352.85       277.47 o                         
  14  10   1       4651.55       4494.93       404.04 o                         
  16  10   1       5180.95       5283.36       483.48 o                         
  18  10   1       2623.20       3000.35       398.18 o                         
  20  10   1       1098.90       1746.10       341.35 o                         
  22  10   1       1136.16       1885.54       343.44 o                         
  24  10   1        633.21        511.75       348.78 o                         
  26  10   1       3209.93       3285.98       486.38 o                         
  28  10   1        835.14       1301.27       377.94 o                         
  30  10   1        676.59        393.07       359.78 o                         
  32  10   1        443.17       1013.91       407.70 o                         
  34  10   1       4723.18       3902.40       540.57 o                         
  36  10   1        345.48        578.44       510.68 o                         
  38  10   1        176.02        879.34       421.39 o                         
  40  10   1       4088.44       3651.99       562.54 o                         
  42  10   1       4282.12       3364.59       567.20 o                         
  44  10   1        107.04        701.04       414.57 o                         
  46  10   1         20.15        499.90       446.33 o                         
  48  10   1        129.75       1313.26       494.22 o                         
  50  10   1       1733.94       2545.22       537.38 o                         
  52  10   1         29.43        187.80       467.71 o                         
  54  10   1          0.35        965.58       518.42 o                         
 -51  11   1          4.94       1283.58       554.33 o                         
 -49  11   1       3467.99       4354.79       663.34 o                         
 -47  11   1        316.63        251.49       520.90 o                         
 -45  11   1        600.96        979.71       497.96 o                         
 -43  11   1       1133.85       1257.88       494.68 o                         
 -41  11   1       4704.90       4485.09       683.45 o                         
 -39  11   1       5287.64       4168.05      1237.83 o                         
 -37  11   1        904.48       1123.49       536.65 o                         
 -35  11   1        415.42        911.57       642.54 o                         
 -33  11   1       7815.97       7130.39       828.01 o                         
 -31  11   1        478.91        361.43       419.33 o                         
 -29  11   1        377.41        235.74       430.71 o                         
 -27  11   1        340.03        579.46       452.16 o                         
 -25  11   1        332.68        320.98       461.59 o                         
 -23  11   1        204.75        512.29       402.56 o                         
 -21  11   1       2011.24       1587.16       563.79 o                         
 -19  11   1       2808.72       2535.28       545.68 o                         
 -17  11   1       9925.82       8102.81      1239.38 o                         
 -15  11   1        638.16        645.73       395.94 o                         
 -13  11   1      22723.08      21435.52      1022.59 o                         
 -11  11   1       1410.87       1680.19       355.06 o                         
  -9  11   1        436.37        674.68       307.89 o                         
  -7  11   1        584.90        896.76       323.22 o                         
  -5  11   1      18342.63      16976.85       914.80 o                         
  -3  11   1       2357.01       2276.28       386.84 o                         
  -1  11   1       6832.75       7007.14       586.13 o                         
   1  11   1          8.97        250.92       300.06 o                         
   3  11   1      17668.86      16035.41       890.88 o                         
   5  11   1       3316.09       3442.90       440.68 o                         
   7  11   1       1516.80       1112.76       310.20 o                         
   9  11   1         96.01        629.91       280.29 o                         
  11  11   1       8889.47       7405.63       641.94 o                         
  13  11   1        110.58        364.73       275.17 o                         
  15  11   1       4129.57       4630.13       606.92 o                         
  17  11   1       1963.89       1552.07       502.94 o                         
  19  11   1      15010.02      13885.44      1025.23 o                         
  21  11   1       2577.62       1997.68       579.85 o                         
  23  11   1       2186.47       3006.89       570.66 o                         
  25  11   1       7125.15       6769.63       752.10 o                         
  27  11   1       6600.40       6250.80       673.12 o                         
  29  11   1        123.93        568.02       407.80 o                         
  31  11   1       1106.25       1321.75       493.43 o                         
  33  11   1        799.71       1415.59       467.01 o                         
  35  11   1       2826.18       3887.24       757.13 o                         
  37  11   1        721.39       1113.19       481.40 o                         
  39  11   1        450.98        741.56       449.19 o                         
  41  11   1         44.02        976.08       466.90 o                         
  43  11   1       6213.51       5021.47       660.12 o                         
  45  11   1        471.86       1902.99       534.09 o                         
  47  11   1       1925.59       2718.99       562.79 o                         
  49  11   1        249.45       2151.39       604.27 o                         
  51  11   1        445.61       1384.97       528.49 o                         
 -48  12   1        894.44       1918.26       610.45 o                         
 -46  12   1       1365.33       1611.38       617.80 o                         
 -44  12   1        945.68       1103.70       599.98 o                         
 -42  12   1        101.86        582.61       527.79 o                         
 -40  12   1        685.02       1020.66       530.23 o                         
 -38  12   1       2016.43       3181.78      1026.12 o                         
 -36  12   1       6169.96       5836.43       796.36 o                         
 -34  12   1         42.83       1245.90       524.16 o                         
 -32  12   1          3.40        186.18       477.12 o                         
 -30  12   1        706.29       1361.15       526.23 o                         
 -28  12   1       7642.46       5900.91       760.75 o                         
 -26  12   1        495.28        680.33       488.09 o                         
 -24  12   1        226.36        602.74       467.36 o                         
 -22  12   1      13687.54      10801.87      1617.42 o                         
 -20  12   1        224.46         55.28       483.04 o                         
 -18  12   1       4269.10       5445.94      1001.19 o                         
 -16  12   1        577.26       1515.68       528.86 o                         
 -14  12   1         79.11        -37.66       410.69 o                         
 -12  12   1       6896.48       6020.43       776.91 o                         
 -10  12   1        558.89        929.48       362.06 o                         
  -8  12   1       9085.67       8195.29       725.48 o                         
  -6  12   1        484.58        389.63       320.36 o                         
  -4  12   1        448.83        283.65       358.88 o                         
  -2  12   1        117.50        789.86       342.44 o                         
   0  12   1       3249.09       2915.54       443.72 o                         
   2  12   1       1788.49       1996.05       376.56 o                         
   4  12   1        440.90        815.85       340.75 o                         
   6  12   1       7300.43       6569.12       682.92 o                         
   8  12   1         77.13        571.87       378.14 o                         
  10  12   1         15.09        623.43       356.28 o                         
  12  12   1       6862.55       6271.23       652.03 o                         
  14  12   1       2286.03       1835.18       462.79 o                         
  16  12   1      10366.16      10640.00      1123.06 o                         
  18  12   1        357.52        205.78       517.91 o                         
  20  12   1        509.80        812.97       466.05 o                         
  22  12   1         61.38        255.62       421.70 o                         
  24  12   1       2370.98       2665.87       563.55 o                         
  26  12   1        440.29       1102.77       459.18 o                         
  28  12   1          3.97       -156.71       390.99 o                         
  30  12   1       1466.39       2308.46       553.84 o                         
  32  12   1       5944.67       5749.05       784.45 o                         
  34  12   1       2299.99       2619.88       621.59 o                         
  36  12   1        552.74       1357.88       548.49 o                         
  38  12   1       3483.31       3018.91       684.08 o                         
  40  12   1       4487.11       5808.31      1034.43 o                         
  42  12   1        464.48       1503.35       569.58 o                         
  44  12   1        839.10        856.39       581.82 o                         
  46  12   1       2518.79       3291.14       663.83 o                         
 -43  13   1       1681.71        904.21       632.40 o                         
 -41  13   1       1630.46       2344.90       631.21 o                         
 -39  13   1        120.53        566.77       577.92 o                         
 -37  13   1        976.11       1617.79       606.58 o                         
 -35  13   1       2654.63       2498.37       670.48 o                         
 -33  13   1       2646.43       1799.63       902.88 o                         
 -31  13   1       1210.90       1614.13       581.90 o                         
 -29  13   1        916.29        705.37       526.67 o                         
 -27  13   1       5332.51       4478.49       741.30 o                         
 -25  13   1        194.73        197.88       481.53 o                         
 -23  13   1         45.99        -18.55       602.38 o                         
 -21  13   1        714.17       1636.77       569.14 o                         
 -19  13   1       7981.30       8293.26       897.81 o                         
 -17  13   1       2800.20       2890.23       588.39 o                         
 -15  13   1        505.57        154.97       461.04 o                         
 -13  13   1        453.45        614.24       448.95 o                         
 -11  13   1       5943.04       3793.81       670.67 o                         
  -9  13   1       6931.56       7262.27       802.81 o                         
  -7  13   1       1930.67       1895.12       423.50 o                         
  -5  13   1       5595.63       5552.74       581.91 o                         
  -3  13   1       2448.13       2236.86       441.14 o                         
  -1  13   1         33.01        113.40       361.86 o                         
   1  13   1       1351.69       2105.30       433.69 o                         
   3  13   1       1770.11       1711.95       420.43 o                         
   5  13   1       6997.80       6408.70       635.33 o                         
   7  13   1         24.83        520.01       380.78 o                         
   9  13   1       2904.87       3780.33       516.61 o                         
  11  13   1       1937.15       1409.32       464.08 o                         
  13  13   1       4030.31       4514.22       655.75 o                         
  15  13   1         72.14       1228.68       507.08 o                         
  17  13   1       3859.55       3806.64       632.55 o                         
  19  13   1       5670.43       5532.44       727.99 o                         
  21  13   1       5698.91       5296.96       765.98 o                         
  23  13   1       2105.05       2656.28       611.36 o                         
  25  13   1        159.58        672.66       559.76 o                         
  27  13   1        991.40       1363.31       702.08 o                         
  29  13   1        158.80       1098.95       529.16 o                         
  31  13   1        687.58       1350.47       538.55 o                         
  33  13   1       4735.44       3743.75       696.94 o                         
  35  13   1        586.50        522.38       517.63 o                         
  37  13   1          9.30        975.05       573.37 o                         
  39  13   1         54.88        773.67       603.63 o                         
  41  13   1       1724.73       1678.78       606.84 o                         
  43  13   1        446.22       1185.16       624.99 o                         
 -38  14   1        769.43       1093.98       569.58 o                         
 -36  14   1         91.33        834.10       601.41 o                         
 -34  14   1          0.72        -49.54       660.54 o                         
 -32  14   1        169.09       1472.38       573.90 o                         
 -30  14   1        185.96       1338.86       594.57 o                         
 -28  14   1       1034.87       1839.66       600.34 o                         
 -26  14   1          7.31        798.33      1158.26 o                         
 -24  14   1        262.19       1836.79       571.33 o                         
 -22  14   1       5114.06       4325.61       887.27 o                         
 -20  14   1        746.49       1264.20       533.72 o                         
 -18  14   1        508.76       1140.44       534.68 o                         
 -16  14   1       1988.01       2369.31       622.28 o                         
 -14  14   1       4465.57       4460.16       731.16 o                         
 -12  14   1         23.03        997.15       532.34 o                         
 -10  14   1        162.55       1015.25       577.47 o                         
  -8  14   1       1664.35       2215.07       854.51 o                         
  -6  14   1       3437.47       3426.78       572.71 o                         
  -4  14   1        474.19       1074.14       444.85 o                         
  -2  14   1        935.40        933.80       422.69 o                         
   0  14   1       2373.93       2469.07       466.51 o                         
   2  14   1       3829.82       4658.81       665.18 o                         
   4  14   1        231.83        993.52       395.60 o                         
   6  14   1        519.34       1241.87       492.70 o                         
   8  14   1       2829.09       2942.90       576.22 o                         
  10  14   1       3330.32       4256.73       832.77 o                         
  12  14   1        242.21       1891.39      1540.27 o                         
  14  14   1       1363.28       1320.04       556.15 o                         
  16  14   1       7456.77       7234.74       864.42 o                         
  18  14   1       1462.61       2179.50       594.32 o                         
  20  14   1       4011.33       4652.69       895.95 o                         
  22  14   1        950.99        618.38       524.72 o                         
  24  14   1        510.13       1684.19       556.59 o                         
  26  14   1         26.19       -316.33       495.25 o                         
  28  14   1         96.12       1545.73       547.93 o                         
  30  14   1        421.24       1223.76       620.53 o                         
  32  14   1       1583.02       1240.33       640.55 o                         
  34  14   1         50.20        873.73       563.03 o                         
  36  14   1        622.77       1590.95       861.33 o                         
  38  14   1         27.62       1083.78       615.63 o                         
 -31  15   1        496.12        899.15       611.46 o                         
 -29  15   1       2052.27       1653.12       669.76 o                         
 -27  15   1       1288.34       2029.54       836.41 o                         
 -25  15   1        986.13       1613.46       616.04 o                         
 -23  15   1        907.71       1844.53       651.21 o                         
 -21  15   1       1197.41       1643.34       616.14 o                         
 -19  15   1      10636.51       8185.29      1091.66 o                         
 -17  15   1       1064.28       1812.80       665.51 o                         
 -15  15   1        659.97       1181.91       637.85 o                         
 -13  15   1        401.73        736.75       555.47 o                         
 -11  15   1       4810.87       5132.00       797.42 o                         
  -9  15   1        240.85        870.47       578.44 o                         
  -7  15   1        972.32       1116.31       680.94 o                         
  -5  15   1        771.44        261.51       530.21 o                         
  -3  15   1        515.52       1317.72       455.73 o                         
  -1  15   1          2.51        243.39       443.54 o                         
   1  15   1        147.95        790.73       451.95 o                         
   3  15   1       1814.53       1948.49       506.35 o                         
   5  15   1       6321.89       4522.80       755.63 o                         
   7  15   1       2069.25       2761.29       714.75 o                         
   9  15   1       2400.32       2856.03       657.46 o                         
  11  15   1         22.79       1244.04       542.16 o                         
  13  15   1       7866.76       5766.63       812.54 o                         
  15  15   1        709.77       2020.31       602.78 o                         
  17  15   1       5484.93       4426.69       819.79 o                         
  19  15   1        114.02       1000.56       575.71 o                         
  21  15   1       2930.34       2972.71       667.16 o                         
  23  15   1        199.41       1538.57       596.06 o                         
  25  15   1       3531.35       3744.29       759.11 o                         
  27  15   1        559.21       1153.30       606.65 o                         
  29  15   1         96.10        620.60       591.86 o                         
  31  15   1         73.03       1514.24       638.42 o                         
 -24  16   1       1158.78       1576.05       643.06 o                         
 -22  16   1        751.91        884.98       822.56 o                         
 -20  16   1         25.46        702.08       763.01 o                         
 -18  16   1        183.58       1690.79       717.77 o                         
 -16  16   1         12.52        596.65       597.40 o                         
 -14  16   1         57.49       2061.42       709.74 o                         
 -12  16   1          3.70       1898.72       643.12 o                         
 -10  16   1        885.83       2293.78       694.74 o                         
  -8  16   1        134.79        629.79       582.28 o                         
  -6  16   1       3195.77       3554.00       706.61 o                         
  -4  16   1        445.70        825.46       661.82 o                         
  -2  16   1          6.36       1471.04       633.59 o                         
   0  16   1        279.45       1133.51       548.02 o                         
   2  16   1        987.47       1957.47       765.44 o                         
   4  16   1       2011.03       2017.35       640.32 o                         
   6  16   1         73.66        454.24       749.28 o                         
   8  16   1         41.50       1066.53       617.85 o                         
  10  16   1         47.35       1125.73       594.13 o                         
  12  16   1         47.20        480.28       543.80 o                         
  14  16   1        467.73       1738.49       635.14 o                         
  16  16   1         51.36        977.27       576.17 o                         
  18  16   1       1525.83       2306.01       727.37 o                         
  20  16   1         24.67        991.05       648.43 o                         
  22  16   1        857.18        673.80       652.58 o                         
  -7  17   1        428.38       1036.77       594.97 o                         
  -5  17   1        177.50        836.29       628.38 o                         
  -3  17   1        773.51       1176.75       750.59 o                         
  -1  17   1        351.85       1536.70      1746.11 o                         
   1  17   1         21.01        -25.18       856.96 o                         
   3  17   1        348.57       1657.97       780.73 o                         
   5  17   1       3213.47       1815.15      1583.01 o                         
   7  17   1         37.05        241.63       652.47 o                         
 -66   0   2       1288.51       2771.63       919.33 o                         
 -64   0   2       1251.58       1219.32       757.73 o                         
 -62   0   2       7426.63       5669.21      1654.97 o                         
 -60   0   2       1208.96        955.29       690.77 o                         
 -58   0   2       3018.69       2496.30       767.52 o                         
 -56   0   2       2444.73       5646.95       989.91 o                         
 -54   0   2       5326.90       6032.89      1032.68 o                         
 -52   0   2         10.07       -189.48       546.49 o                         
 -50   0   2       3651.54       5180.58      1582.89 o                         
 -48   0   2       3361.81       4020.06       615.40 o                         
 -46   0   2      12429.76      11013.80       932.32 o                         
 -44   0   2      27515.64      28170.22      1572.08 o                         
 -42   0   2       4959.95       4739.43       588.44 o                         
 -40   0   2       1608.15       1581.21       430.11 o                         
 -38   0   2      24475.67      22803.40      1240.59 o                         
 -36   0   2        481.50       1491.91       382.20 o                         
 -34   0   2       5479.99       7830.26       545.53 o                         
 -32   0   2         38.66        871.17       215.64 o                         
 -30   0   2      65888.36      56482.54      1862.07 o                         
 -28   0   2       4221.13       5387.61       431.89 o                         
 -26   0   2      43782.93      42933.27      1442.74 o                         
 -24   0   2      22666.90      24325.14      1073.53 o                         
 -22   0   2      89414.47      84758.69      2586.27 o                         
 -20   0   2      13242.52      16142.16       649.61 o                         
 -18   0   2       3918.91       4740.92       319.08 o                         
 -16   0   2      40796.24      35514.57      1154.44 o                         
 -14   0   2     155175.97     168411.53      4839.52 o                         
 -12   0   2     392677.34     421717.84     13616.37 o                         
 -10   0   2      33811.18      34371.90      1064.79 o                         
  -8   0   2     250774.64     253173.20      7169.27 o                         
  -6   0   2      77303.33      92911.31      2664.11 o                         
  -4   0   2     134254.70     143500.67      4074.70 o                         
  -2   0   2     258747.78     269538.19      7589.01 o                         
   0   0   2      56425.37      63784.73      1834.21 o                         
   2   0   2     400879.50     396986.84     12974.74 o                         
   4   0   2      25997.45      30060.56       904.38 o                         
   6   0   2     119318.77     125800.48      3590.15 o                         
   8   0   2      21670.56      22574.92       877.95 o                         
  10   0   2       9021.31       7070.11       307.45 o                         
  12   0   2      61162.68      57772.06      2055.49 o                         
  14   0   2      62252.12      62555.93      1892.02 o                         
  16   0   2     120849.74     124043.68      3633.58 o                         
  18   0   2      64122.48      62570.88      1933.24 o                         
  20   0   2       2363.23       2386.93       230.44 o                         
  22   0   2      23221.60      21669.85       808.98 o                         
  24   0   2      49047.39      50432.82      1647.26 o                         
  26   0   2        682.04        530.85       168.28 o                         
  28   0   2        904.76       1703.43       250.42 o                         
  30   0   2     195343.42     181646.25      5367.96 o                         
  32   0   2        453.36       1445.42       253.56 o                         
  34   0   2      11796.08      13523.62       846.10 o                         
  36   0   2       8973.90       9752.46       632.84 o                         
  38   0   2      31720.13      28742.40      1435.02 o                         
  40   0   2       1292.96       2227.39       825.76 o                         
  42   0   2       2912.35       4212.34       602.26 o                         
  44   0   2       3516.06       3734.66       602.65 o                         
  46   0   2       6275.46       5136.85       692.30 o                         
  48   0   2       1781.42       2425.75       535.50 o                         
  50   0   2       8226.29       7236.40       841.63 o                         
  52   0   2        785.04       2741.46       763.76 o                         
  54   0   2       7600.37       7155.93       860.24 o                         
  56   0   2        543.49        946.21       556.68 o                         
  58   0   2       3496.21       3038.76      1026.56 o                         
  60   0   2        110.55       -316.50       599.68 o                         
  62   0   2       4027.52       4752.92       993.34 o                         
  64   0   2        128.33       6432.11      3933.55 o                         
  66   0   2       3496.55       5746.82      1669.36 o                         
 -67   1   2        432.30        864.51       568.35 o                         
 -65   1   2        725.13       1517.15       970.73 o                         
 -63   1   2         44.79        989.51       475.24 o                         
 -61   1   2          3.09        734.10       483.64 o                         
 -59   1   2        238.48       1356.16       522.29 o                         
 -57   1   2        153.93       1110.66       559.45 o                         
 -55   1   2       2249.53       1409.35       465.87 o                         
 -53   1   2        535.27        546.72       371.13 o                         
 -51   1   2       1671.22       1651.07       407.37 o                         
 -49   1   2       1256.04       1765.75       470.15 o                         
 -47   1   2        889.59        924.32       331.58 o                         
 -45   1   2       2705.25       2754.49       361.33 o                         
 -43   1   2        982.60       1554.94       324.55 o                         
 -41   1   2        166.00        557.09       231.91 o                         
 -39   1   2      22635.46      22089.39       787.26 o                         
 -37   1   2        142.96        653.60       199.16 o                         
 -35   1   2        787.97       1343.45       217.97 o                         
 -33   1   2        445.12       1305.43       180.69 o                         
 -31   1   2       4137.98       3557.26       245.08 o                         
 -29   1   2       3920.04       4890.25       452.37 o                         
 -27   1   2       2363.39       3590.22       232.88 o                         
 -25   1   2       1469.45       1864.71       168.02 o                         
 -23   1   2      15682.05      14833.55       450.81 o                         
 -21   1   2       8472.67       9849.99       350.96 o                         
 -19   1   2       1071.51        931.81       116.48 o                         
 -17   1   2       4149.98       4716.29       214.22 o                         
 -15   1   2     146629.64     150385.41      3081.22 o                         
 -13   1   2      70795.85      74615.79      1683.48 o                         
 -11   1   2     482577.59     530739.81     10565.16 o                         
  -9   1   2      51937.14      48637.75      1033.62 o                         
  -7   1   2      44899.16      40824.59       937.31 o                         
  -5   1   2        181.82        390.04        46.81 o                         
  -3   1   2         31.32        313.05        52.13 o                         
  -1   1   2       6526.09       7816.11       207.93 o                         
   1   1   2      27005.39      28408.10       610.23 o                         
   3   1   2       7696.05       8075.94       206.61 o                         
   5   1   2      20765.32      22733.87       539.68 o                         
   7   1   2      25000.45      22433.89       510.74 o                         
   9   1   2      51743.54      62989.31      1320.65 o                         
  11   1   2       8321.08       8743.09       260.85 o                         
  13   1   2      19073.31      16578.64       422.33 o                         
  15   1   2      50279.79      53663.10      1176.10 o                         
  17   1   2      79307.90      77793.06      1664.10 o                         
  19   1   2       5769.07       6491.85       275.30 o                         
  21   1   2      39171.02      37434.65       887.17 o                         
  23   1   2      19208.40      19229.19       546.86 o                         
  25   1   2      29908.20      30985.15       782.71 o                         
  27   1   2       2196.40       2955.92       210.86 o                         
  29   1   2      19647.60      19111.39       775.54 o                         
  31   1   2       3350.21       4175.66       266.94 o                         
  33   1   2      24813.29      26683.89       769.76 o                         
  35   1   2       3194.90       3077.58       241.57 o                         
  37   1   2      13301.82      14536.68       638.97 o                         
  39   1   2         95.14        504.32       201.64 o                         
  41   1   2        635.68        964.80       257.15 o                         
  43   1   2         19.20        457.06       254.20 o                         
  45   1   2         12.85        111.01       246.65 o                         
  47   1   2       1033.96       1515.11       430.49 o                         
  49   1   2        228.15        765.36       305.07 o                         
  51   1   2       1018.87       1238.53       348.29 o                         
  53   1   2        113.40        451.34       334.56 o                         
  55   1   2        334.20        149.98       412.64 o                         
  57   1   2         11.88        308.76       407.92 o                         
  59   1   2         26.52        416.70       414.61 o                         
  61   1   2       1997.16       1627.53       552.14 o                         
  63   1   2        274.42        639.63       677.16 o                         
  65   1   2        534.11       1349.03       603.42 o                         
 -66   2   2        662.18       1313.98       659.15 o                         
 -64   2   2        300.14        268.47       592.73 o                         
 -62   2   2       3461.56       2553.64       619.91 o                         
 -60   2   2         78.83        317.00       696.43 o                         
 -58   2   2        321.37        885.53       466.49 o                         
 -56   2   2       4779.05       4344.92       593.99 o                         
 -54   2   2       6330.25       6000.46       633.80 o                         
 -52   2   2         27.48        555.88       366.55 o                         
 -50   2   2       2433.66       3125.60       475.06 o                         
 -48   2   2       5266.00       5990.06       698.72 o                         
 -46   2   2      33835.77      27460.14      1266.65 o                         
 -44   2   2       3982.01       4307.65       478.42 o                         
 -42   2   2          6.45        481.28       212.01 o                         
 -40   2   2       2298.93       3248.24       377.37 o                         
 -38   2   2      42682.53      37300.31      1188.84 o                         
 -36   2   2       6017.50       6694.39       503.45 o                         
 -34   2   2          1.88        633.33       315.61 o                         
 -32   2   2        231.59        541.29       171.02 o                         
 -30   2   2      46080.05      42466.25      1137.38 o                         
 -28   2   2       6895.15       5770.94       342.92 o                         
 -26   2   2       3774.37       5022.06       381.91 o                         
 -24   2   2      36608.20      34775.08       973.40 o                         
 -22   2   2       9359.15       8051.47       376.76 o                         
 -20   2   2      21668.03      21647.04       619.51 o                         
 -18   2   2       1926.23       1452.15       164.55 o                         
 -16   2   2      32256.17      28500.55       714.34 o                         
 -14   2   2      20572.66      18771.15       469.32 o                         
 -12   2   2      59810.93      59834.46      1282.82 o                         
 -10   2   2     192279.36     217953.94      4393.55 o                         
  -8   2   2      33743.84      37719.06       826.19 o                         
  -6   2   2     549883.50     598311.06     11903.15 o                         
  -4   2   2      20022.12      19832.26       863.28 o                         
  -2   2   2     268856.41     317945.91      6807.84 o                         
   0   2   2      73869.77      75695.48      1678.11 o                         
   2   2   2       4024.62       5805.91       223.99 o                         
   4   2   2      13974.00      12883.32       327.33 o                         
   6   2   2      18293.25      17100.19       418.93 o                         
   8   2   2      66962.91      66999.14      1416.28 o                         
  10   2   2      55990.85      60167.05      1289.12 o                         
  12   2   2      13537.95      13304.71       367.03 o                         
  14   2   2     267815.84     266557.03      5389.83 o                         
  16   2   2       1717.13       2407.26       152.55 o                         
  18   2   2      12088.95      13537.88       418.27 o                         
  20   2   2        111.11        310.80        91.32 o                         
  22   2   2     117395.74     119073.52      2521.08 o                         
  24   2   2       6752.91       6650.62       330.17 o                         
  26   2   2        495.24        489.13       112.53 o                         
  28   2   2       5323.32       6198.01       367.63 o                         
  30   2   2      26008.93      26119.75       747.25 o                         
  32   2   2        104.42        364.13       155.47 o                         
  34   2   2         14.32        313.69       174.68 o                         
  36   2   2          5.81        152.83       191.96 o                         
  38   2   2      59164.93      50730.02      1375.28 o                         
  40   2   2        126.74        715.89       216.09 o                         
  42   2   2         24.76        293.65       304.05 o                         
  44   2   2       6004.94       5588.71       487.72 o                         
  46   2   2       7351.93       6530.83       517.98 o                         
  48   2   2        851.32       1620.68       339.08 o                         
  50   2   2       1839.86       1635.60       359.88 o                         
  52   2   2         82.77        357.52       359.79 o                         
  54   2   2       6150.64       6558.53       663.69 o                         
  56   2   2         23.02       1236.84       419.01 o                         
  58   2   2       1614.49       2137.18       484.73 o                         
  60   2   2        353.16       1087.49       475.39 o                         
  62   2   2       2211.21       2754.08       663.01 o                         
  64   2   2         42.53        -70.66       830.73 o                         
  66   2   2       1886.74       2784.86       811.14 o                         
 -65   3   2        470.23       2499.55       604.85 o                         
 -63   3   2       3237.98       3312.72       968.76 o                         
 -61   3   2        258.94       1063.10       532.43 o                         
 -59   3   2        799.18       1368.13       464.19 o                         
 -57   3   2        610.75       1106.01       396.05 o                         
 -55   3   2       3411.10       3945.81       558.30 o                         
 -53   3   2       1291.97       1170.40       415.09 o                         
 -51   3   2       1797.73       1337.31       409.69 o                         
 -49   3   2       1433.62       1328.33       462.00 o                         
 -47   3   2       8599.50       7791.45      1522.14 o                         
 -45   3   2       2309.75       2150.58       360.16 o                         
 -43   3   2       3412.70       2873.39       553.10 o                         
 -41   3   2      19023.10      19498.74       989.86 o                         
 -39   3   2      37301.92      34397.66      1062.90 o                         
 -37   3   2       2448.68       3367.27       313.65 o                         
 -35   3   2      11832.00       9979.72       507.56 o                         
 -33   3   2         40.29         97.72       156.51 o                         
 -31   3   2       7303.00       8274.06       447.62 o                         
 -29   3   2      53007.93      50531.54      1342.87 o                         
 -27   3   2       3776.36       4830.05       318.00 o                         
 -25   3   2         14.59        292.14       134.06 o                         
 -23   3   2        193.26        378.44       122.61 o                         
 -21   3   2        485.74        759.18       136.45 o                         
 -19   3   2      38327.54      37367.03       955.09 o                         
 -17   3   2       7208.22       8236.93       351.92 o                         
 -15   3   2      33224.36      35104.61       816.34 o                         
 -13   3   2      63141.03      62690.47      1361.74 o                         
 -11   3   2        204.49        468.01        74.86 o                         
  -9   3   2       9045.78       8927.64       342.22 o                         
  -7   3   2     115545.29     124208.40      2561.02 o                         
  -5   3   2      41432.40      37751.41       849.85 o                         
  -3   3   2     122090.05     126190.53      2594.81 o                         
  -1   3   2      29287.06      31738.37       727.49 o                         
   1   3   2      60325.64      64922.92      1490.74 o                         
   3   3   2     101562.84     109791.24      2628.34 o                         
   5   3   2      54241.98      55693.00      1208.70 o                         
   7   3   2      37353.39      39916.88       901.89 o                         
   9   3   2       1628.90       1593.59       118.93 o                         
  11   3   2      11422.63      12936.36       386.81 o                         
  13   3   2      15810.85      14960.42       485.46 o                         
  15   3   2      25117.68      28689.28       704.85 o                         
  17   3   2      26568.07      28794.65       713.96 o                         
  19   3   2      13778.95      13801.87       454.57 o                         
  21   3   2      19607.57      18008.63       529.75 o                         
  23   3   2        490.68        308.11       128.38 o                         
  25   3   2      15440.22      14921.93       699.40 o                         
  27   3   2       5807.65       6641.59       326.53 o                         
  29   3   2        238.97        395.35       135.98 o                         
  31   3   2      20957.06      20561.45       761.57 o                         
  33   3   2      11394.20      10991.29       544.68 o                         
  35   3   2         34.83       -137.66       183.38 o                         
  37   3   2      14229.30      12823.55       632.46 o                         
  39   3   2      11752.15      10917.46       586.30 o                         
  41   3   2       1645.53       1701.33       272.82 o                         
  43   3   2        429.89        781.87       243.48 o                         
  45   3   2        226.20        958.14       262.32 o                         
  47   3   2      14178.71      14641.34       938.21 o                         
  49   3   2       2738.48       3604.40       492.11 o                         
  51   3   2         83.92        903.19       371.56 o                         
  53   3   2        225.64         30.24       367.88 o                         
  55   3   2       1749.14       1800.29       450.77 o                         
  57   3   2       3617.18       2952.71       550.47 o                         
  59   3   2          6.49       1103.59       444.40 o                         
  61   3   2        681.80       2223.26       491.47 o                         
  63   3   2       1171.13       1852.66       647.52 o                         
  65   3   2        356.53       1518.44       629.18 o                         
 -64   4   2         67.98        551.69       573.30 o                         
 -62   4   2         25.98       1207.63       460.27 o                         
 -60   4   2        288.53       1514.50       482.84 o                         
 -58   4   2         82.90       1369.93       450.16 o                         
 -56   4   2        119.64        757.88       401.06 o                         
 -54   4   2        933.48       1374.43       427.56 o                         
 -52   4   2        249.89        218.37       419.49 o                         
 -50   4   2       2601.22       4091.39       531.05 o                         
 -48   4   2       1406.66       1653.15       400.39 o                         
 -46   4   2       4772.72       4560.48       524.35 o                         
 -44   4   2        262.11        556.65       285.56 o                         
 -42   4   2       4893.03       4241.05       420.91 o                         
 -40   4   2       1546.65       2103.44       341.65 o                         
 -38   4   2       5306.26       6082.68       517.73 o                         
 -36   4   2        840.23        754.01       240.28 o                         
 -34   4   2       1974.57       2214.04       272.06 o                         
 -32   4   2       4756.81       4830.25       547.48 o                         
 -30   4   2      13078.97      12940.25       562.96 o                         
 -28   4   2        187.28         94.49       165.71 o                         
 -26   4   2       5409.87       6364.06       368.02 o                         
 -24   4   2      27866.99      26078.39       795.32 o                         
 -22   4   2       4129.71       6867.94       355.32 o                         
 -20   4   2      12101.66      13712.60       523.85 o                         
 -18   4   2      30026.15      33762.36       823.58 o                         
 -16   4   2      39179.75      33287.28       806.38 o                         
 -14   4   2      96570.48     102492.11      2176.49 o                         
 -12   4   2        207.55        566.91       110.72 o                         
 -10   4   2      72299.71      72402.85      1666.94 o                         
  -8   4   2      71456.55      73610.62      1592.53 o                         
  -6   4   2      89370.59      93849.76      1991.08 o                         
  -4   4   2      68235.23      64590.92      1408.73 o                         
  -2   4   2       9704.25      12555.27       380.12 o                         
   0   4   2     176518.48     175759.73      3609.99 o                         
   2   4   2        901.66        693.38       107.91 o                         
   4   4   2       8347.70       9630.48       332.55 o                         
   6   4   2        457.48        485.15        82.43 o                         
   8   4   2      29392.10      29369.85       767.08 o                         
  10   4   2        384.75        570.39        96.43 o                         
  12   4   2      63260.83      61286.70      1367.53 o                         
  14   4   2      11990.96      13406.21       441.90 o                         
  16   4   2       8876.12       7947.98       339.31 o                         
  18   4   2      13157.83      14862.93       480.95 o                         
  20   4   2      16116.18      16403.11       531.49 o                         
  22   4   2      22491.32      21926.48       643.36 o                         
  24   4   2      25401.70      25532.99       708.95 o                         
  26   4   2         94.08        393.42       157.70 o                         
  28   4   2       2798.98       3253.55       280.04 o                         
  30   4   2       1401.74       1525.78       230.28 o                         
  32   4   2       3484.66       4693.32       358.89 o                         
  34   4   2        420.14        963.87       218.16 o                         
  36   4   2       5930.39       6386.64       438.83 o                         
  38   4   2      32498.73      26933.19       944.85 o                         
  40   4   2       1511.11       2594.83       313.78 o                         
  42   4   2       9406.93       9248.21       572.38 o                         
  44   4   2       2004.46       2126.22       414.27 o                         
  46   4   2        580.81       1089.45       316.99 o                         
  48   4   2        558.00       1021.22       397.62 o                         
  50   4   2        262.71        850.00       384.42 o                         
  52   4   2        533.96        834.03       386.02 o                         
  54   4   2       1653.98       2074.51       470.99 o                         
  56   4   2        167.77       1115.58       507.79 o                         
  58   4   2        345.45        347.72       410.08 o                         
  60   4   2          9.66       1270.73       454.34 o                         
  62   4   2       1035.85       1361.12       585.91 o                         
  64   4   2          6.33       1205.79       586.77 o                         
 -63   5   2       4218.92       4267.86       630.81 o                         
 -61   5   2        903.66       2052.60       543.07 o                         
 -59   5   2        637.85       1158.66       469.12 o                         
 -57   5   2          7.46        -30.74       415.12 o                         
 -55   5   2       3179.78       2553.79       582.18 o                         
 -53   5   2       1355.98       1869.41       439.83 o                         
 -51   5   2         34.10        686.84       582.99 o                         
 -49   5   2        157.57       1170.64       361.27 o                         
 -47   5   2       3216.26       2201.83       408.65 o                         
 -45   5   2       6467.23       6598.12       562.59 o                         
 -43   5   2       3457.92       4433.59       464.26 o                         
 -41   5   2       6801.20       6438.13       541.12 o                         
 -39   5   2      33061.13      28119.62      1184.20 o                         
 -37   5   2      13500.99      11718.75       701.19 o                         
 -35   5   2      16932.37      16248.99       813.80 o                         
 -33   5   2       3034.20       3601.65       478.98 o                         
 -31   5   2      26433.50      24915.25       877.25 o                         
 -29   5   2      32662.04      30199.76       946.76 o                         
 -27   5   2        197.42       1316.37       750.73 o                         
 -25   5   2       7239.39       7289.71       428.35 o                         
 -23   5   2      20231.86      18567.86       671.74 o                         
 -21   5   2      13197.50      12893.98       454.11 o                         
 -19   5   2       6396.38       6876.86       448.74 o                         
 -17   5   2        100.62        385.08       109.36 o                         
 -15   5   2      52976.71      53698.88      1243.11 o                         
 -13   5   2      30635.74      29355.75       743.95 o                         
 -11   5   2     131216.70     127754.30      2701.70 o                         
  -9   5   2      41641.32      47786.82      1109.72 o                         
  -7   5   2      11569.22      11156.94       451.60 o                         
  -5   5   2      97153.01     103737.73      2357.97 o                         
  -3   5   2      67171.58      66848.88      1486.70 o                         
  -1   5   2     112174.33     116292.17      2461.27 o                         
   1   5   2        295.79        347.52        86.79 o                         
   3   5   2       5161.17       6511.27       276.78 o                         
   5   5   2     118911.00     112601.21      2393.77 o                         
   7   5   2        138.49        275.94       122.38 o                         
   9   5   2        977.35       1569.80       146.31 o                         
  11   5   2       7412.67       6887.51       317.81 o                         
  13   5   2       5372.81       5149.14       272.40 o                         
  15   5   2       4766.12       4177.93       279.22 o                         
  17   5   2       7748.30      13231.32       480.02 o                         
  19   5   2       1925.83       2359.13       218.38 o                         
  21   5   2     137922.73     136088.33      2912.20 o                         
  23   5   2      34930.65      30768.35       823.71 o                         
  25   5   2      11780.34      12770.62       488.68 o                         
  27   5   2      12837.23      12562.53       718.11 o                         
  29   5   2      38027.91      35013.95      1635.27 o                         
  31   5   2      30336.86      28063.11       944.22 o                         
  33   5   2       2240.47       2176.92       276.70 o                         
  35   5   2      15558.67      17284.04      1058.38 o                         
  37   5   2      26444.65      26268.86      1025.06 o                         
  39   5   2      14223.23      14527.00       710.67 o                         
  41   5   2        530.38        510.00       265.49 o                         
  43   5   2       4321.31       4314.53       469.03 o                         
  45   5   2      25897.43      22992.12      1087.71 o                         
  47   5   2       9443.27       8423.06       647.20 o                         
  49   5   2      14616.06      14027.17       849.58 o                         
  51   5   2        369.62       1116.33       412.89 o                         
  53   5   2       1935.54       2980.82       518.54 o                         
  55   5   2        640.33       1879.32       444.74 o                         
  57   5   2       2128.90       2689.87       576.00 o                         
  59   5   2         95.83        858.91       460.15 o                         
  61   5   2        380.78       1301.62       631.35 o                         
  63   5   2        736.48        320.23       775.48 o                         
 -62   6   2        308.02       1737.33       516.40 o                         
 -60   6   2       1967.45       2705.45       581.89 o                         
 -58   6   2        183.90       1076.71       522.67 o                         
 -56   6   2         62.63        780.29       426.28 o                         
 -54   6   2        271.27        622.84       389.09 o                         
 -52   6   2        752.31       1178.54       411.98 o                         
 -50   6   2       1006.24        890.16       389.48 o                         
 -48   6   2        355.80       1196.33       367.71 o                         
 -46   6   2       1329.40       1480.31       381.53 o                         
 -44   6   2       1225.71       1303.42       397.08 o                         
 -42   6   2       4500.53       4078.39       563.47 o                         
 -40   6   2        542.29        803.64       307.00 o                         
 -38   6   2       5354.64       5973.75       535.63 o                         
 -36   6   2       9665.19       9433.03       628.77 o                         
 -34   6   2        385.62        345.11       228.56 o                         
 -32   6   2       2972.96       2948.53       370.66 o                         
 -30   6   2       3228.79       4583.51       414.84 o                         
 -28   6   2       5074.36       5688.08       394.40 o                         
 -26   6   2       7570.99       8366.75       469.74 o                         
 -24   6   2       1110.49       1422.20       268.15 o                         
 -22   6   2      15040.08      16733.56       569.41 o                         
 -20   6   2       5133.60       5974.74       347.21 o                         
 -18   6   2      28658.47      30109.43       807.61 o                         
 -16   6   2      11180.11      15271.09       530.86 o                         
 -14   6   2       7197.35       8562.71       389.87 o                         
 -12   6   2      55823.59      57724.96      1342.71 o                         
 -10   6   2       4036.34       5109.84       293.57 o                         
  -8   6   2        382.68        803.05       144.87 o                         
  -6   6   2       1841.56       2844.59       243.41 o                         
  -4   6   2       8886.10      10513.22       416.32 o                         
  -2   6   2      14397.03      13862.25       481.67 o                         
   0   6   2        725.33        629.30       128.28 o                         
   2   6   2       9872.12      11774.31       436.50 o                         
   4   6   2      29327.38      29571.04       813.40 o                         
   6   6   2      19083.62      22862.99       682.87 o                         
   8   6   2      56651.30      56587.66      1318.51 o                         
  10   6   2      11927.54      12820.47       508.34 o                         
  12   6   2        195.08        265.33       119.73 o                         
  14   6   2       2102.67       3060.11       255.91 o                         
  16   6   2      14652.79      14563.12       581.94 o                         
  18   6   2      28780.35      28855.40       880.33 o                         
  20   6   2       1654.09       2061.02       211.26 o                         
  22   6   2       2594.44       3686.38       268.67 o                         
  24   6   2        644.78        473.64       189.61 o                         
  26   6   2      12521.95      11509.56       703.14 o                         
  28   6   2       2719.75       2898.93       300.10 o                         
  30   6   2       1466.97       1808.82       254.01 o                         
  32   6   2      12797.50      12927.85       647.15 o                         
  34   6   2        772.22       1144.06       241.87 o                         
  36   6   2      18139.35      19131.15       826.23 o                         
  38   6   2        622.83        901.10       471.25 o                         
  40   6   2       1769.43       2424.85       385.09 o                         
  42   6   2          9.24        290.12       278.86 o                         
  44   6   2       1083.10        910.85       355.32 o                         
  46   6   2       5214.52       5288.57       543.08 o                         
  48   6   2      10793.68       9922.95       775.88 o                         
  50   6   2       1598.10       1757.29       416.96 o                         
  52   6   2        172.82        923.49       436.08 o                         
  54   6   2        441.84        881.53       445.20 o                         
  56   6   2       2052.01       3359.61       560.00 o                         
  58   6   2        243.95       1252.17       569.27 o                         
  60   6   2       2438.91       4236.62       855.19 o                         
  62   6   2         26.73        615.66       720.98 o                         
 -61   7   2        779.49       1111.97       607.29 o                         
 -59   7   2         39.50       1410.68       541.91 o                         
 -57   7   2         38.10        906.92       478.17 o                         
 -55   7   2       5717.36       4934.86       692.89 o                         
 -53   7   2       1973.19       1602.15       445.82 o                         
 -51   7   2        295.62       1202.38       408.78 o                         
 -49   7   2         48.49        538.04       374.71 o                         
 -47   7   2       6794.24       7047.76       634.74 o                         
 -45   7   2       7644.31       6629.32       595.36 o                         
 -43   7   2       1214.26       1274.27       363.96 o                         
 -41   7   2       1322.97       2074.02       579.94 o                         
 -39   7   2       3455.60       3008.40       415.37 o                         
 -37   7   2       2304.61       3333.04       418.74 o                         
 -35   7   2        511.46        408.47       267.59 o                         
 -33   7   2       3062.20       2774.45       374.14 o                         
 -31   7   2       4954.74       3644.48       397.56 o                         
 -29   7   2       2050.67       2158.04       329.58 o                         
 -27   7   2        660.36        483.03       233.75 o                         
 -25   7   2          5.27        681.42       232.59 o                         
 -23   7   2      14861.03      13776.00       616.65 o                         
 -21   7   2        124.54        258.50       148.97 o                         
 -19   7   2      19065.27      19772.57       676.04 o                         
 -17   7   2         25.99        329.84       149.08 o                         
 -15   7   2      11380.38      13206.87       530.22 o                         
 -13   7   2       6819.74       6697.37       366.84 o                         
 -11   7   2      34218.48      31051.79      1061.57 o                         
  -9   7   2       3992.63       5771.39       358.99 o                         
  -7   7   2      32334.63      34281.23       893.76 o                         
  -5   7   2      11203.56      10783.21       443.79 o                         
  -3   7   2       1045.60        829.00       166.72 o                         
  -1   7   2       5344.13       6537.39       338.14 o                         
   1   7   2      58810.64      59964.16      1405.12 o                         
   3   7   2      14260.85      16571.84       554.80 o                         
   5   7   2      11487.19      10462.53       422.82 o                         
   7   7   2      10563.20      10270.45       422.09 o                         
   9   7   2       1000.76       1775.71       264.41 o                         
  11   7   2        880.64       2158.77       216.00 o                         
  13   7   2       6426.40       7445.38       372.83 o                         
  15   7   2      32340.62      30470.34       852.95 o                         
  17   7   2         40.67        714.96       174.06 o                         
  19   7   2      16578.03      16768.58       617.93 o                         
  21   7   2      20969.71      21118.90       710.89 o                         
  23   7   2      24048.34      26102.51       912.96 o                         
  25   7   2        639.40       1196.31       252.74 o                         
  27   7   2       3957.09       4370.18       405.60 o                         
  29   7   2      32776.61      27036.80       947.61 o                         
  31   7   2      13975.18      13390.71       670.27 o                         
  33   7   2         75.13        341.15       226.26 o                         
  35   7   2        604.94       1369.88       299.71 o                         
  37   7   2       4341.10       4594.78       451.58 o                         
  39   7   2        645.57       1250.71       339.39 o                         
  41   7   2        549.70       1032.76       375.75 o                         
  43   7   2       2807.27       3066.59       467.57 o                         
  45   7   2       4854.93       4639.11       568.50 o                         
  47   7   2       4244.71       3718.90       529.08 o                         
  49   7   2       3813.04       4218.80       573.46 o                         
  51   7   2        531.84        910.91       458.33 o                         
  53   7   2       1650.63       2296.76       684.43 o                         
  55   7   2       2067.18       2503.03       590.31 o                         
  57   7   2         11.45        639.45       542.44 o                         
  59   7   2        734.62       2945.27       755.24 o                         
 -58   8   2        943.26       2030.84       651.14 o                         
 -56   8   2        246.13       1590.95       519.88 o                         
 -54   8   2       1092.80       1031.42       457.50 o                         
 -52   8   2       3203.88       3358.16       871.16 o                         
 -50   8   2       2030.65        796.21       614.99 o                         
 -48   8   2       2896.17       2779.10       510.80 o                         
 -46   8   2       6427.35       7187.58       708.50 o                         
 -44   8   2       2842.54       3528.39       482.28 o                         
 -42   8   2         48.76        227.53       328.98 o                         
 -40   8   2        947.59       1279.49       379.20 o                         
 -38   8   2       3103.93       2768.27       424.64 o                         
 -36   8   2        843.44        750.72       342.04 o                         
 -34   8   2        817.84       1064.93       317.23 o                         
 -32   8   2       1571.16       1437.39       331.33 o                         
 -30   8   2        248.12        142.10       248.22 o                         
 -28   8   2       7953.93       7661.06       835.98 o                         
 -26   8   2          2.70        264.64       248.32 o                         
 -24   8   2       1168.02       1375.70       276.01 o                         
 -22   8   2      21765.40      21742.13      1062.23 o                         
 -20   8   2        179.51        456.88       220.80 o                         
 -18   8   2       8200.68       9209.78       630.51 o                         
 -16   8   2        760.76        814.37       203.52 o                         
 -14   8   2      21209.44      22136.77       722.77 o                         
 -12   8   2        524.45        631.12       173.59 o                         
 -10   8   2       9132.17       9089.10       450.58 o                         
  -8   8   2        477.42       1283.02       188.89 o                         
  -6   8   2      80702.41      76060.55      1759.41 o                         
  -4   8   2        219.20        817.49       221.58 o                         
  -2   8   2       4168.75       5234.49       381.20 o                         
   0   8   2      12054.46      14058.50       540.66 o                         
   2   8   2      12321.32      12883.42       506.61 o                         
   4   8   2        804.05        744.97       200.85 o                         
   6   8   2       3363.70       3283.83       312.52 o                         
   8   8   2       1583.24       2037.10       254.02 o                         
  10   8   2       5076.05       5001.49       368.57 o                         
  12   8   2       7325.07       7542.35       474.74 o                         
  14   8   2      28287.83      30082.87       994.47 o                         
  16   8   2      12426.37      13223.78       639.95 o                         
  18   8   2      16726.03      16475.08       989.38 o                         
  20   8   2        715.53        740.37       257.02 o                         
  22   8   2      31087.61      29950.46      1136.96 o                         
  24   8   2       8636.36      10494.14       957.51 o                         
  26   8   2        422.96        924.19       268.95 o                         
  28   8   2      14685.37      13717.76       825.47 o                         
  30   8   2        324.12        656.66       299.63 o                         
  32   8   2        851.98       1548.63       364.26 o                         
  34   8   2       6303.40       5830.06       573.25 o                         
  36   8   2       2024.13       1408.97       600.72 o                         
  38   8   2        701.17       1184.54       370.94 o                         
  40   8   2       1256.35       1649.76       394.33 o                         
  42   8   2       2347.39       2393.08       467.53 o                         
  44   8   2         64.08        938.81       386.67 o                         
  46   8   2       7234.39       7339.20       805.07 o                         
  48   8   2         14.66        539.03       408.48 o                         
  50   8   2        159.25       1053.06       476.10 o                         
  52   8   2         26.04        383.53       465.94 o                         
  54   8   2       1061.64       2470.06       525.73 o                         
  56   8   2        269.40        843.37       667.28 o                         
  58   8   2        128.63        741.38       950.38 o                         
 -57   9   2        299.16       2216.48       693.78 o                         
 -55   9   2        612.97       1104.87       567.19 o                         
 -53   9   2       1409.26        887.50       484.46 o                         
 -51   9   2       1703.99       1526.57       508.48 o                         
 -49   9   2        405.65        592.32       440.83 o                         
 -47   9   2       1299.96        587.14       587.34 o                         
 -45   9   2       1415.24       1578.04       436.77 o                         
 -43   9   2       2287.22       2823.13       843.56 o                         
 -41   9   2       1568.71       2200.28       472.41 o                         
 -39   9   2      12104.11      11826.20       897.22 o                         
 -37   9   2       2290.88       2197.31       490.63 o                         
 -35   9   2       4061.63       4776.06       577.67 o                         
 -33   9   2       5119.48       5077.69       745.70 o                         
 -31   9   2      15459.82      14384.73       947.27 o                         
 -29   9   2        507.51        796.55       345.84 o                         
 -27   9   2       2225.19       1999.48       384.33 o                         
 -25   9   2       1650.04       2469.02       420.32 o                         
 -23   9   2      11525.26      11176.94       798.52 o                         
 -21   9   2       5197.70       5122.41       529.09 o                         
 -19   9   2         64.36        711.22       253.72 o                         
 -17   9   2      12989.63      15926.96       649.20 o                         
 -15   9   2       5523.10       5707.38       510.74 o                         
 -13   9   2       7676.46      10060.30       508.31 o                         
 -11   9   2        372.35       1325.15       220.29 o                         
  -9   9   2      14337.47      17330.91       706.38 o                         
  -7   9   2      11544.26      12142.71       604.58 o                         
  -5   9   2       3570.71       3876.43       348.62 o                         
  -3   9   2       1201.54       2047.22       277.45 o                         
  -1   9   2       4871.00       6567.11       431.28 o                         
   1   9   2      47536.06      43663.62      1251.03 o                         
   3   9   2       1070.96       1620.62       273.10 o                         
   5   9   2      13202.82      14397.83       686.19 o                         
   7   9   2       6171.20       6542.99       448.74 o                         
   9   9   2        320.68        673.24       210.75 o                         
  11   9   2       2155.38       2441.30       285.05 o                         
  13   9   2       2241.34       1922.08       291.25 o                         
  15   9   2      31748.97      31015.13      1059.49 o                         
  17   9   2      21344.20      19867.37      1053.15 o                         
  19   9   2      18248.75      17670.17       878.20 o                         
  21   9   2      11018.99       9601.39       670.43 o                         
  23   9   2       3040.00       3565.03       407.02 o                         
  25   9   2       3523.13       3469.15       551.20 o                         
  27   9   2       3740.84       3406.31       418.80 o                         
  29   9   2       3903.96       3011.34       468.93 o                         
  31   9   2        343.88        576.18       352.80 o                         
  33   9   2       1641.50       2344.07       719.24 o                         
  35   9   2       2118.76       2257.44       427.06 o                         
  37   9   2       2340.74       2253.36       465.43 o                         
  39   9   2        115.48       1673.76       431.67 o                         
  41   9   2        110.04        767.11       411.62 o                         
  43   9   2       2622.09       2804.81       642.46 o                         
  45   9   2        966.05       1377.59       423.43 o                         
  47   9   2       2593.28       3271.22       550.50 o                         
  49   9   2         41.39        161.53       456.98 o                         
  51   9   2       2640.42       3565.70       577.89 o                         
  53   9   2        360.89       1351.22       571.53 o                         
  55   9   2        114.74       1055.23       645.31 o                         
 -54  10   2       2517.41       2568.55       852.64 o                         
 -52  10   2        827.63       1905.24       572.51 o                         
 -50  10   2         20.60       1007.97       490.48 o                         
 -48  10   2         13.39        311.64       450.53 o                         
 -46  10   2       2208.20       2633.92       542.01 o                         
 -44  10   2          7.56        420.07       426.43 o                         
 -42  10   2        112.61        483.14       421.45 o                         
 -40  10   2       1490.33        798.41       410.05 o                         
 -38  10   2       2019.85       2785.71       502.01 o                         
 -36  10   2       2302.66       1801.48       687.67 o                         
 -34  10   2       2347.03       2811.82       480.87 o                         
 -32  10   2          7.25        -45.44       355.70 o                         
 -30  10   2       7602.06       6941.19       684.62 o                         
 -28  10   2        305.01        822.79       373.75 o                         
 -26  10   2        340.70        920.33       379.03 o                         
 -24  10   2        701.63        950.82       422.99 o                         
 -22  10   2      18844.45      15456.26      1087.37 o                         
 -20  10   2         13.99        379.02       352.66 o                         
 -18  10   2        944.15       1852.50       446.82 o                         
 -16  10   2       1579.73       1075.48       442.74 o                         
 -14  10   2      23778.99      22871.70      1467.31 o                         
 -12  10   2        168.70        350.20       282.27 o                         
 -10  10   2       7424.52       7104.31       557.81 o                         
  -8  10   2        712.49        585.07       265.23 o                         
  -6  10   2      22183.51      21721.53       994.05 o                         
  -4  10   2       3933.48       4510.15       461.96 o                         
  -2  10   2      10869.35      10455.95       671.75 o                         
   0  10   2        271.08        323.90       243.32 o                         
   2  10   2      15576.14      13864.63       785.36 o                         
   4  10   2       3130.18       4424.88       385.78 o                         
   6  10   2      14239.21      13956.58       708.77 o                         
   8  10   2         40.42        273.57       275.58 o                         
  10  10   2      21265.75      21761.67      1136.84 o                         
  12  10   2       4596.14       5493.07       517.88 o                         
  14  10   2      51839.63      45861.22      1359.65 o                         
  16  10   2       2994.81       3288.85       354.12 o                         
  18  10   2       5680.31       6481.78       564.36 o                         
  20  10   2       1171.06       1645.21       331.25 o                         
  22  10   2      38209.68      31816.78      1294.84 o                         
  24  10   2        379.53        425.63       313.93 o                         
  26  10   2         74.03        341.94       343.79 o                         
  28  10   2       2941.69       3497.29       539.69 o                         
  30  10   2       4449.79       4938.22       591.14 o                         
  32  10   2       5196.54       4401.42       572.58 o                         
  34  10   2       4801.89       3674.75       660.04 o                         
  36  10   2          2.22        835.66       394.36 o                         
  38  10   2      11613.84      10384.40       859.08 o                         
  40  10   2       1941.86       2504.77       522.44 o                         
  42  10   2        173.32       1469.67       456.49 o                         
  44  10   2        176.90       1381.71       471.58 o                         
  46  10   2       4574.59       4008.31       610.00 o                         
  48  10   2        127.89        513.15       467.88 o                         
  50  10   2        457.20        597.25       524.85 o                         
  52  10   2          9.83       1853.25       535.55 o                         
 -51  11   2        665.39        340.84       573.81 o                         
 -49  11   2        777.88       1412.26       618.74 o                         
 -47  11   2        444.42        488.54       567.98 o                         
 -45  11   2        184.15         95.16       524.34 o                         
 -43  11   2       3121.07       3226.32       674.39 o                         
 -41  11   2       3272.77       4618.67       804.31 o                         
 -39  11   2        177.20        621.50       505.73 o                         
 -37  11   2         34.20        200.86       450.38 o                         
 -35  11   2         48.63        845.01       445.68 o                         
 -33  11   2      16888.34      14886.80      1173.50 o                         
 -31  11   2        750.05        217.80       498.52 o                         
 -29  11   2        743.86        240.47       420.56 o                         
 -27  11   2       3103.66       2565.84       689.62 o                         
 -25  11   2       9191.23       8405.70       879.19 o                         
 -23  11   2        122.54       -117.97       385.28 o                         
 -21  11   2        116.22       1370.63       453.96 o                         
 -19  11   2       6960.53       7268.74       769.53 o                         
 -17  11   2       9560.76       8776.69       845.09 o                         
 -15  11   2         16.32       -352.76       352.76 o                         
 -13  11   2        875.21        765.20       471.79 o                         
 -11  11   2        191.39        279.54       454.80 o                         
  -9  11   2      11994.56      12476.31       834.21 o                         
  -7  11   2        241.29        801.36       302.44 o                         
  -5  11   2      21240.23      19587.50      1031.69 o                         
  -3  11   2        188.40        319.29       377.88 o                         
  -1  11   2       1477.14       1496.75       340.19 o                         
   1  11   2        824.55       1422.94       343.53 o                         
   3  11   2       5473.25       5501.98       525.03 o                         
   5  11   2       7199.08       7048.92       583.60 o                         
   7  11   2         51.51        246.55       282.40 o                         
   9  11   2       8462.32       8202.32       621.22 o                         
  11  11   2        234.61        371.95       344.20 o                         
  13  11   2        763.00        927.43       316.35 o                         
  15  11   2       5794.41       5311.33       584.21 o                         
  17  11   2       5736.47       4812.70       554.24 o                         
  19  11   2      11843.04       9887.84       695.77 o                         
  21  11   2         47.56        711.22       333.36 o                         
  23  11   2        125.17        729.26       397.07 o                         
  25  11   2       3827.93       3920.40       552.26 o                         
  27  11   2       3381.90       3206.84       535.14 o                         
  29  11   2         39.49        454.26       384.71 o                         
  31  11   2       1287.82        994.52       440.62 o                         
  33  11   2       2997.18       3322.48       625.67 o                         
  35  11   2       3456.00       4075.49       580.90 o                         
  37  11   2       3385.32       4090.54       586.82 o                         
  39  11   2        215.60        847.75       452.89 o                         
  41  11   2       4763.22       4967.22       722.18 o                         
  43  11   2       3478.54       2854.69       554.73 o                         
  45  11   2       1738.33       2409.23       553.78 o                         
  47  11   2        283.92       1634.93       523.53 o                         
  49  11   2       1351.11       2420.40       589.98 o                         
 -48  12   2        240.05       1751.39       572.24 o                         
 -46  12   2       3995.38       3054.75       778.25 o                         
 -44  12   2          7.90       1164.83       601.38 o                         
 -42  12   2        436.51        865.77       549.70 o                         
 -40  12   2       2627.38       2516.87       738.09 o                         
 -38  12   2       4002.07       4556.79      1120.18 o                         
 -36  12   2        113.00       -391.83       469.45 o                         
 -34  12   2        113.52        167.25       491.24 o                         
 -32  12   2       5260.72       3860.64      1097.85 o                         
 -30  12   2       7383.61       6833.76      1006.16 o                         
 -28  12   2          5.14        886.06       494.80 o                         
 -26  12   2       6316.90       5925.13       758.59 o                         
 -24  12   2       1326.45       1526.00       527.34 o                         
 -22  12   2       1743.04       1711.91       521.03 o                         
 -20  12   2        807.88        892.53       472.40 o                         
 -18  12   2       1724.06       2319.44       586.43 o                         
 -16  12   2        748.97       1149.04       526.69 o                         
 -14  12   2       8739.70       8448.82      1017.03 o                         
 -12  12   2         31.70        741.54       443.62 o                         
 -10  12   2       9133.60       7735.11       711.18 o                         
  -8  12   2        632.16        475.98       366.64 o                         
  -6  12   2        454.01        436.17       321.99 o                         
  -4  12   2       1419.48       1521.44       386.78 o                         
  -2  12   2       7209.34       6843.05       605.58 o                         
   0  12   2       1561.70       1757.97       379.43 o                         
   2  12   2       1091.44       1047.99       366.95 o                         
   4  12   2       1302.81       1609.20       431.59 o                         
   6  12   2       2459.67       1727.19       386.73 o                         
   8  12   2         35.38        430.33       338.37 o                         
  10  12   2       6800.96       5406.06       597.08 o                         
  12  12   2        658.98        595.89       392.94 o                         
  14  12   2       5037.94       5810.22       645.60 o                         
  16  12   2       3103.86       3724.35       565.29 o                         
  18  12   2         86.65        513.23       427.16 o                         
  20  12   2       2725.51       2924.04       871.03 o                         
  22  12   2       7304.36       6256.95       760.65 o                         
  24  12   2      10438.23      10639.52       987.54 o                         
  26  12   2       1212.40       2389.00       526.27 o                         
  28  12   2        337.58        998.45       508.41 o                         
  30  12   2        259.15        661.18       486.49 o                         
  32  12   2        186.84        -74.53       483.25 o                         
  34  12   2        902.72       1388.33       520.49 o                         
  36  12   2        769.25        652.70       498.03 o                         
  38  12   2       5148.13       6297.29      1193.68 o                         
  40  12   2        139.59        876.24       536.47 o                         
  42  12   2        104.85        749.44       555.10 o                         
  44  12   2         11.91       2214.22       619.50 o                         
  46  12   2        505.34       1230.26       619.41 o                         
 -43  13   2        404.33        261.71       584.85 o                         
 -41  13   2       2681.27       3448.87       821.17 o                         
 -39  13   2        655.90       1407.09       584.65 o                         
 -37  13   2         16.14       1172.69       591.34 o                         
 -35  13   2        107.50        341.36       541.65 o                         
 -33  13   2       5499.45       4693.54       755.08 o                         
 -31  13   2        623.55        301.98       493.83 o                         
 -29  13   2         63.49       1143.52       567.16 o                         
 -27  13   2       1467.79       1604.07       594.50 o                         
 -25  13   2       3404.79       3486.42      1082.90 o                         
 -23  13   2         19.83        319.10       506.19 o                         
 -21  13   2        430.36       1289.51       514.65 o                         
 -19  13   2      11629.94       9532.47       961.26 o                         
 -17  13   2       4699.54       5204.25       767.82 o                         
 -15  13   2        418.38        852.04       470.38 o                         
 -13  13   2        653.34        696.39       474.10 o                         
 -11  13   2       2241.77       2956.75       613.12 o                         
  -9  13   2        194.47        689.97       394.15 o                         
  -7  13   2       1088.39       2180.50       476.61 o                         
  -5  13   2         36.62        976.57       371.81 o                         
  -3  13   2       3017.07       2734.01       439.05 o                         
  -1  13   2       1938.77       1629.29       405.99 o                         
   1  13   2       3045.37       3511.54       509.28 o                         
   3  13   2       2892.29       3546.89       480.34 o                         
   5  13   2       3322.91       3033.93       451.87 o                         
   7  13   2       4134.09       2547.21       654.31 o                         
   9  13   2       3379.67       3097.03       489.14 o                         
  11  13   2       6298.50       5463.34       647.06 o                         
  13  13   2        816.72       1241.10       449.50 o                         
  15  13   2        843.88        569.37       446.73 o                         
  17  13   2        391.44        969.74       501.16 o                         
  19  13   2       2263.12       1666.16       519.30 o                         
  21  13   2        276.78        902.52       476.66 o                         
  23  13   2         10.01       1011.92       559.15 o                         
  25  13   2        121.38         87.45       501.09 o                         
  27  13   2       3338.63       3585.01       655.99 o                         
  29  13   2         15.63        465.07       505.22 o                         
  31  13   2        459.40       1002.70       554.23 o                         
  33  13   2        169.12        469.46       525.68 o                         
  35  13   2       3535.20       3915.00       865.67 o                         
  37  13   2        221.82       -224.00       494.64 o                         
  39  13   2        641.60        644.21       582.96 o                         
  41  13   2        528.96       1738.35       572.42 o                         
  43  13   2         57.95        666.99       620.38 o                         
 -38  14   2        139.99        300.27       610.69 o                         
 -36  14   2       1152.25       2146.65       630.44 o                         
 -34  14   2         28.79        795.66       612.55 o                         
 -32  14   2       2398.24       2540.02       662.94 o                         
 -30  14   2        296.29        743.72       702.03 o                         
 -28  14   2        284.07       1607.50       958.27 o                         
 -26  14   2        710.73       1249.75       615.56 o                         
 -24  14   2       2577.69       2650.65       639.70 o                         
 -22  14   2        677.05       1214.71       659.15 o                         
 -20  14   2        476.65        524.10       524.23 o                         
 -18  14   2       3792.68       3015.29       650.45 o                         
 -16  14   2       3759.96       4201.12       733.95 o                         
 -14  14   2         89.05        803.39       778.91 o                         
 -12  14   2        182.80        992.25       526.29 o                         
 -10  14   2        357.25       1893.03      1082.38 o                         
  -8  14   2       6448.63       5936.21       859.95 o                         
  -6  14   2       3069.80       3072.64       562.44 o                         
  -4  14   2       1782.29       2509.29       505.02 o                         
  -2  14   2       1625.49       2081.58       472.63 o                         
   0  14   2       5581.14       4757.02       597.24 o                         
   2  14   2        555.88        941.90       393.76 o                         
   4  14   2        458.68        528.46       374.15 o                         
   6  14   2       1674.39       1849.09       447.98 o                         
   8  14   2       9691.60       7436.03       787.35 o                         
  10  14   2          5.99       1070.59       533.03 o                         
  12  14   2       1703.15       1868.47       530.70 o                         
  14  14   2        842.49       1284.69       655.00 o                         
  16  14   2       2275.66       1522.36       619.49 o                         
  18  14   2        164.15        617.92       485.69 o                         
  20  14   2         14.71        302.62       486.16 o                         
  22  14   2       4440.82       4734.55       755.71 o                         
  24  14   2        551.39       1830.06       818.40 o                         
  26  14   2       3401.15       3226.67       695.05 o                         
  28  14   2       1680.96       1984.86       589.51 o                         
  30  14   2        147.05        835.70       552.26 o                         
  32  14   2        606.24       1058.52       647.25 o                         
  34  14   2         82.25       1386.35       603.11 o                         
  36  14   2       1622.65       1574.10       641.88 o                         
 -31  15   2       2858.77       2036.89       664.34 o                         
 -29  15   2        182.99        678.79       648.09 o                         
 -27  15   2        709.33        700.45       597.73 o                         
 -25  15   2        457.94       1516.21       754.70 o                         
 -23  15   2        686.31       1560.95       602.34 o                         
 -21  15   2        401.96        965.22       575.25 o                         
 -19  15   2        845.07        870.00       697.93 o                         
 -17  15   2        696.17       1912.03       724.24 o                         
 -15  15   2         53.32        858.71       600.61 o                         
 -13  15   2       1096.11       1446.03       709.01 o                         
 -11  15   2        943.39       1616.98       598.74 o                         
  -9  15   2        391.22       1244.48       618.40 o                         
  -7  15   2         41.53       1001.73       591.12 o                         
  -5  15   2         29.55       1174.12       578.26 o                         
  -3  15   2       3934.73       4593.55       646.80 o                         
  -1  15   2        131.49        897.35       459.92 o                         
   1  15   2        166.55        267.61       627.55 o                         
   3  15   2        739.53       1299.60       462.57 o                         
   5  15   2       2908.88       3012.20       596.11 o                         
   7  15   2        651.32        536.48       704.85 o                         
   9  15   2         18.91         38.22       492.47 o                         
  11  15   2       1643.61       1519.09       592.71 o                         
  13  15   2       2039.44       2123.40       598.07 o                         
  15  15   2        336.42        859.33       600.63 o                         
  17  15   2         57.92        599.34       540.90 o                         
  19  15   2       1674.44       1673.07       618.01 o                         
  21  15   2       3025.89       2372.38       649.59 o                         
  23  15   2        574.62       1531.46       581.95 o                         
  25  15   2          7.93        699.79       587.07 o                         
  27  15   2       1231.27       1815.36       621.77 o                         
  29  15   2        659.86       1621.20       591.60 o                         
  31  15   2        438.98       1285.33       634.73 o                         
 -22  16   2        388.67        867.71       605.03 o                         
 -20  16   2        124.80        807.35       620.67 o                         
 -18  16   2        261.48        718.68       662.80 o                         
 -16  16   2       1695.41       1602.83      1174.29 o                         
 -14  16   2         21.21        976.26       956.88 o                         
 -12  16   2        585.11        923.89       652.13 o                         
 -10  16   2        158.30        194.02       589.47 o                         
  -8  16   2       2977.63       3007.99       722.92 o                         
  -6  16   2        112.95        616.42       605.84 o                         
  -4  16   2        650.86       2321.18       798.65 o                         
  -2  16   2        223.07        456.88       612.57 o                         
   0  16   2       4909.26       4072.98       704.43 o                         
   2  16   2        559.82       2015.05       675.59 o                         
   4  16   2        129.31       1285.75       739.49 o                         
   6  16   2         85.54       1548.45       616.40 o                         
   8  16   2       8964.66       7932.16      1175.68 o                         
  10  16   2        230.38       1429.07       620.18 o                         
  12  16   2       2255.76       1888.09       771.88 o                         
  14  16   2       1068.72       1356.37       627.80 o                         
  16  16   2       5293.99       4685.48       778.56 o                         
  18  16   2        916.52       1822.07      1036.97 o                         
  20  16   2         47.93        790.56       662.86 o                         
  22  16   2         80.47       1089.76       624.65 o                         
  -5  17   2        453.31       1267.89       683.00 o                         
  -3  17   2         86.64        -67.22       708.93 o                         
  -1  17   2       1529.57       1781.12      1042.36 o                         
   1  17   2        346.27       1773.39      1223.24 o                         
   3  17   2         29.81       1652.98       798.71 o                         
   5  17   2        245.84       1364.69      1146.49 o                         
 -67   1   3        499.93       1231.29       606.78 o                         
 -65   1   3         54.76       1137.55       544.03 o                         
 -63   1   3       2495.85       2564.37       593.81 o                         
 -61   1   3       6572.26       6954.30       797.32 o                         
 -59   1   3       6621.24       5291.28       721.24 o                         
 -57   1   3       3232.83       3267.16       866.99 o                         
 -55   1   3       4572.61       4271.28       625.01 o                         
 -53   1   3       2456.15       2490.48       571.91 o                         
 -51   1   3       2764.57       2263.09       440.25 o                         
 -49   1   3         79.05        529.08       341.46 o                         
 -47   1   3       4918.06       4784.61       515.85 o                         
 -45   1   3        884.85       1339.37       316.39 o                         
 -43   1   3       1281.59       1288.79       289.62 o                         
 -41   1   3         77.71        -82.84       215.95 o                         
 -39   1   3      10761.25       9711.69       565.84 o                         
 -37   1   3       7050.49       6335.49       512.33 o                         
 -35   1   3      27455.13      27039.32       869.32 o                         
 -33   1   3       1244.90       2011.19       207.57 o                         
 -31   1   3       9980.45       9487.67       642.21 o                         
 -29   1   3        234.75        389.23       130.26 o                         
 -27   1   3      35094.95      30943.57       791.87 o                         
 -25   1   3       1170.62       1417.65       191.23 o                         
 -23   1   3       9157.87       9895.04       468.68 o                         
 -21   1   3       4609.18       5737.96       268.51 o                         
 -19   1   3      31874.30      29937.38       721.11 o                         
 -17   1   3      48682.39      44535.75      1004.53 o                         
 -15   1   3      20740.15      19379.54       489.43 o                         
 -13   1   3      33208.76      27823.27       687.04 o                         
 -11   1   3     249114.45     238158.69      4789.16 o                         
  -9   1   3       7994.58       7446.37       235.01 o                         
  -7   1   3      60034.55      71703.12      1485.03 o                         
  -5   1   3       9638.31       9562.10       263.35 o                         
  -3   1   3      28716.00      28141.59       616.23 o                         
  -1   1   3      98563.51     110084.69      2379.93 o                         
   1   1   3      38571.24      38434.54       819.31 o                         
   3   1   3       1397.22       1358.44        81.24 o                         
   5   1   3     147421.88     154994.67      3134.60 o                         
   7   1   3     105748.70     117582.84      2402.31 o                         
   9   1   3     179759.78     187404.03      3787.48 o                         
  11   1   3      15496.33      12782.44       339.38 o                         
  13   1   3     107838.52     112042.09      2322.95 o                         
  15   1   3      36160.86      36562.98       840.58 o                         
  17   1   3      45184.55      46485.17      1114.79 o                         
  19   1   3      10986.62      12047.97       392.58 o                         
  21   1   3     107571.84     107846.90      2294.37 o                         
  23   1   3      20028.62      18852.41       538.86 o                         
  25   1   3      20221.30      19791.76       583.42 o                         
  27   1   3      13685.15      14730.32       635.16 o                         
  29   1   3      62077.61      60109.88      1394.49 o                         
  31   1   3      11955.54      13073.98       656.14 o                         
  33   1   3      28377.43      25459.02       753.80 o                         
  35   1   3         72.79        438.67       162.26 o                         
  37   1   3       4087.29       4666.79       355.25 o                         
  39   1   3       8215.44       9925.55       632.58 o                         
  41   1   3       9690.08       9467.35       601.82 o                         
  43   1   3        530.88        287.15       276.82 o                         
  45   1   3       3553.24       3585.61       421.57 o                         
  47   1   3       1277.99       1518.36       318.12 o                         
  49   1   3      15630.63      15601.60      1119.59 o                         
  51   1   3       1602.32       1690.70       420.58 o                         
  53   1   3         98.80        793.00       334.88 o                         
  55   1   3         18.55        226.44       353.11 o                         
  57   1   3       3871.28       4572.69       588.21 o                         
  59   1   3        316.16       1203.29       616.49 o                         
  61   1   3         42.90       2091.42       596.04 o                         
  63   1   3        468.59       4056.57      1573.42 o                         
  65   1   3       3095.85       3847.91      1146.26 o                         
 -66   2   3          0.24       -476.88       505.25 o                         
 -64   2   3        237.05       1354.67       571.59 o                         
 -62   2   3        693.86       2085.46       578.07 o                         
 -60   2   3        371.76        611.87       510.98 o                         
 -58   2   3         53.37        653.20       430.49 o                         
 -56   2   3          3.04        734.20       412.29 o                         
 -54   2   3        136.90        724.56       467.73 o                         
 -52   2   3       3223.35       2948.68       620.11 o                         
 -50   2   3        261.22       1438.80       520.68 o                         
 -48   2   3      10155.90       7919.74       760.34 o                         
 -46   2   3       5573.81       5122.23       606.44 o                         
 -44   2   3       2525.35       3214.70       417.42 o                         
 -42   2   3          0.29        -69.25       253.42 o                         
 -40   2   3       2496.17       3035.86       313.55 o                         
 -38   2   3       9437.69       8734.14       518.90 o                         
 -36   2   3      35384.18      29745.58       927.05 o                         
 -34   2   3       1414.46       1465.23       239.64 o                         
 -32   2   3       4132.39       4596.68       424.94 o                         
 -30   2   3      33124.12      29504.59       776.02 o                         
 -28   2   3      37310.38      34184.71       859.58 o                         
 -26   2   3        496.05        640.58       162.27 o                         
 -24   2   3       2386.48       2945.92       365.41 o                         
 -22   2   3         17.32        491.69       112.83 o                         
 -20   2   3      43554.48      40888.72       945.78 o                         
 -18   2   3       7274.17       6974.47       263.86 o                         
 -16   2   3      42592.32      45097.09      1014.57 o                         
 -14   2   3       2280.45       2421.00       142.78 o                         
 -12   2   3     151437.53     160846.28      3537.79 o                         
 -10   2   3      17888.84      20693.01       548.87 o                         
  -8   2   3       8097.85       8157.88       293.56 o                         
  -6   2   3         17.11        828.45       185.84 o                         
  -4   2   3      52033.12      54164.91      1342.84 o                         
  -2   2   3     182079.78     202678.83      4086.97 o                         
   0   2   3      59774.70      58216.60      1231.80 o                         
   2   2   3     115327.89     121228.45      2643.95 o                         
   4   2   3     104073.12     117080.32      2402.12 o                         
   6   2   3      93233.45     100086.27      2220.01 o                         
   8   2   3       2291.90       1943.19       124.30 o                         
  10   2   3      32101.07      29928.84       698.45 o                         
  12   2   3      10207.99       9763.35       318.23 o                         
  14   2   3       3221.96       4032.13       202.22 o                         
  16   2   3     132512.91     133629.78      2782.67 o                         
  18   2   3       5120.91       6248.21       307.34 o                         
  20   2   3        751.50        758.24       113.07 o                         
  22   2   3      35706.06      36905.71       897.19 o                         
  24   2   3        594.69        388.81       114.59 o                         
  26   2   3         95.42        378.71       113.62 o                         
  28   2   3        221.34       1132.76       152.10 o                         
  30   2   3       2903.23       4751.83       279.42 o                         
  32   2   3      16776.59      17624.91       612.97 o                         
  34   2   3       6198.96       6067.63       402.58 o                         
  36   2   3       1262.25       1436.21       288.89 o                         
  38   2   3       4451.83       5233.98       391.19 o                         
  40   2   3      13138.86      12333.44       620.31 o                         
  42   2   3       6532.98       7072.95       492.57 o                         
  44   2   3       8976.88       8723.22       611.88 o                         
  46   2   3       1408.47       1099.64       343.79 o                         
  48   2   3        110.55        632.55       307.74 o                         
  50   2   3        360.87        752.84       317.40 o                         
  52   2   3       3461.90       3474.94       472.23 o                         
  54   2   3       2378.47       2422.91       476.67 o                         
  56   2   3       3736.62       2878.58       503.57 o                         
  58   2   3       1327.89       1426.68       667.07 o                         
  60   2   3        633.46       1746.99       638.64 o                         
  62   2   3       1154.24       1946.80       589.13 o                         
  64   2   3        885.81        880.97       731.82 o                         
 -65   3   3          3.07        952.34       546.64 o                         
 -63   3   3       1318.34       2324.32       668.85 o                         
 -61   3   3        561.58        921.13       580.22 o                         
 -59   3   3        629.73       1291.73       458.61 o                         
 -57   3   3         11.11        678.40       404.83 o                         
 -55   3   3         75.40        818.05       475.61 o                         
 -53   3   3       4471.70       4830.67       585.42 o                         
 -51   3   3       9539.95       7915.19       697.74 o                         
 -49   3   3        348.37       1415.16       620.26 o                         
 -47   3   3       1757.09       1724.78       377.79 o                         
 -45   3   3        971.19       1331.74       320.70 o                         
 -43   3   3       3430.73       3085.42       385.67 o                         
 -41   3   3        330.74        602.60       320.64 o                         
 -39   3   3       8001.84       6904.19       511.12 o                         
 -37   3   3       1666.06       1523.26       278.30 o                         
 -35   3   3      14297.50      13404.76       602.82 o                         
 -33   3   3       5387.05       4840.75       349.66 o                         
 -31   3   3        413.23        684.81       171.48 o                         
 -29   3   3         24.09        293.49       162.45 o                         
 -27   3   3       9208.61       9268.36       440.51 o                         
 -25   3   3        221.02        827.75       220.36 o                         
 -23   3   3      17780.63      20057.03       704.86 o                         
 -21   3   3        176.17        424.58       156.81 o                         
 -19   3   3      20373.23      20019.75       549.06 o                         
 -17   3   3       1951.07       1826.92       139.09 o                         
 -15   3   3      22277.14      23345.40       582.21 o                         
 -13   3   3       5797.17       6754.55       251.45 o                         
 -11   3   3     104696.31     102506.02      2149.42 o                         
  -9   3   3      46711.99      45228.57      1005.69 o                         
  -7   3   3       1259.90       1582.84       113.79 o                         
  -5   3   3     202409.16     218222.44      4418.71 o                         
  -3   3   3     246486.41     252574.12      5918.59 o                         
  -1   3   3      62001.38      61772.90      1328.20 o                         
   1   3   3     263025.25     287796.91      6196.25 o                         
   3   3   3     126879.17     131573.88      2907.53 o                         
   5   3   3     223219.47     219568.27      4454.68 o                         
   7   3   3       1930.91       2777.34       173.92 o                         
   9   3   3      10563.11      11604.20       364.38 o                         
  11   3   3       2750.57       2591.27       164.16 o                         
  13   3   3      16075.08      16015.96       459.43 o                         
  15   3   3        875.35        528.67       103.65 o                         
  17   3   3      16041.98      16809.37       494.09 o                         
  19   3   3       9630.56      11730.23       420.87 o                         
  21   3   3       7234.66      10374.34       450.61 o                         
  23   3   3      20677.72      18993.11       572.46 o                         
  25   3   3      47270.12      42069.91      1206.17 o                         
  27   3   3       2861.24       3216.47       227.26 o                         
  29   3   3      44828.49      42213.55      1048.40 o                         
  31   3   3      10358.02      11841.36       623.46 o                         
  33   3   3      41355.71      39020.27      1110.09 o                         
  35   3   3        615.56       1266.72       244.58 o                         
  37   3   3       8105.42       8169.47       487.57 o                         
  39   3   3      18144.43      15012.29       773.70 o                         
  41   3   3       7019.29       8121.51       513.10 o                         
  43   3   3         23.15        395.25       239.01 o                         
  45   3   3         18.95        343.31       253.33 o                         
  47   3   3        817.05        655.30       321.24 o                         
  49   3   3       5448.37       4529.63       474.78 o                         
  51   3   3         46.56        375.83       387.06 o                         
  53   3   3        340.17        771.87       384.32 o                         
  55   3   3        294.74        936.40       431.96 o                         
  57   3   3       1887.17       1602.88       457.66 o                         
  59   3   3         53.68        388.50       502.10 o                         
  61   3   3        341.26        702.32       566.15 o                         
  63   3   3        498.26       1587.94       600.22 o                         
  65   3   3       2638.14       5222.07      1001.81 o                         
 -64   4   3        791.42       2473.57       639.32 o                         
 -62   4   3        784.49       1592.55       592.30 o                         
 -60   4   3       3042.54       2986.89       523.48 o                         
 -58   4   3         18.70       -381.12       381.12 o                         
 -56   4   3         50.04        893.12       429.21 o                         
 -54   4   3         88.49        396.44       383.99 o                         
 -52   4   3       3008.82       3563.34       507.58 o                         
 -50   4   3         78.21        612.00       409.41 o                         
 -48   4   3       1182.49       2201.44       422.58 o                         
 -46   4   3       8876.88       7976.46       603.58 o                         
 -44   4   3      14357.64      11929.83       735.08 o                         
 -42   4   3       1349.90       1861.10       326.09 o                         
 -40   4   3        340.24        439.90       270.11 o                         
 -38   4   3       2016.87       2133.97       327.02 o                         
 -36   4   3      36167.27      31796.31      1153.60 o                         
 -34   4   3       2138.97       2039.68       294.94 o                         
 -32   4   3       6746.14       7332.48       435.47 o                         
 -30   4   3       1101.01       1114.15       247.80 o                         
 -28   4   3      34396.08      32270.76       925.86 o                         
 -26   4   3      10188.25      10325.80       532.27 o                         
 -24   4   3      43978.90      42043.59      1111.58 o                         
 -22   4   3        577.13        708.10       143.89 o                         
 -20   4   3     135593.66     123581.59      2619.50 o                         
 -18   4   3      88100.47      85229.22      1851.99 o                         
 -16   4   3      42112.59      43218.77      1007.74 o                         
 -14   4   3         83.32        166.29        87.98 o                         
 -12   4   3       2349.92       2782.43       292.83 o                         
 -10   4   3      52002.78      54283.08      1213.20 o                         
  -8   4   3      75732.87      76005.86      1640.70 o                         
  -6   4   3       4522.25       4689.08       229.63 o                         
  -4   4   3      31273.65      31027.86       744.36 o                         
  -2   4   3      20851.21      20416.37       528.23 o                         
   0   4   3      51854.71      55523.48      1331.61 o                         
   2   4   3      29395.88      27673.26       739.96 o                         
   4   4   3       2161.98       3146.79       237.24 o                         
   6   4   3        264.34        562.84        81.29 o                         
   8   4   3      16377.56      16000.29       471.56 o                         
  10   4   3         69.98        218.10        92.01 o                         
  12   4   3      46853.09      45763.41      1061.48 o                         
  14   4   3       3526.07       3633.85       298.95 o                         
  16   4   3      54898.75      53940.82      1243.79 o                         
  18   4   3       3169.55       3354.51       222.12 o                         
  20   4   3         74.38        727.61       127.33 o                         
  22   4   3      29430.00      29426.32       771.39 o                         
  24   4   3      25809.62      24710.38       705.96 o                         
  26   4   3        701.07       1105.50       156.71 o                         
  28   4   3        817.27        619.43       203.03 o                         
  30   4   3      10212.20      11773.91       569.05 o                         
  32   4   3      60511.16      52684.56      1530.23 o                         
  34   4   3         13.69        233.27       197.85 o                         
  36   4   3        167.72        636.95       212.56 o                         
  38   4   3      33578.82      29350.42      1167.06 o                         
  40   4   3      32765.47      28392.06      1238.06 o                         
  42   4   3      10210.11      10432.82       615.40 o                         
  44   4   3       6594.51       7350.40       527.91 o                         
  46   4   3       2583.19       2042.79       338.56 o                         
  48   4   3      10306.78      11609.32      1071.60 o                         
  50   4   3       3547.34       3424.47       522.57 o                         
  52   4   3       2547.78       3245.04       593.14 o                         
  54   4   3        617.28       1705.97       458.14 o                         
  56   4   3       4445.32       4311.10       627.11 o                         
  58   4   3        808.38       1639.91       566.14 o                         
  60   4   3        988.04       1494.45       622.71 o                         
  62   4   3         49.26       1310.05       615.71 o                         
  64   4   3        172.52       1018.44       766.14 o                         
 -63   5   3        179.20       1864.82       561.06 o                         
 -61   5   3         34.54        489.14       457.71 o                         
 -59   5   3        195.46       1435.93       477.17 o                         
 -57   5   3        491.55        823.92       483.89 o                         
 -55   5   3        261.79        930.13       467.51 o                         
 -53   5   3         79.70        780.45       474.98 o                         
 -51   5   3       5230.83       6008.15       646.72 o                         
 -49   5   3        555.72       1430.85       364.94 o                         
 -47   5   3       3675.93       4213.44       475.32 o                         
 -45   5   3         32.80        547.71       300.75 o                         
 -43   5   3        558.05        963.39       322.92 o                         
 -41   5   3      19111.88      15827.56       866.67 o                         
 -39   5   3        503.96        700.13       283.33 o                         
 -37   5   3          7.30        -33.54       225.11 o                         
 -35   5   3       1133.70       1823.06       302.00 o                         
 -33   5   3       4647.09       3802.09       384.32 o                         
 -31   5   3       1591.61       1441.18       262.07 o                         
 -29   5   3      13583.19      14233.44       723.59 o                         
 -27   5   3       4159.06       5062.26       342.45 o                         
 -25   5   3         65.06        254.95       154.51 o                         
 -23   5   3       9218.03      10766.92       490.22 o                         
 -21   5   3       9209.49      10824.64       400.49 o                         
 -19   5   3       4539.43       6205.36       334.33 o                         
 -17   5   3      16261.00      20157.13       675.83 o                         
 -15   5   3         43.94        429.00       120.87 o                         
 -13   5   3      17559.76      18392.27       548.49 o                         
 -11   5   3      64513.47      65590.12      1467.52 o                         
  -9   5   3      55247.04      56094.59      1276.25 o                         
  -7   5   3       5515.21       6570.02       305.37 o                         
  -5   5   3       7778.71       8246.58       397.57 o                         
  -3   5   3      18662.71      19461.34       554.71 o                         
  -1   5   3       3415.74       4154.40       242.05 o                         
   1   5   3        647.98       1783.81       184.27 o                         
   3   5   3       4422.14       3875.05       261.51 o                         
   5   5   3      10045.82      10347.22       563.17 o                         
   7   5   3          4.32        326.06        83.01 o                         
   9   5   3      20609.65      20566.96       589.56 o                         
  11   5   3       6433.83       7819.81       344.97 o                         
  13   5   3       1636.38       2181.40       212.47 o                         
  15   5   3          4.90        429.82       124.98 o                         
  17   5   3      40508.54      42980.19      1050.56 o                         
  19   5   3       1202.13       1912.18       193.63 o                         
  21   5   3      17278.04      17692.02       581.63 o                         
  23   5   3       8086.73      11062.53       478.21 o                         
  25   5   3        217.83        384.39       177.29 o                         
  27   5   3       6469.86       6327.38       398.12 o                         
  29   5   3        508.87        624.47       195.68 o                         
  31   5   3       5434.20       5752.41       412.07 o                         
  33   5   3       1034.91        963.83       242.63 o                         
  35   5   3       8585.84       7845.16       494.87 o                         
  37   5   3       2483.95       3082.06       334.29 o                         
  39   5   3        432.93        714.56       261.69 o                         
  41   5   3        458.73        755.68       292.21 o                         
  43   5   3       1163.04       1201.92       303.39 o                         
  45   5   3        164.97        433.13       341.10 o                         
  47   5   3        128.27        264.97       282.32 o                         
  49   5   3        151.53       1069.89       359.99 o                         
  51   5   3        297.53        823.68       408.01 o                         
  53   5   3         16.58        694.90       406.78 o                         
  55   5   3        713.06       1795.93       459.67 o                         
  57   5   3         35.28        899.49       560.78 o                         
  59   5   3        346.27        932.30       522.86 o                         
  61   5   3        419.37        676.24       562.18 o                         
  63   5   3        593.81       2030.27       847.81 o                         
 -62   6   3        298.26       2389.88       605.66 o                         
 -60   6   3       6129.93       5677.41       718.20 o                         
 -58   6   3        377.12        502.99       488.58 o                         
 -56   6   3       1418.93       2188.63       534.65 o                         
 -54   6   3        211.72        867.43       412.74 o                         
 -52   6   3       7173.50       5771.81       620.26 o                         
 -50   6   3       2340.96       2550.05       451.58 o                         
 -48   6   3        315.52       1171.42       366.16 o                         
 -46   6   3       1317.08       1696.86       413.67 o                         
 -44   6   3      18185.32      17867.52       975.02 o                         
 -42   6   3       1921.43       1861.69       366.32 o                         
 -40   6   3       1306.98       1932.13       356.89 o                         
 -38   6   3       1498.56       1408.46       321.18 o                         
 -36   6   3       5556.70       5510.72       496.98 o                         
 -34   6   3        490.77        929.68       262.28 o                         
 -32   6   3       1278.02        829.21       283.89 o                         
 -30   6   3       2191.58       2844.43       340.38 o                         
 -28   6   3      51734.82      45851.72      1489.11 o                         
 -26   6   3        272.54        810.25       219.27 o                         
 -24   6   3       5564.71       6078.00       419.38 o                         
 -22   6   3      24232.09      27768.41       798.40 o                         
 -20   6   3      51180.03      48043.86      1161.74 o                         
 -18   6   3      49437.84      44511.45      1095.84 o                         
 -16   6   3       9599.94      11577.85       459.55 o                         
 -14   6   3      19232.10      20058.62       678.33 o                         
 -12   6   3      81968.27      84074.25      1865.42 o                         
 -10   6   3      19155.74      15424.90       532.09 o                         
  -8   6   3      29017.85      27399.98       734.85 o                         
  -6   6   3      23882.75      25438.81       695.87 o                         
  -4   6   3     153228.08     154458.12      3259.65 o                         
  -2   6   3     100575.12      98982.30      2156.83 o                         
   0   6   3       4362.14       4177.27       306.74 o                         
   2   6   3       1276.10       2657.13       236.76 o                         
   4   6   3      94230.88      87396.30      2082.54 o                         
   6   6   3        125.39        665.05       163.61 o                         
   8   6   3      31487.68      31698.87       817.06 o                         
  10   6   3      16240.81      17189.44       565.63 o                         
  12   6   3       7560.25       7092.69       351.74 o                         
  14   6   3      37924.65      35488.32       911.23 o                         
  16   6   3       3651.71       3983.53       274.09 o                         
  18   6   3      27804.95      29664.35       831.29 o                         
  20   6   3        858.74       1353.80       175.49 o                         
  22   6   3       3068.13       2927.68       253.48 o                         
  24   6   3      24548.57      24581.10       770.88 o                         
  26   6   3      10663.52      11764.20       584.61 o                         
  28   6   3          9.75        297.98       198.35 o                         
  30   6   3       1223.98       1097.05       232.83 o                         
  32   6   3      38023.07      29481.90       997.28 o                         
  34   6   3        637.01       1154.32       239.36 o                         
  36   6   3       2877.12       2887.86       342.76 o                         
  38   6   3      11132.33      11276.26       688.28 o                         
  40   6   3      15443.86      13250.33       768.86 o                         
  42   6   3       2408.12       2194.79       369.54 o                         
  44   6   3       2582.44       2494.83       525.65 o                         
  46   6   3        111.06       1233.48       355.24 o                         
  48   6   3       7176.14       6129.46       587.38 o                         
  50   6   3       1981.16       1849.27       394.61 o                         
  52   6   3         20.25       1170.75       467.17 o                         
  54   6   3         90.82       1093.42       473.81 o                         
  56   6   3       5818.26       5191.27      1376.94 o                         
  58   6   3        382.50       2045.23       662.01 o                         
  60   6   3         50.27        960.47       782.67 o                         
 -61   7   3       1341.84       2697.18       591.29 o                         
 -59   7   3        162.80       2182.54       538.30 o                         
 -57   7   3       2592.45       3124.65       590.61 o                         
 -55   7   3       2212.05       2635.05       521.46 o                         
 -53   7   3       1241.32       1650.11       471.66 o                         
 -51   7   3         25.17        934.71       372.78 o                         
 -49   7   3       1040.95        976.70       391.45 o                         
 -47   7   3       2420.79       1718.44       412.30 o                         
 -45   7   3          4.50        498.41       334.54 o                         
 -43   7   3        871.59        521.26       329.63 o                         
 -41   7   3         33.79        102.92       299.89 o                         
 -39   7   3       1454.86       1399.41       346.65 o                         
 -37   7   3       3684.38       3887.00       439.38 o                         
 -35   7   3       6248.39       6230.49       529.77 o                         
 -33   7   3       8265.10       8869.27       610.34 o                         
 -31   7   3       2347.01       2850.80       347.52 o                         
 -29   7   3        598.78       1608.26       402.79 o                         
 -27   7   3       5848.92       5890.28       479.43 o                         
 -25   7   3        822.67        823.60       244.69 o                         
 -23   7   3        729.28       1016.84       234.19 o                         
 -21   7   3       2713.42       3196.36       248.85 o                         
 -19   7   3       4965.42       4551.64       299.14 o                         
 -17   7   3        893.45        426.02       157.32 o                         
 -15   7   3       2501.87       3595.92       303.35 o                         
 -13   7   3      11758.17      12961.11       516.23 o                         
 -11   7   3      34019.02      34527.09       907.27 o                         
  -9   7   3      10958.17      12974.13       514.40 o                         
  -7   7   3      14194.97      14785.56       542.95 o                         
  -5   7   3       2665.91       2542.46       219.63 o                         
  -3   7   3      12541.87      12613.36       475.49 o                         
  -1   7   3      60645.77      61108.24      1520.96 o                         
   1   7   3        969.27       1578.49       222.28 o                         
   3   7   3      47951.36      47720.88      1271.71 o                         
   5   7   3       8623.16       9535.71       494.36 o                         
   7   7   3        917.69       1056.90       196.95 o                         
   9   7   3       1144.19       1215.93       177.23 o                         
  11   7   3      47339.29      42288.58      1133.69 o                         
  13   7   3       5856.09       5510.12       360.95 o                         
  15   7   3       5772.14       6124.06       348.77 o                         
  17   7   3        635.45        814.82       171.90 o                         
  19   7   3       6353.90       7409.68       397.66 o                         
  21   7   3       2195.56       2356.46       274.57 o                         
  23   7   3       7180.52       7273.05       453.57 o                         
  25   7   3       6213.12       6584.06       443.62 o                         
  27   7   3      13003.35      13667.38       657.88 o                         
  29   7   3       3434.59       2896.94       334.86 o                         
  31   7   3       5442.90       5746.03       436.98 o                         
  33   7   3         26.55        830.19       285.53 o                         
  35   7   3      20744.55      18789.48       912.99 o                         
  37   7   3       3702.15       4124.18       473.97 o                         
  39   7   3       1240.53       1730.72       377.85 o                         
  41   7   3       4866.25       5972.87       839.18 o                         
  43   7   3         24.90        330.10       331.73 o                         
  45   7   3       1157.72       1503.18       427.91 o                         
  47   7   3        291.56         10.05       373.25 o                         
  49   7   3       2496.04       2940.05       516.07 o                         
  51   7   3        591.13        229.05       426.49 o                         
  53   7   3        125.15       1267.80       547.31 o                         
  55   7   3         24.88        675.64       647.01 o                         
  57   7   3         18.75       -455.52       633.29 o                         
  59   7   3       1588.47       3350.76       848.62 o                         
 -58   8   3       1524.25       3983.95       674.97 o                         
 -56   8   3         15.38        892.98       535.83 o                         
 -54   8   3         61.64       1023.43       490.38 o                         
 -52   8   3        353.09       1650.21       491.81 o                         
 -50   8   3       3354.10       3523.31       579.86 o                         
 -48   8   3          6.89        633.75       358.62 o                         
 -46   8   3       1418.87       1247.89       394.60 o                         
 -44   8   3       6375.46       3830.30       515.93 o                         
 -42   8   3       3773.04       3721.11       467.92 o                         
 -40   8   3        442.29        695.36       328.20 o                         
 -38   8   3        135.63        564.61       316.00 o                         
 -36   8   3       2807.49       3683.66       559.14 o                         
 -34   8   3       1255.15       2254.54       365.21 o                         
 -32   8   3       3595.13       3418.77       405.16 o                         
 -30   8   3       1249.68       1601.74       311.03 o                         
 -28   8   3      13560.89      13026.32       760.41 o                         
 -26   8   3       5033.93       5879.70       496.25 o                         
 -24   8   3        238.80        585.48       251.32 o                         
 -22   8   3       3555.21       3019.11       374.98 o                         
 -20   8   3      11881.26      11821.43       681.19 o                         
 -18   8   3      14031.21      14724.00       680.18 o                         
 -16   8   3      19790.01      21154.23       719.66 o                         
 -14   8   3      14737.65      16677.44       639.38 o                         
 -12   8   3      37342.52      32369.54       918.36 o                         
 -10   8   3      31021.08      31722.66       918.12 o                         
  -8   8   3      14643.43      16759.50       657.31 o                         
  -6   8   3      13794.96      15141.12       578.91 o                         
  -4   8   3      17565.13      18637.72       649.39 o                         
  -2   8   3      15911.47      18485.43       741.44 o                         
   0   8   3      15091.30      16294.47       704.11 o                         
   2   8   3       1011.04       1178.49       251.14 o                         
   4   8   3       8604.11       9524.65       527.48 o                         
   6   8   3       3404.66       4377.19       352.71 o                         
   8   8   3        222.33        458.84       244.78 o                         
  10   8   3       3077.66       3818.19       359.21 o                         
  12   8   3       6719.99       7682.03       475.15 o                         
  14   8   3       8684.88       8705.94       507.73 o                         
  16   8   3       4877.16       5483.27       409.14 o                         
  18   8   3      21436.88      21207.20       837.26 o                         
  20   8   3       5512.85       5933.50       495.86 o                         
  22   8   3       1074.10       1188.36       305.35 o                         
  24   8   3       8517.65       8552.67       594.44 o                         
  26   8   3      10276.87      10430.17       803.77 o                         
  28   8   3        609.61        911.36       291.08 o                         
  30   8   3       1150.55       1799.63       433.35 o                         
  32   8   3       1552.52        956.54       300.18 o                         
  34   8   3       1145.89       1608.67       369.82 o                         
  36   8   3       1170.10       1452.25       409.18 o                         
  38   8   3         20.05        522.48       368.93 o                         
  40   8   3       6498.53       6168.83       608.25 o                         
  42   8   3        862.45       1576.96       501.16 o                         
  44   8   3       3469.41       4077.88       598.71 o                         
  46   8   3        282.91       1253.05       410.54 o                         
  48   8   3        444.30       1011.82       460.13 o                         
  50   8   3       4254.01       4310.47       593.59 o                         
  52   8   3        628.51       1320.44       557.92 o                         
  54   8   3       1361.99       3131.38       670.67 o                         
  56   8   3       1919.26       2895.91      1331.57 o                         
  58   8   3        525.78        927.68       645.72 o                         
 -57   9   3        528.08       2340.51       650.73 o                         
 -55   9   3       1208.81       1512.42       536.68 o                         
 -53   9   3       1558.89       1463.94       643.36 o                         
 -51   9   3       1127.00       1311.45       508.59 o                         
 -49   9   3       1050.14       2372.56       525.24 o                         
 -47   9   3       1700.02       2344.72       528.18 o                         
 -45   9   3        888.22       1916.63       479.15 o                         
 -43   9   3       2024.98       3974.78       751.11 o                         
 -41   9   3        542.15        306.93       383.10 o                         
 -39   9   3       5623.97       5087.59       722.71 o                         
 -37   9   3        279.02        363.18       398.25 o                         
 -35   9   3       1906.09       2427.32       660.07 o                         
 -33   9   3        993.40        865.88       359.63 o                         
 -31   9   3       1046.91        898.56       575.97 o                         
 -29   9   3        114.62        584.79       311.13 o                         
 -27   9   3       6586.82       6014.78       544.80 o                         
 -25   9   3       2131.52       2258.38       352.99 o                         
 -23   9   3       5653.60       5474.69       483.39 o                         
 -21   9   3        361.66        531.44       251.33 o                         
 -19   9   3      22782.01      19534.29       902.64 o                         
 -17   9   3       6104.38       5712.49       422.33 o                         
 -15   9   3        982.85        960.08       220.30 o                         
 -13   9   3       4252.02       3887.25       322.81 o                         
 -11   9   3      54958.86      53004.67      1440.46 o                         
  -9   9   3       1510.66       1498.45       250.16 o                         
  -7   9   3        647.91       1007.43       235.68 o                         
  -5   9   3       6074.92       7565.47       471.28 o                         
  -3   9   3       5958.70       5656.38       436.84 o                         
  -1   9   3      18816.64      20636.21       836.94 o                         
   1   9   3       2577.18       3231.30       389.89 o                         
   3   9   3       3075.39       2925.27       316.89 o                         
   5   9   3      14515.07      13914.36       682.23 o                         
   7   9   3       8840.36       8211.03       509.53 o                         
   9   9   3      14632.03      14415.29       695.89 o                         
  11   9   3      17921.50      19386.21       833.15 o                         
  13   9   3      28323.21      28007.94      1022.40 o                         
  15   9   3        341.88        636.90       276.75 o                         
  17   9   3      41447.34      39555.86      1214.87 o                         
  19   9   3        735.62        911.23       287.61 o                         
  21   9   3      17267.76      16697.58       855.96 o                         
  23   9   3       9531.68      10259.58       672.97 o                         
  25   9   3      17488.99      18808.12       929.44 o                         
  27   9   3       4794.06       4651.64       474.92 o                         
  29   9   3      12672.75      13219.48       794.33 o                         
  31   9   3       2301.25       2163.43       454.16 o                         
  33   9   3       7835.54       7838.73       688.73 o                         
  35   9   3       1985.83       2900.96       473.83 o                         
  37   9   3       8087.44       7966.63       708.83 o                         
  39   9   3       5901.27       5104.91       592.40 o                         
  41   9   3       6438.09       7316.33       717.62 o                         
  43   9   3         92.27        865.23       418.77 o                         
  45   9   3        628.26       1649.71       531.02 o                         
  47   9   3       1124.66       1653.95       502.99 o                         
  49   9   3       3229.49       3346.30       888.61 o                         
  51   9   3          5.58        852.02       594.24 o                         
  53   9   3         74.91       1029.39       735.32 o                         
  55   9   3        210.30       2161.98       657.99 o                         
 -54  10   3        294.15       2233.52       798.99 o                         
 -52  10   3        508.48       1580.33       658.84 o                         
 -50  10   3       2682.58       4152.50       587.19 o                         
 -48  10   3       1395.64       2389.13       549.78 o                         
 -46  10   3         78.61        753.58       496.45 o                         
 -44  10   3        233.02       1031.03       453.12 o                         
 -42  10   3       2239.42       2385.22       531.32 o                         
 -40  10   3        661.41       1355.06       448.63 o                         
 -38  10   3       1196.04       1912.36       473.07 o                         
 -36  10   3       5605.51       6466.72      1524.60 o                         
 -34  10   3       5912.72       4682.20       584.65 o                         
 -32  10   3        151.53       1297.95       424.11 o                         
 -30  10   3       7815.77       8491.09       749.18 o                         
 -28  10   3         49.34        845.51       409.85 o                         
 -26  10   3        888.26       1229.24       443.13 o                         
 -24  10   3       6304.32       5498.19       702.01 o                         
 -22  10   3       6871.44       5917.15       668.91 o                         
 -20  10   3          7.73        573.34       390.61 o                         
 -18  10   3       9930.68       9863.04       858.46 o                         
 -16  10   3         11.48        -88.41       354.18 o                         
 -14  10   3       9939.70       9980.05       725.59 o                         
 -12  10   3        137.50         45.79       242.41 o                         
 -10  10   3        109.87        478.36       267.31 o                         
  -8  10   3        379.30        699.96       272.67 o                         
  -6  10   3       8733.20       8726.08       616.23 o                         
  -4  10   3       1028.00        806.45       263.94 o                         
  -2  10   3        495.32       1331.93       270.09 o                         
   0  10   3        297.33        695.87       251.57 o                         
   2  10   3       7203.63       7378.15       509.30 o                         
   4  10   3       3006.11       3282.22       361.72 o                         
   6  10   3       1780.51       1992.17       304.76 o                         
   8  10   3       1821.18       2773.88       341.01 o                         
  10  10   3      14818.53      15413.16       856.39 o                         
  12  10   3        774.15       1314.76       294.05 o                         
  14  10   3         28.91        295.00       258.76 o                         
  16  10   3         13.20        515.40       249.76 o                         
  18  10   3      13758.86      13101.25       772.38 o                         
  20  10   3      13336.70      12650.44       765.20 o                         
  22  10   3        205.23        753.63       298.70 o                         
  24  10   3      10749.38      10406.52       713.28 o                         
  26  10   3       1605.86       2193.75       428.57 o                         
  28  10   3        292.65        943.88       391.59 o                         
  30  10   3       1059.21       2224.69       451.77 o                         
  32  10   3        449.35       1319.88       440.95 o                         
  34  10   3        889.98       1307.31       405.95 o                         
  36  10   3        372.91        678.96       391.79 o                         
  38  10   3       1071.39       1233.02       684.55 o                         
  40  10   3       4722.49       4925.20       685.36 o                         
  42  10   3       1503.50       2222.35       505.86 o                         
  44  10   3       1527.15       1973.51       592.62 o                         
  46  10   3        212.03       1646.52       544.38 o                         
  48  10   3       1680.72       2476.32       541.11 o                         
  50  10   3        411.51        339.52       603.04 o                         
  52  10   3        414.64       1380.47       652.69 o                         
 -51  11   3       1297.87       1133.88       624.75 o                         
 -49  11   3         33.56       1848.89       598.73 o                         
 -47  11   3        990.94       1399.52       543.45 o                         
 -45  11   3        534.85        947.50       601.56 o                         
 -43  11   3       2940.75       3058.36       625.36 o                         
 -41  11   3          3.78        740.37       505.22 o                         
 -39  11   3        390.52       1320.87       535.92 o                         
 -37  11   3       2191.36       2695.05       570.34 o                         
 -35  11   3       9255.61       7551.64       821.72 o                         
 -33  11   3        226.49        885.37       809.31 o                         
 -31  11   3        336.46         80.58       589.92 o                         
 -29  11   3        841.92        359.40       444.02 o                         
 -27  11   3       4906.76       4336.39       681.70 o                         
 -25  11   3        812.45        228.52       466.62 o                         
 -23  11   3       1690.80       1815.23       535.91 o                         
 -21  11   3       2187.47       1269.56       459.08 o                         
 -19  11   3       3123.91       3165.43       574.42 o                         
 -17  11   3       4337.00       2550.84       538.49 o                         
 -15  11   3         66.20        709.84       441.17 o                         
 -13  11   3       2372.98       3623.57       468.24 o                         
 -11  11   3      16052.56      16048.68       982.71 o                         
  -9  11   3       5047.68       4986.21       481.35 o                         
  -7  11   3       7741.75       8966.13       651.24 o                         
  -5  11   3       1861.48       2899.20       412.88 o                         
  -3  11   3       3562.32       3344.06       425.28 o                         
  -1  11   3       2954.34       4575.66       466.34 o                         
   1  11   3       1527.63       2313.04       388.84 o                         
   3  11   3        113.54        -97.65       286.46 o                         
   5  11   3       3730.93       3166.23       440.87 o                         
   7  11   3       6196.97       5447.51       522.20 o                         
   9  11   3        647.51       1229.02       334.75 o                         
  11  11   3        467.26       1027.77       298.54 o                         
  13  11   3      15033.82      13230.92       729.05 o                         
  15  11   3       1659.61       1626.04       387.61 o                         
  17  11   3      13121.74      12250.38       791.48 o                         
  19  11   3       2725.12       2238.14       406.26 o                         
  21  11   3       3450.92       4627.50       513.44 o                         
  23  11   3       1905.26       2383.27       447.15 o                         
  25  11   3       4560.71       4833.73       616.68 o                         
  27  11   3       4032.74       3178.91       498.69 o                         
  29  11   3       7018.86       6650.31       686.70 o                         
  31  11   3       1222.62       1612.13       471.83 o                         
  33  11   3       5457.41       5310.20       765.11 o                         
  35  11   3         23.88        804.51       436.19 o                         
  37  11   3         52.48       1311.43       472.93 o                         
  39  11   3         89.34       1276.03       463.85 o                         
  41  11   3       1891.02       2767.27       578.17 o                         
  43  11   3        740.81       1567.20       525.60 o                         
  45  11   3        304.47        644.09       501.64 o                         
  47  11   3        308.24       1186.82       636.25 o                         
  49  11   3       1584.50       1791.85       646.12 o                         
 -48  12   3        262.21       1807.75       621.40 o                         
 -46  12   3        293.93        499.80       600.58 o                         
 -44  12   3         65.03        279.75       572.29 o                         
 -42  12   3        281.47       2157.64       610.36 o                         
 -40  12   3        444.41       1032.12       695.16 o                         
 -38  12   3       4918.82       5002.54       732.73 o                         
 -36  12   3        299.83        368.32       466.39 o                         
 -34  12   3        407.20        264.18       703.47 o                         
 -32  12   3        788.34        817.02       508.76 o                         
 -30  12   3       8384.81       9487.80       974.46 o                         
 -28  12   3       3852.80       4824.18       680.68 o                         
 -26  12   3       1158.68       1550.88       537.90 o                         
 -24  12   3        789.95       1437.26       506.69 o                         
 -22  12   3       4741.26       5170.83       711.59 o                         
 -20  12   3      16835.78      14555.33      1166.77 o                         
 -18  12   3        377.12        916.96       490.92 o                         
 -16  12   3       4368.93       2818.27       600.78 o                         
 -14  12   3       1128.03       1282.47       495.24 o                         
 -12  12   3        940.18       1708.54       493.20 o                         
 -10  12   3       2567.31       3752.04       511.98 o                         
  -8  12   3         74.46        363.50       440.50 o                         
  -6  12   3       4528.97       4343.67       508.08 o                         
  -4  12   3        684.96       1015.56       335.75 o                         
  -2  12   3        294.57        191.14       331.92 o                         
   0  12   3        329.68         71.21       303.19 o                         
   2  12   3       9608.28       8292.61       680.98 o                         
   4  12   3       2010.85       2218.09       402.45 o                         
   6  12   3       5181.42       4851.44       650.27 o                         
   8  12   3      14075.82      12037.59       805.67 o                         
  10  12   3       1253.82       1516.37       381.67 o                         
  12  12   3       6946.76       6053.20       630.01 o                         
  14  12   3         32.11       1201.35       459.75 o                         
  16  12   3         91.19        838.74       434.06 o                         
  18  12   3      18114.62      17157.94      1084.49 o                         
  20  12   3        646.34       1555.23       495.31 o                         
  22  12   3       6638.01       6009.65      1334.93 o                         
  24  12   3        242.57        364.35       627.30 o                         
  26  12   3       5676.99       6485.63       755.95 o                         
  28  12   3        670.81       1351.02       498.75 o                         
  30  12   3       7653.18       5671.82       740.62 o                         
  32  12   3       2417.37       1867.73       560.84 o                         
  34  12   3         97.45       -250.73       610.69 o                         
  36  12   3       1482.16       1783.19       557.62 o                         
  38  12   3       3353.34       3736.67       629.66 o                         
  40  12   3        329.53       1405.93       505.98 o                         
  42  12   3        217.71        925.35       509.01 o                         
  44  12   3       1634.36       2138.33       574.67 o                         
  46  12   3       1858.61       1944.01       648.59 o                         
 -43  13   3       3661.14       3072.99       764.94 o                         
 -41  13   3          7.44       1646.31       646.84 o                         
 -39  13   3         17.29        795.04       598.20 o                         
 -37  13   3       1151.37       1139.62       573.35 o                         
 -35  13   3       4413.69       4142.36       735.64 o                         
 -33  13   3        660.79       1230.25       699.31 o                         
 -31  13   3       3403.55       3155.00       639.26 o                         
 -29  13   3       2152.92       3184.18       678.68 o                         
 -27  13   3       1508.21       1028.84       595.88 o                         
 -25  13   3       4400.33       3722.57       729.86 o                         
 -23  13   3       1313.88       1978.74       639.77 o                         
 -21  13   3       5963.56       4822.19       720.53 o                         
 -19  13   3       3202.32       3322.01       662.27 o                         
 -17  13   3        508.60        779.97       520.55 o                         
 -15  13   3        591.64        318.16       428.42 o                         
 -13  13   3         30.24        562.76       469.01 o                         
 -11  13   3       4123.90       4643.28       712.69 o                         
  -9  13   3        442.16        377.20       401.67 o                         
  -7  13   3        560.18        769.23       449.16 o                         
  -5  13   3       4439.72       3461.16       560.08 o                         
  -3  13   3       2341.25       1788.07       428.59 o                         
  -1  13   3        382.65       1205.05       389.46 o                         
   1  13   3       2337.59       2782.90       472.97 o                         
   3  13   3      13067.79       9931.62       829.76 o                         
   5  13   3       2666.56       3330.73       490.38 o                         
   7  13   3        538.73        812.63       373.92 o                         
   9  13   3       5134.12       4998.74       547.01 o                         
  11  13   3       9515.26       7734.40       743.72 o                         
  13  13   3       1130.69       1853.24       509.60 o                         
  15  13   3         20.81        760.93       427.96 o                         
  17  13   3      10092.70       9591.74      1062.12 o                         
  19  13   3        545.73       1080.44       731.16 o                         
  21  13   3         87.57        174.51       456.12 o                         
  23  13   3         72.65       1151.32       500.29 o                         
  25  13   3       5661.25       5114.76       724.49 o                         
  27  13   3        111.96        867.65       764.22 o                         
  29  13   3         18.31       -110.03       599.52 o                         
  31  13   3         10.55        582.00       535.91 o                         
  33  13   3       1264.36       2286.99       643.58 o                         
  35  13   3        734.94       1784.00       555.27 o                         
  37  13   3          5.47       1026.51       901.49 o                         
  39  13   3        372.75       2071.97       843.23 o                         
  41  13   3        136.72        595.10       559.52 o                         
 -38  14   3        926.16       1285.55       679.93 o                         
 -36  14   3        352.08       1127.24       630.48 o                         
 -34  14   3         30.27       1011.49       553.86 o                         
 -32  14   3         48.19        932.26       587.51 o                         
 -30  14   3        387.78       1482.18       627.27 o                         
 -28  14   3        298.18       1400.72       610.94 o                         
 -26  14   3         62.63        632.80       588.42 o                         
 -24  14   3       2144.57       1765.69       732.55 o                         
 -22  14   3        658.97       1526.18       604.95 o                         
 -20  14   3        188.85       1177.86       534.68 o                         
 -18  14   3         35.61         22.69       519.60 o                         
 -16  14   3        305.21        456.52       521.12 o                         
 -14  14   3       4159.63       3491.76       746.53 o                         
 -12  14   3       2378.08       2973.95       651.17 o                         
 -10  14   3       1498.23       1728.42       947.62 o                         
  -8  14   3       3165.99       3422.28       914.53 o                         
  -6  14   3        955.22       1190.16       546.99 o                         
  -4  14   3         95.20       1154.13       509.16 o                         
  -2  14   3        813.65       1682.75       577.18 o                         
   0  14   3       2185.68       1459.28       438.49 o                         
   2  14   3       1168.38        811.78       617.84 o                         
   4  14   3         43.38        750.70       390.23 o                         
   6  14   3       1981.80       1246.71       444.07 o                         
   8  14   3       2958.79       3060.53       587.09 o                         
  10  14   3       1045.43       1529.93       576.44 o                         
  12  14   3        239.06        780.53       473.23 o                         
  14  14   3       2128.27       2435.36       864.10 o                         
  16  14   3       6407.15       6617.97      1315.54 o                         
  18  14   3         19.34        388.46       483.47 o                         
  20  14   3        190.38        995.03       566.59 o                         
  22  14   3       2753.81       4813.78       753.27 o                         
  24  14   3       1042.20       1401.69       563.72 o                         
  26  14   3         14.14        725.54       754.70 o                         
  28  14   3         19.25       1184.56       565.11 o                         
  30  14   3       1378.07       1295.63      1026.12 o                         
  32  14   3        443.00       1506.37       600.50 o                         
  34  14   3        201.84       1043.35       833.64 o                         
  36  14   3        390.37       1358.51       577.20 o                         
 -31  15   3        836.86        436.94       602.43 o                         
 -29  15   3         82.74       1090.21       758.49 o                         
 -27  15   3         12.00       1149.14       595.85 o                         
 -25  15   3       1936.47       2386.31       694.35 o                         
 -23  15   3        878.28       1922.50       640.67 o                         
 -21  15   3       1394.55       2159.39       642.77 o                         
 -19  15   3         36.15        698.48       616.83 o                         
 -17  15   3        902.93       1886.83       633.68 o                         
 -15  15   3         51.35        638.32       543.08 o                         
 -13  15   3        955.50       1640.85       656.87 o                         
 -11  15   3        418.46        786.83       577.11 o                         
  -9  15   3        790.17       1927.73       653.78 o                         
  -7  15   3       1355.65       2346.23       675.59 o                         
  -5  15   3       1976.04       2041.87       768.46 o                         
  -3  15   3        199.23        677.09       482.21 o                         
  -1  15   3          7.74       1525.40       496.20 o                         
   1  15   3        895.48       1711.78       516.90 o                         
   3  15   3       4937.98       5068.24       681.07 o                         
   5  15   3         54.23        765.47       494.34 o                         
   7  15   3        259.45        827.41       517.46 o                         
   9  15   3       1248.89       1798.32       726.67 o                         
  11  15   3      11715.33      11420.96      1088.09 o                         
  13  15   3          1.49        709.63       525.12 o                         
  15  15   3        776.53        249.36      1113.36 o                         
  17  15   3        441.82        465.43       540.68 o                         
  19  15   3       4027.58       3423.52       844.71 o                         
  21  15   3        241.13       1334.19       606.48 o                         
  23  15   3          3.07        855.46       709.01 o                         
  25  15   3        476.82       1536.92       607.17 o                         
  27  15   3        241.95        439.23       632.06 o                         
  29  15   3         38.96       1066.77       608.24 o                         
 -22  16   3         27.15       1238.08       995.79 o                         
 -20  16   3        169.05        600.67      1099.21 o                         
 -18  16   3          2.62       1421.83       630.11 o                         
 -16  16   3         16.99        709.34       612.35 o                         
 -14  16   3          7.09        696.38       688.07 o                         
 -12  16   3       2230.22       2808.15       742.70 o                         
 -10  16   3        192.23       1174.17       767.48 o                         
  -8  16   3        526.09       1858.90       735.32 o                         
  -6  16   3          3.89       1216.18       729.12 o                         
  -4  16   3       1282.06       1856.84       751.62 o                         
  -2  16   3        210.28       1299.22       658.17 o                         
   0  16   3        522.60       1430.45       569.16 o                         
   2  16   3        126.34       1180.02       633.17 o                         
   4  16   3        448.02       1155.27       587.11 o                         
   6  16   3         18.39        680.11       684.70 o                         
   8  16   3        168.14       1571.32       564.56 o                         
  10  16   3        191.48       1306.24       577.75 o                         
  12  16   3        372.75       1527.63       630.43 o                         
  14  16   3       1229.66       1626.37       589.72 o                         
  16  16   3       1940.52       2257.26       676.78 o                         
  18  16   3          1.01       1068.66       609.96 o                         
  20  16   3        117.60       1728.24       683.50 o                         
  22  16   3         23.82        712.08       749.16 o                         
  -3  17   3       1232.40       2188.53       741.07 o                         
  -1  17   3         53.72       1106.73       809.64 o                         
   1  17   3          2.92        775.28      2470.46 o                         
 -66   0   4       1853.52       2677.24       882.55 o                         
 -64   0   4       1194.05       1426.43       843.61 o                         
 -62   0   4       1253.92       2447.77       854.72 o                         
 -60   0   4       6713.19       4913.59      1007.36 o                         
 -58   0   4       1129.81       3402.45      1683.75 o                         
 -56   0   4       3311.89       1488.38       673.76 o                         
 -54   0   4      10001.71       9974.53      1332.10 o                         
 -52   0   4       9829.42       8245.17      1182.25 o                         
 -50   0   4        197.87        374.49       554.92 o                         
 -48   0   4        167.07        662.46       536.57 o                         
 -46   0   4       2377.01       2941.98       522.70 o                         
 -44   0   4      33965.64      31187.44      1591.83 o                         
 -42   0   4        170.73        845.56       569.55 o                         
 -40   0   4      36588.99      31424.75      1526.65 o                         
 -38   0   4       1462.67       2135.48       435.32 o                         
 -36   0   4       2969.72       2160.04       320.87 o                         
 -34   0   4      10091.51       9063.90       857.18 o                         
 -32   0   4        412.25        449.28       217.31 o                         
 -30   0   4       4585.25       6800.56       859.95 o                         
 -28   0   4        469.99       1069.24       224.77 o                         
 -26   0   4      23592.81      20681.21       841.83 o                         
 -24   0   4      68850.91      63091.04      2006.77 o                         
 -22   0   4      18067.99      17542.35       750.55 o                         
 -20   0   4        561.70        722.10       179.37 o                         
 -18   0   4        190.07       1647.51       274.19 o                         
 -16   0   4      80820.93      81073.30      2443.92 o                         
 -14   0   4      13500.64      14835.93       623.15 o                         
 -12   0   4     276552.19     294911.25      8390.16 o                         
 -10   0   4      18229.37      17068.47       602.75 o                         
  -8   0   4      76987.14      86879.17      2548.36 o                         
  -6   0   4      66808.11      75621.42      2215.43 o                         
  -4   0   4      97466.70     109662.08      3153.78 o                         
  -2   0   4       1823.20       4492.12       256.96 o                         
   0   0   4     193204.06     236857.45      6718.62 o                         
   2   0   4      32379.34      28512.01       890.08 o                         
   4   0   4     607451.38     632580.75     20695.64 o                         
   6   0   4       9795.40      11659.33       466.67 o                         
   8   0   4     855914.50     914736.31     25647.86 o                         
  10   0   4     295828.31     346058.75      9782.38 o                         
  12   0   4      53505.70      55256.96      1696.36 o                         
  14   0   4       4914.20       6680.49       372.40 o                         
  16   0   4     151008.77     140999.45      4129.25 o                         
  18   0   4     218498.19     229604.58      6632.98 o                         
  20   0   4      16680.98      16823.28       696.55 o                         
  22   0   4      18101.60      19053.76       770.16 o                         
  24   0   4     163872.48     171078.95      5053.00 o                         
  26   0   4       6100.17      10563.20       721.47 o                         
  28   0   4      14663.44      17044.12       791.20 o                         
  30   0   4      34147.41      37024.12      1337.30 o                         
  32   0   4      25783.64      25882.15      1048.32 o                         
  34   0   4       7501.87       7287.25       605.15 o                         
  36   0   4       9875.16      10889.54       683.61 o                         
  38   0   4        538.30        930.32       282.81 o                         
  40   0   4        434.53        822.73       403.24 o                         
  42   0   4       1382.74        505.24       496.73 o                         
  44   0   4       3586.17       4642.01       645.90 o                         
  46   0   4        720.35       1726.35       909.19 o                         
  48   0   4        286.93        220.11       479.27 o                         
  50   0   4         29.33       1291.72       486.15 o                         
  52   0   4      10290.63      10413.02      1051.20 o                         
  54   0   4       2200.66       2144.25       581.91 o                         
  56   0   4       1491.43       1542.73       583.40 o                         
  58   0   4       3096.46       3039.25       871.57 o                         
  60   0   4       5879.96       6775.07      1191.49 o                         
  62   0   4        899.01       2868.61      1228.04 o                         
  64   0   4        803.51       1669.36      1391.13 o                         
 -67   1   4         31.56         23.39       525.62 o                         
 -65   1   4        144.07       2155.57       569.66 o                         
 -63   1   4        787.97        648.35       486.43 o                         
 -61   1   4         10.53        309.40       462.52 o                         
 -59   1   4          1.68        389.98       455.23 o                         
 -57   1   4        313.56       1401.41       480.31 o                         
 -55   1   4        241.88        379.83       447.88 o                         
 -53   1   4          7.60        374.75       410.18 o                         
 -51   1   4        759.43        936.39       442.03 o                         
 -49   1   4       1854.08       1663.01       405.46 o                         
 -47   1   4       1971.64       2265.89       420.36 o                         
 -45   1   4      14946.24      15077.52       879.04 o                         
 -43   1   4       1798.48       1826.59       340.69 o                         
 -41   1   4       6473.99       6826.36       487.36 o                         
 -39   1   4        147.93        678.34       219.37 o                         
 -37   1   4       1468.07       1274.34       305.41 o                         
 -35   1   4       1301.38       1887.16       246.74 o                         
 -33   1   4      24129.18      24505.61       791.42 o                         
 -31   1   4      42033.40      42731.44      1057.40 o                         
 -29   1   4       2889.04       3748.89       282.01 o                         
 -27   1   4      30372.30      31762.97       813.37 o                         
 -25   1   4      19595.78      18896.27       559.56 o                         
 -23   1   4      44743.58      44897.40      1056.22 o                         
 -21   1   4      74125.86      79677.73      1727.62 o                         
 -19   1   4      17917.05      17522.78       479.77 o                         
 -17   1   4      30564.50      29624.27       712.59 o                         
 -15   1   4        301.82        556.65        88.86 o                         
 -13   1   4      74400.68      76142.24      1616.51 o                         
 -11   1   4      59061.89      59508.61      1274.89 o                         
  -9   1   4     131065.39     153697.89      3118.20 o                         
  -7   1   4      75532.30      85682.43      1774.26 o                         
  -5   1   4       5948.14       6540.40       266.46 o                         
  -3   1   4       2649.93       2220.58       114.73 o                         
  -1   1   4      61217.23      66711.41      1478.28 o                         
   1   1   4      44685.86      47642.17      1169.37 o                         
   3   1   4         52.85        215.79        49.09 o                         
   5   1   4      56642.96      59042.92      1433.91 o                         
   7   1   4     349206.34     373570.94      7475.34 o                         
   9   1   4      82249.60      82836.52      1859.42 o                         
  11   1   4     138483.58     143351.92      2939.24 o                         
  13   1   4       4306.77       5126.31       222.97 o                         
  15   1   4      64126.11      66223.55      1440.52 o                         
  17   1   4         66.22        238.48        84.37 o                         
  19   1   4        132.79        324.25        98.15 o                         
  21   1   4      19413.57      20656.48       890.34 o                         
  23   1   4       6334.14       8800.23       369.17 o                         
  25   1   4        839.15       1192.88       164.99 o                         
  27   1   4        178.00        386.65       135.26 o                         
  29   1   4        650.40       1573.87       185.19 o                         
  31   1   4      13093.82      14301.95       531.93 o                         
  33   1   4       1095.10       1925.60       215.77 o                         
  35   1   4      13261.36      14161.96       602.06 o                         
  37   1   4         40.53        159.86       194.53 o                         
  39   1   4        168.54        292.56       225.78 o                         
  41   1   4       3968.31       5007.44       449.08 o                         
  43   1   4       5450.49       5620.50       469.33 o                         
  45   1   4          3.61        175.43       269.18 o                         
  47   1   4        291.37       -187.83       271.90 o                         
  49   1   4       1880.49       3228.29       413.58 o                         
  51   1   4        817.24       1316.45       397.59 o                         
  53   1   4       1404.96       1855.21       406.86 o                         
  55   1   4          0.31        811.31       353.77 o                         
  57   1   4        142.17       2514.48      1173.43 o                         
  59   1   4       1249.22       2172.98       744.81 o                         
  61   1   4         25.07        576.49      1349.82 o                         
  63   1   4         11.62        990.55       677.64 o                         
  65   1   4         33.33       2124.50       971.01 o                         
 -66   2   4       1077.91       1550.88       617.61 o                         
 -64   2   4        820.49       2011.02       588.95 o                         
 -62   2   4        911.00       1632.52       518.62 o                         
 -60   2   4       2472.58       2847.94       804.56 o                         
 -58   2   4       1713.01       1570.07       513.03 o                         
 -56   2   4       2064.70       1276.23       606.60 o                         
 -54   2   4        387.66       1427.45       454.05 o                         
 -52   2   4         86.58        539.45       363.11 o                         
 -50   2   4      17806.39      16495.40       993.68 o                         
 -48   2   4        467.37        708.22       345.70 o                         
 -46   2   4       3387.98       2682.84       429.28 o                         
 -44   2   4      14410.58      13172.71       947.96 o                         
 -42   2   4       2297.55       2866.38       360.87 o                         
 -40   2   4       8457.86       9462.93       595.79 o                         
 -38   2   4        698.12        756.07       205.53 o                         
 -36   2   4       6681.94       6733.33       430.94 o                         
 -34   2   4      17530.98      17038.96       660.04 o                         
 -32   2   4      44155.37      40935.27      1120.08 o                         
 -30   2   4       1118.18       1685.52       177.11 o                         
 -28   2   4       2702.16       2886.03       209.49 o                         
 -26   2   4       1213.86       1159.43       142.96 o                         
 -24   2   4      80891.38      77643.64      1762.26 o                         
 -22   2   4      22913.01      22751.37       598.56 o                         
 -20   2   4      65223.38      64787.15      1428.16 o                         
 -18   2   4      54514.87      57480.30      1471.78 o                         
 -16   2   4     161083.69     161265.97      3319.01 o                         
 -14   2   4      77335.07      83716.98      1922.26 o                         
 -12   2   4      30631.16      33915.46       848.95 o                         
 -10   2   4        982.08       1544.74       156.12 o                         
  -8   2   4     184210.03     180883.69      3950.93 o                         
  -6   2   4     106026.80     112149.62      2311.42 o                         
  -4   2   4      57166.50      50169.51      1082.43 o                         
  -2   2   4      22817.82      23760.14       557.37 o                         
   0   2   4      56624.27      61745.52      1460.00 o                         
   2   2   4      34967.47      30639.06       698.10 o                         
   4   2   4      14889.65      13210.31       354.57 o                         
   6   2   4         59.60        580.57        71.85 o                         
   8   2   4        336.01        504.51       101.08 o                         
  10   2   4      11455.98      11725.67       346.27 o                         
  12   2   4       8265.30      10433.13       342.56 o                         
  14   2   4      56626.50      62223.64      1359.90 o                         
  16   2   4      51352.59      49548.45      1125.05 o                         
  18   2   4       2393.96       1577.82       164.54 o                         
  20   2   4       2943.53       2738.88       206.87 o                         
  22   2   4      37911.77      38785.25      1004.91 o                         
  24   2   4      84673.74      80431.33      1785.06 o                         
  26   2   4       9445.07       8770.96       392.20 o                         
  28   2   4       6707.00       7715.33       366.79 o                         
  30   2   4       1815.25       2247.58       208.40 o                         
  32   2   4      26646.12      26100.77       771.75 o                         
  34   2   4      20111.86      21022.02       779.24 o                         
  36   2   4        951.82        864.25       313.85 o                         
  38   2   4        247.63        725.07       225.44 o                         
  40   2   4       2674.22       2179.05       290.29 o                         
  42   2   4        974.93       1035.83       284.78 o                         
  44   2   4       3424.15       3080.11       389.44 o                         
  46   2   4       1827.36       1744.11       329.92 o                         
  48   2   4         15.79        460.38       315.63 o                         
  50   2   4       2743.07       2056.09       553.87 o                         
  52   2   4       8532.14      10003.14       722.56 o                         
  54   2   4        318.35        707.03       463.82 o                         
  56   2   4        588.79       1805.73       528.11 o                         
  58   2   4        324.22        544.97       854.95 o                         
  60   2   4       4651.91       7316.49      1149.64 o                         
  62   2   4        225.08        709.06       737.29 o                         
  64   2   4        134.83        202.88       694.90 o                         
 -65   3   4        245.66       1435.90       823.94 o                         
 -63   3   4          2.90        739.50       472.43 o                         
 -61   3   4        871.42       1356.40       556.06 o                         
 -59   3   4          2.12        640.80       448.10 o                         
 -57   3   4       1834.35       1834.86       506.33 o                         
 -55   3   4          5.34        312.99       348.00 o                         
 -53   3   4       2517.86       1942.19       433.16 o                         
 -51   3   4       3707.71       5120.06       662.21 o                         
 -49   3   4       5846.70       4384.02       606.68 o                         
 -47   3   4       2081.66       2869.89       450.09 o                         
 -45   3   4       5237.76       5071.25       484.61 o                         
 -43   3   4        233.45        916.47       283.87 o                         
 -41   3   4      14213.43      13251.05       739.27 o                         
 -39   3   4        510.72        397.37       234.63 o                         
 -37   3   4        934.40       1899.00       307.70 o                         
 -35   3   4       3940.28       4502.57       385.52 o                         
 -33   3   4      42795.72      37360.24      1103.04 o                         
 -31   3   4         25.98        350.92       172.65 o                         
 -29   3   4        880.41       1100.53       181.98 o                         
 -27   3   4       8531.75       9493.19       393.00 o                         
 -25   3   4     171940.67     160185.48      3561.74 o                         
 -23   3   4        534.56       1186.62       181.48 o                         
 -21   3   4         75.94        930.14       151.80 o                         
 -19   3   4         61.91        465.24        88.58 o                         
 -17   3   4     347029.25     343285.25      7434.23 o                         
 -15   3   4      37297.77      33170.25       857.83 o                         
 -13   3   4      14466.74      14630.52       611.51 o                         
 -11   3   4     317573.00     317583.69      6887.92 o                         
  -9   3   4        474.42       1193.08       127.37 o                         
  -7   3   4         38.23        219.64       100.72 o                         
  -5   3   4     310932.25     326205.59      6560.51 o                         
  -3   3   4      66559.23      67313.95      1442.84 o                         
  -1   3   4      12660.85      13558.07       377.75 o                         
   1   3   4      77250.50      79257.45      1680.44 o                         
   3   3   4       3871.86       5537.85       254.09 o                         
   5   3   4       5536.46       6247.06       312.43 o                         
   7   3   4      19563.85      18553.39       486.78 o                         
   9   3   4      17342.54      16341.52       456.06 o                         
  11   3   4       4528.63       4122.55       229.75 o                         
  13   3   4        957.62        972.69       115.63 o                         
  15   3   4      25895.78      26042.30       663.75 o                         
  17   3   4      15922.01      16568.36       501.06 o                         
  19   3   4      14460.80      14604.54       506.99 o                         
  21   3   4       1401.48       1129.21       147.09 o                         
  23   3   4      14292.47      15588.41       544.66 o                         
  25   3   4        465.50        779.28       144.77 o                         
  27   3   4        119.70        334.66       129.72 o                         
  29   3   4        126.60        174.36       146.57 o                         
  31   3   4      17703.62      18400.03       727.11 o                         
  33   3   4       3446.60       3949.32       454.14 o                         
  35   3   4       9025.46      10464.88       554.93 o                         
  37   3   4       7601.48       7203.08       666.29 o                         
  39   3   4      12104.24      12951.22       648.81 o                         
  41   3   4       2672.93       3113.79       353.08 o                         
  43   3   4      22632.90      23037.69       903.07 o                         
  45   3   4          2.68        155.73       266.15 o                         
  47   3   4       2788.25       3665.77       489.93 o                         
  49   3   4      13781.64      12524.61       790.63 o                         
  51   3   4       3821.37       5328.35       527.01 o                         
  53   3   4        110.33        817.68       406.67 o                         
  55   3   4         54.93       -108.27       613.46 o                         
  57   3   4        774.87       1789.02       599.98 o                         
  59   3   4       1637.15       2608.65       592.91 o                         
  61   3   4         61.07       1003.30       718.25 o                         
  63   3   4         51.86        211.16       670.47 o                         
 -64   4   4        684.26       2104.38       608.91 o                         
 -62   4   4         34.37       1077.46       481.02 o                         
 -60   4   4       1819.29       1600.09       524.10 o                         
 -58   4   4          5.38        168.49       414.56 o                         
 -56   4   4        362.70       1082.10       407.98 o                         
 -54   4   4        251.71        270.24       373.35 o                         
 -52   4   4       1960.97       1308.13       474.98 o                         
 -50   4   4       3658.02       4675.81       586.83 o                         
 -48   4   4       2055.74       2792.02       640.86 o                         
 -46   4   4       3174.88       4259.45       549.91 o                         
 -44   4   4       2347.64       3114.89       455.75 o                         
 -42   4   4       1671.08       2437.58       351.09 o                         
 -40   4   4       1472.54       2058.71       326.77 o                         
 -38   4   4      13788.55      15018.63       792.09 o                         
 -36   4   4       7040.65       7233.48       533.19 o                         
 -34   4   4        331.66        434.71       224.22 o                         
 -32   4   4       9134.29       8187.69       540.85 o                         
 -30   4   4       1643.09       1758.55       278.48 o                         
 -28   4   4        732.24        950.46       216.02 o                         
 -26   4   4        480.36        657.76       237.06 o                         
 -24   4   4      15343.40      16863.84       535.38 o                         
 -22   4   4          7.88        100.72       239.76 o                         
 -20   4   4       8838.20       9329.57       538.04 o                         
 -18   4   4      68029.06      71368.12      1721.46 o                         
 -16   4   4      33842.36      29946.16       817.39 o                         
 -14   4   4      12815.06      13301.61       422.34 o                         
 -12   4   4       9599.63      10189.95       359.23 o                         
 -10   4   4      95520.75      89322.73      1915.64 o                         
  -8   4   4      32417.25      30834.00       821.79 o                         
  -6   4   4        982.02       1618.07       135.79 o                         
  -4   4   4      31067.31      29941.15       773.20 o                         
  -2   4   4      24425.93      24216.53       609.06 o                         
   0   4   4       8958.30      12742.26       456.19 o                         
   2   4   4      10957.37      12334.38       459.73 o                         
   4   4   4         89.85        431.13       104.55 o                         
   6   4   4      19267.30      17550.97       480.69 o                         
   8   4   4       1098.95       1125.82       119.54 o                         
  10   4   4       5209.70       4606.06       254.29 o                         
  12   4   4      18187.64      18680.34       546.75 o                         
  14   4   4      11952.69      11817.37       433.16 o                         
  16   4   4       1499.00       1464.52       158.63 o                         
  18   4   4       2903.23       4572.55       267.67 o                         
  20   4   4      29741.87      31278.75       805.74 o                         
  22   4   4        113.52        220.18       133.99 o                         
  24   4   4       6376.53       8364.92       466.07 o                         
  26   4   4      12604.08      11647.84       473.34 o                         
  28   4   4      10177.71      11076.45       465.45 o                         
  30   4   4       3917.32       2949.48       291.24 o                         
  32   4   4       4571.38       5978.26       413.48 o                         
  34   4   4        594.09        341.95       205.84 o                         
  36   4   4      11878.27      12959.36       648.39 o                         
  38   4   4       7120.09       6099.96       439.35 o                         
  40   4   4        267.31        872.45       249.50 o                         
  42   4   4       1498.02       1462.27       305.16 o                         
  44   4   4         50.04        244.60       286.87 o                         
  46   4   4       3054.10       3288.96       386.18 o                         
  48   4   4        861.62        837.90       356.31 o                         
  50   4   4       1262.71        860.92       378.77 o                         
  52   4   4       1746.10       1809.77       450.15 o                         
  54   4   4       1406.60       1725.94       536.41 o                         
  56   4   4         89.48        277.63       531.75 o                         
  58   4   4        256.32        562.57       550.74 o                         
  60   4   4         85.04       2326.51      1785.31 o                         
  62   4   4         47.37        163.12       718.97 o                         
 -63   5   4         84.44        956.11       567.65 o                         
 -61   5   4       3048.60       3906.64       605.87 o                         
 -59   5   4        107.06        618.16       515.74 o                         
 -57   5   4       4986.60       4941.39       643.58 o                         
 -55   5   4        152.65       1006.81       481.47 o                         
 -53   5   4         80.10        526.93       376.21 o                         
 -51   5   4        153.90        134.46       572.75 o                         
 -49   5   4       1837.55       1931.47       399.61 o                         
 -47   5   4         39.56       1137.49       371.70 o                         
 -45   5   4      15000.66      13667.64       825.01 o                         
 -43   5   4       2073.54       1741.49       363.24 o                         
 -41   5   4        756.56        710.26       303.50 o                         
 -39   5   4         57.91        135.02       248.24 o                         
 -37   5   4      11670.39      10705.15       668.71 o                         
 -35   5   4       6640.17       6731.68       521.85 o                         
 -33   5   4      25986.73      23974.44      1008.79 o                         
 -31   5   4       5210.89       4301.92       414.33 o                         
 -29   5   4        184.89        195.44       186.54 o                         
 -27   5   4        117.87        651.75       228.12 o                         
 -25   5   4      20712.53      16831.63       878.38 o                         
 -23   5   4       1488.31       2252.60       175.58 o                         
 -21   5   4       5346.13       7058.90       402.53 o                         
 -19   5   4      42038.36      39440.58       967.73 o                         
 -17   5   4     158061.27     155336.27      3268.03 o                         
 -15   5   4       1322.41       1906.43       176.33 o                         
 -13   5   4      18989.30      20104.61       588.24 o                         
 -11   5   4      25614.68      24847.02       657.40 o                         
  -9   5   4     117665.12     117731.41      2507.20 o                         
  -7   5   4       3916.76       4524.69       248.70 o                         
  -5   5   4     169017.73     172011.09      4110.70 o                         
  -3   5   4       4818.68       5448.65       266.88 o                         
  -1   5   4      93464.84      87888.39      2060.77 o                         
   1   5   4       6687.74       8649.50       507.75 o                         
   3   5   4       9259.25       8519.84       411.24 o                         
   5   5   4       2286.55       2676.64       279.76 o                         
   7   5   4      64802.57      60868.97      1498.49 o                         
   9   5   4        364.83       1038.30       136.69 o                         
  11   5   4      45388.97      41871.65      1008.48 o                         
  13   5   4       4370.53       3687.92       304.51 o                         
  15   5   4      22468.02      22604.65       661.30 o                         
  17   5   4       2941.10       5058.10       293.53 o                         
  19   5   4      25163.49      23064.16       688.96 o                         
  21   5   4      18882.64      18355.91       605.94 o                         
  23   5   4      61812.61      59641.17      1416.48 o                         
  25   5   4       2780.72       2502.64       248.26 o                         
  27   5   4      40611.43      38681.37      1102.52 o                         
  29   5   4       2567.01       2566.36       290.70 o                         
  31   5   4      29840.06      28968.92      1188.19 o                         
  33   5   4      19626.89      19178.75       797.26 o                         
  35   5   4      17541.68      16888.18       758.11 o                         
  37   5   4       2295.45       2532.39       354.67 o                         
  39   5   4       5308.41       5935.64       452.55 o                         
  41   5   4       4418.33       4630.86       429.12 o                         
  43   5   4      19061.00      15623.15       769.45 o                         
  45   5   4       2627.96       2639.63       368.17 o                         
  47   5   4        881.14       1788.12       381.40 o                         
  49   5   4         11.83        170.03       319.45 o                         
  51   5   4      23769.97      19720.73      1374.23 o                         
  53   5   4        190.40        313.68       432.16 o                         
  55   5   4          4.07        803.13       498.11 o                         
  57   5   4        567.25        510.11       533.32 o                         
  59   5   4       5054.68       5900.72       776.42 o                         
  61   5   4        241.99        888.90       891.72 o                         
 -62   6   4        585.01       2009.48       589.79 o                         
 -60   6   4        322.95        654.36       488.27 o                         
 -58   6   4         86.90       1031.13       512.91 o                         
 -56   6   4       1557.44       2773.05       525.45 o                         
 -54   6   4        833.48       1415.71       440.90 o                         
 -52   6   4        401.89       1457.57       457.43 o                         
 -50   6   4        427.44       2100.46      1003.09 o                         
 -48   6   4       2094.61       1505.30       384.85 o                         
 -46   6   4        367.73       1253.83       360.26 o                         
 -44   6   4       2725.46       3229.10       430.26 o                         
 -42   6   4        141.64       1079.59       323.48 o                         
 -40   6   4       1888.47       1854.20       347.83 o                         
 -38   6   4         33.57         85.14       256.70 o                         
 -36   6   4        252.86        468.54       275.04 o                         
 -34   6   4       6882.41       6785.55       545.25 o                         
 -32   6   4       1155.16       1005.13       284.94 o                         
 -30   6   4        254.85        159.82       219.76 o                         
 -28   6   4      19105.15      19101.22       873.51 o                         
 -26   6   4        110.45        197.14       216.32 o                         
 -24   6   4       3146.14       3708.85       409.86 o                         
 -22   6   4       4210.99       3701.02       315.24 o                         
 -20   6   4      22983.29      21579.25       671.86 o                         
 -18   6   4        608.92        718.54       198.53 o                         
 -16   6   4         40.75        125.78       138.27 o                         
 -14   6   4      28101.93      27164.10       749.32 o                         
 -12   6   4      14376.44      14261.30       499.06 o                         
 -10   6   4        158.35        747.88       139.19 o                         
  -8   6   4        286.19        465.90       123.24 o                         
  -6   6   4      22148.79      25717.13       810.51 o                         
  -4   6   4         48.48        454.09       131.46 o                         
  -2   6   4       1856.04       2442.14       242.22 o                         
   0   6   4       2410.28       3004.50       253.32 o                         
   2   6   4        825.37       1359.79       192.92 o                         
   4   6   4       8604.71       8840.37       449.60 o                         
   6   6   4       3262.15       4143.96       312.15 o                         
   8   6   4      16841.41      18553.27       878.94 o                         
  10   6   4       6162.98       6707.13       319.14 o                         
  12   6   4      10983.48      11294.18       447.49 o                         
  14   6   4        119.89        186.45       132.30 o                         
  16   6   4      27109.67      28753.20       977.71 o                         
  18   6   4      15764.80      17534.13       610.92 o                         
  20   6   4      29219.10      29749.58       853.78 o                         
  22   6   4       7238.64       8017.98       409.13 o                         
  24   6   4        837.35       1604.97       307.84 o                         
  26   6   4        554.39        992.11       227.75 o                         
  28   6   4        303.70       1051.94       228.04 o                         
  30   6   4       3489.82       4022.52       366.09 o                         
  32   6   4        352.56        677.47       260.52 o                         
  34   6   4       1761.32       2453.48       317.21 o                         
  36   6   4       2510.72       2696.37       320.39 o                         
  38   6   4       4793.68       4853.12       436.75 o                         
  40   6   4       6126.47       5619.40       462.89 o                         
  42   6   4        805.51       1080.43       319.13 o                         
  44   6   4        342.90        215.04       312.16 o                         
  46   6   4        377.25        512.55       334.07 o                         
  48   6   4        794.58       1040.69       384.24 o                         
  50   6   4        428.71        795.49       497.14 o                         
  52   6   4        207.64        720.99       551.98 o                         
  54   6   4       2277.11       2287.57       700.60 o                         
  56   6   4        359.33       2055.73      1400.38 o                         
  58   6   4          7.22        542.80       672.39 o                         
  60   6   4         26.06       1003.67       735.81 o                         
 -61   7   4       1694.82       2739.82       602.41 o                         
 -59   7   4         12.67        847.50       510.63 o                         
 -57   7   4        610.84       2471.05       520.43 o                         
 -55   7   4       1146.07       1431.45       477.69 o                         
 -53   7   4       1431.21       1938.05       447.85 o                         
 -51   7   4       5294.38       5061.19       568.44 o                         
 -49   7   4       7783.92       8442.39       718.72 o                         
 -47   7   4       2485.34       2448.83       433.23 o                         
 -45   7   4       4353.02       4569.85       716.53 o                         
 -43   7   4          6.10        150.30       317.71 o                         
 -41   7   4      30444.88      29652.79      1282.50 o                         
 -39   7   4       5286.04       4697.29       493.91 o                         
 -37   7   4       3713.05       3872.28       468.56 o                         
 -35   7   4        811.19       1035.70       298.18 o                         
 -33   7   4       3445.98       3081.39       380.70 o                         
 -31   7   4        157.89        544.02       242.78 o                         
 -29   7   4      12419.31      12916.18       732.65 o                         
 -27   7   4       2671.71       3139.62       366.78 o                         
 -25   7   4       9714.38       8515.82       573.11 o                         
 -23   7   4       2946.19       3524.20       359.82 o                         
 -21   7   4        699.89        838.92       184.40 o                         
 -19   7   4       2620.22       3856.37       276.51 o                         
 -17   7   4      34623.78      33069.65       935.11 o                         
 -15   7   4        519.73        983.86       179.50 o                         
 -13   7   4      11143.96      13241.28       532.29 o                         
 -11   7   4      14811.00      16239.65       605.00 o                         
  -9   7   4      98536.74      94552.27      2108.16 o                         
  -7   7   4       1885.77       2246.81       227.61 o                         
  -5   7   4        136.20        229.17       135.18 o                         
  -3   7   4      27217.73      28470.33       796.86 o                         
  -1   7   4     116512.63     116648.07      2743.64 o                         
   1   7   4       3109.64       1916.73       256.95 o                         
   3   7   4       6553.33       6582.94       412.27 o                         
   5   7   4       1701.21       2753.62       278.61 o                         
   7   7   4     109027.93     103813.45      2478.66 o                         
   9   7   4       1700.03       1264.22       218.39 o                         
  11   7   4       1279.96       1580.99       340.08 o                         
  13   7   4      17332.54      17980.54       730.57 o                         
  15   7   4      54349.17      52700.23      1403.63 o                         
  17   7   4       2545.33       2682.83       286.36 o                         
  19   7   4      29061.62      27916.32      1133.75 o                         
  21   7   4       7643.20       7541.22       524.90 o                         
  23   7   4       6160.09       5328.57       442.69 o                         
  25   7   4      11129.63      11039.14       641.38 o                         
  27   7   4      12810.87      12607.35       694.74 o                         
  29   7   4       6028.23       5011.03       480.98 o                         
  31   7   4       8480.16       8321.09       585.01 o                         
  33   7   4       2436.52       1645.20       321.74 o                         
  35   7   4       7637.22       6872.90       652.17 o                         
  37   7   4         73.21        777.42       312.77 o                         
  39   7   4        354.20        897.62       475.33 o                         
  41   7   4          4.98        433.37       340.56 o                         
  43   7   4       8894.68       8272.81      1096.32 o                         
  45   7   4        383.83       1499.63       453.68 o                         
  47   7   4        791.63        982.41       522.49 o                         
  49   7   4        174.88        786.09       562.22 o                         
  51   7   4       1291.96       1338.16       576.93 o                         
  53   7   4        495.02        780.75       531.49 o                         
  55   7   4        305.85        994.20       632.00 o                         
  57   7   4         40.37       1188.09       721.60 o                         
  59   7   4       3251.95       2194.44       856.43 o                         
 -58   8   4       4079.56       2581.04       858.56 o                         
 -56   8   4         11.38       1741.34       578.41 o                         
 -54   8   4        282.65        871.15       481.43 o                         
 -52   8   4       1002.89       1522.93       458.59 o                         
 -50   8   4       4879.10       4615.56       576.38 o                         
 -48   8   4         58.38       -148.44       381.82 o                         
 -46   8   4        559.60        797.91       394.69 o                         
 -44   8   4       5603.51       4470.93       535.96 o                         
 -42   8   4       5958.20       6958.38       652.17 o                         
 -40   8   4        126.93        612.24       338.90 o                         
 -38   8   4        501.56        907.21       351.75 o                         
 -36   8   4       3233.29       3086.57       450.51 o                         
 -34   8   4       1609.42       1998.04       370.51 o                         
 -32   8   4       3001.92       3199.23       407.02 o                         
 -30   8   4         23.15        400.42       244.84 o                         
 -28   8   4        502.43       1111.67       305.53 o                         
 -26   8   4       3727.20       3478.19       625.71 o                         
 -24   8   4       6383.34       6952.29       530.66 o                         
 -22   8   4       1986.58       2350.34       382.61 o                         
 -20   8   4       3865.30       4139.04       663.61 o                         
 -18   8   4       1118.35       1335.48       233.06 o                         
 -16   8   4      10110.12       9837.34       475.08 o                         
 -14   8   4       5020.59       5378.75       466.54 o                         
 -12   8   4        210.73        322.40       154.82 o                         
 -10   8   4      12127.16      13352.89       551.59 o                         
  -8   8   4      36244.09      33269.75       911.18 o                         
  -6   8   4        246.72        729.75       175.11 o                         
  -4   8   4      20595.71      19457.03      1094.81 o                         
  -2   8   4         20.07        339.56       179.80 o                         
   0   8   4       3059.90       2564.62       295.43 o                         
   2   8   4      24195.07      25295.09       891.03 o                         
   4   8   4       8048.76       8927.36       512.13 o                         
   6   8   4       1607.90       2224.60       281.03 o                         
   8   8   4       8703.17       9174.56       523.65 o                         
  10   8   4      25492.92      25277.15       923.57 o                         
  12   8   4       2276.73       2129.01       311.13 o                         
  14   8   4       1172.44       1236.10       232.67 o                         
  16   8   4      14155.29      14120.39       983.78 o                         
  18   8   4       3742.27       4349.85       376.92 o                         
  20   8   4       4964.79       6070.04       627.62 o                         
  22   8   4       1957.16       2248.35       343.75 o                         
  24   8   4      10280.02       8973.51       601.89 o                         
  26   8   4       1556.79       1269.67       300.29 o                         
  28   8   4        934.75       1942.71       324.72 o                         
  30   8   4       6393.66       6484.47       523.78 o                         
  32   8   4        324.73        742.97       284.82 o                         
  34   8   4       2826.23       2845.14       387.13 o                         
  36   8   4        611.97        353.80       399.23 o                         
  38   8   4        393.79        982.98       367.34 o                         
  40   8   4        676.69        596.43       410.57 o                         
  42   8   4       6057.73       3817.83       561.27 o                         
  44   8   4        498.25        847.92       463.40 o                         
  46   8   4        106.98        826.59       556.60 o                         
  48   8   4        498.49        519.46       499.33 o                         
  50   8   4          9.92        241.37       661.48 o                         
  52   8   4       2275.39       2402.57       664.69 o                         
  54   8   4        268.26       1302.90       580.54 o                         
  56   8   4         34.67        813.13       707.83 o                         
 -57   9   4         17.52       1796.55       580.35 o                         
 -55   9   4       1609.84       2484.53       584.31 o                         
 -53   9   4          5.99       1423.61       533.23 o                         
 -51   9   4       1259.84       1582.27       526.57 o                         
 -49   9   4        197.52        958.78       482.18 o                         
 -47   9   4       3519.57       4324.54       616.46 o                         
 -45   9   4        356.21        994.13       430.41 o                         
 -43   9   4        287.79       2292.24      1072.39 o                         
 -41   9   4       1094.60       1720.81       449.83 o                         
 -39   9   4        145.94        509.22       403.84 o                         
 -37   9   4       2912.13       3389.33       525.49 o                         
 -35   9   4          1.95        297.18       488.83 o                         
 -33   9   4       4596.34       4177.11       488.81 o                         
 -31   9   4       1993.29       1834.40       363.22 o                         
 -29   9   4       5180.09       4494.71       488.14 o                         
 -27   9   4      16252.06      15274.02       844.33 o                         
 -25   9   4         26.44        375.97       267.50 o                         
 -23   9   4       1850.44       1333.89       302.03 o                         
 -21   9   4         77.26        596.11       276.83 o                         
 -19   9   4       9336.77       9249.66       675.77 o                         
 -17   9   4       4896.97       6049.47       473.52 o                         
 -15   9   4      39430.18      35347.78      1242.65 o                         
 -13   9   4         14.01        406.14       231.83 o                         
 -11   9   4      15165.94      15489.45       696.65 o                         
  -9   9   4        542.91        515.03       221.68 o                         
  -7   9   4      16832.49      15728.35      1065.01 o                         
  -5   9   4       2240.49       3031.17       323.51 o                         
  -3   9   4      11631.51      11171.67       590.01 o                         
  -1   9   4       9088.08      10355.76       664.39 o                         
   1   9   4       1207.24       1397.66       254.39 o                         
   3   9   4         79.16        738.12       233.98 o                         
   5   9   4       7220.40       6192.47       443.46 o                         
   7   9   4      13468.61      15425.74       732.15 o                         
   9   9   4         76.89        324.44       216.57 o                         
  11   9   4       1646.16       1781.19       297.71 o                         
  13   9   4      20738.71      19592.67       841.78 o                         
  15   9   4       9112.69      11273.43       628.52 o                         
  17   9   4       3042.72       2629.81       336.08 o                         
  19   9   4       6958.55       7130.07       584.49 o                         
  21   9   4      19215.63      19551.74      1280.02 o                         
  23   9   4      22805.72      21749.45      1442.35 o                         
  25   9   4       4372.21       5418.16       693.28 o                         
  27   9   4         33.96        278.57       304.25 o                         
  29   9   4         47.92        194.57       290.42 o                         
  31   9   4       5052.32       5184.76       522.74 o                         
  33   9   4        166.33        656.54       347.74 o                         
  35   9   4        197.11        547.20       355.21 o                         
  37   9   4       3216.22       3019.53       496.75 o                         
  39   9   4       1427.00       1247.08       510.42 o                         
  41   9   4        906.16       2126.41       822.94 o                         
  43   9   4        651.45       1659.97       459.49 o                         
  45   9   4       1735.99       2104.06       510.70 o                         
  47   9   4       2245.32       3940.59       710.47 o                         
  49   9   4        567.03       1311.49       597.69 o                         
  51   9   4       1153.06       2621.62       652.52 o                         
  53   9   4        389.74       1585.58       619.09 o                         
  55   9   4        111.15        463.41       903.42 o                         
 -54  10   4        116.64        699.39       511.66 o                         
 -52  10   4        502.42       2324.59       568.88 o                         
 -50  10   4        633.61        429.04       608.11 o                         
 -48  10   4       1121.16       2238.66       540.51 o                         
 -46  10   4         36.27        967.90       484.22 o                         
 -44  10   4       2443.97       2240.78       542.76 o                         
 -42  10   4       1737.31       1987.47       512.15 o                         
 -40  10   4       2495.26       2984.10       524.15 o                         
 -38  10   4         75.27        309.53       378.99 o                         
 -36  10   4       4198.55       3719.87       647.93 o                         
 -34  10   4      10429.81       8500.58       947.19 o                         
 -32  10   4       7752.53       7790.01       831.47 o                         
 -30  10   4       2652.38       2148.30       571.89 o                         
 -28  10   4       6116.80       6407.83       751.56 o                         
 -26  10   4        707.98       1440.15       425.39 o                         
 -24  10   4       8779.30       7445.96       783.59 o                         
 -22  10   4         23.80         -1.83       403.98 o                         
 -20  10   4       5147.14       5991.94      1071.82 o                         
 -18  10   4        144.14        644.42       386.72 o                         
 -16  10   4       8499.54       6396.27       699.61 o                         
 -14  10   4       2436.00       2196.66       421.57 o                         
 -12  10   4       2526.99       1839.51       311.95 o                         
 -10  10   4        871.87       1501.56       258.48 o                         
  -8  10   4      11938.54      10040.27       642.16 o                         
  -6  10   4        944.47       1145.67       283.09 o                         
  -4  10   4       1200.12       1102.17       292.01 o                         
  -2  10   4        705.21        790.41       247.88 o                         
   0  10   4      15204.36      15003.79       743.93 o                         
   2  10   4       1859.43       2598.74       331.18 o                         
   4  10   4        882.70        864.59       267.26 o                         
   6  10   4          4.53        184.65       264.52 o                         
   8  10   4      35162.95      33330.95      1149.63 o                         
  10  10   4       9538.50       9397.63       683.45 o                         
  12  10   4        627.12        845.09       305.52 o                         
  14  10   4       1175.88       1328.09       291.99 o                         
  16  10   4      36357.96      37814.15      1409.71 o                         
  18  10   4       2833.02       2954.17       395.22 o                         
  20  10   4       5090.39       3750.88       449.88 o                         
  22  10   4         35.29        553.02       323.34 o                         
  24  10   4      18993.71      16166.38       912.03 o                         
  26  10   4       1793.80       2096.64       393.12 o                         
  28  10   4        879.03       1034.40       340.02 o                         
  30  10   4        875.70        961.21       410.67 o                         
  32  10   4      10493.64      10290.77       827.50 o                         
  34  10   4      10904.56       9454.24       898.41 o                         
  36  10   4       4023.23       4549.51       585.06 o                         
  38  10   4       1032.97       1590.48       492.32 o                         
  40  10   4       2158.23       2486.29       777.93 o                         
  42  10   4       1319.81       2595.82       538.28 o                         
  44  10   4       4088.08       4359.15       834.09 o                         
  46  10   4        104.06        376.20       535.11 o                         
  48  10   4        215.00       3277.32      2175.49 o                         
  50  10   4        264.63        434.51       622.52 o                         
  52  10   4       1868.83       2343.81       671.76 o                         
 -51  11   4         74.21        969.13       584.26 o                         
 -49  11   4        218.81       1595.29       642.97 o                         
 -47  11   4        882.02       1754.60       571.74 o                         
 -45  11   4        163.61       1304.28       645.31 o                         
 -43  11   4        140.39       1127.84       541.50 o                         
 -41  11   4        643.72       1246.15       484.86 o                         
 -39  11   4       1965.83       2299.61       586.31 o                         
 -37  11   4       1341.71       2179.90       567.91 o                         
 -35  11   4       2772.93       1812.44       526.69 o                         
 -33  11   4        430.46        552.70       486.73 o                         
 -31  11   4       5814.72       5388.16       744.53 o                         
 -29  11   4       2956.66       2397.98       537.32 o                         
 -27  11   4      13394.62      11587.18      1430.48 o                         
 -25  11   4        816.30        232.07       458.95 o                         
 -23  11   4       5454.63       5303.03       956.88 o                         
 -21  11   4         61.77       -313.68       555.84 o                         
 -19  11   4       2819.10       3321.04       585.48 o                         
 -17  11   4       4529.87       5382.58       719.78 o                         
 -15  11   4       2569.36       2394.64       563.72 o                         
 -13  11   4      11174.57      10611.10       797.59 o                         
 -11  11   4        915.26       1104.72       337.62 o                         
  -9  11   4         95.43        927.90       329.22 o                         
  -7  11   4       2254.17       2011.64       438.14 o                         
  -5  11   4        231.01        462.72       291.84 o                         
  -3  11   4      16902.53      14716.23       860.62 o                         
  -1  11   4        300.22        608.97       304.93 o                         
   1  11   4       3192.12       3706.72       440.15 o                         
   3  11   4         11.66        154.78       287.87 o                         
   5  11   4       3119.71       3478.28       404.33 o                         
   7  11   4         50.20        362.54       269.44 o                         
   9  11   4       3419.41       3545.53       411.52 o                         
  11  11   4       4117.96       4173.11       440.58 o                         
  13  11   4       6256.63       5248.60       457.71 o                         
  15  11   4       1104.87       1039.10       359.07 o                         
  17  11   4       1773.83       2353.40       391.60 o                         
  19  11   4        400.23        611.93       350.93 o                         
  21  11   4       9311.47       7440.00       634.12 o                         
  23  11   4        881.18        876.64       392.65 o                         
  25  11   4         49.51        397.42       364.77 o                         
  27  11   4         50.62        -89.70       401.48 o                         
  29  11   4        203.52        684.84       409.23 o                         
  31  11   4        247.65       1392.13       440.44 o                         
  33  11   4        638.39       1028.26       440.80 o                         
  35  11   4         14.05        661.35       611.91 o                         
  37  11   4       1042.53       1335.01       465.17 o                         
  39  11   4       3160.77       3185.70       569.21 o                         
  41  11   4        500.87        932.55       474.01 o                         
  43  11   4         41.33        744.67       571.78 o                         
  45  11   4        910.60       1950.10       703.02 o                         
  47  11   4       1800.63       3894.29       916.98 o                         
  49  11   4       1489.85       2426.80       706.90 o                         
 -48  12   4       1283.44       1857.91       648.08 o                         
 -46  12   4        144.23        623.34       603.80 o                         
 -44  12   4        458.41        961.23       570.03 o                         
 -42  12   4        706.58       2090.33       575.12 o                         
 -40  12   4       2521.31       2745.40       638.67 o                         
 -38  12   4        244.64        753.74       536.84 o                         
 -36  12   4        339.38       1674.64       551.25 o                         
 -34  12   4       3212.74       3239.73       634.28 o                         
 -32  12   4       8041.36       5160.11       791.92 o                         
 -30  12   4        302.54       1372.22       554.26 o                         
 -28  12   4        331.26       1148.83       549.30 o                         
 -26  12   4       4612.89       3345.89       650.55 o                         
 -24  12   4      11282.09       8468.30       928.41 o                         
 -22  12   4       1215.12       1055.01       502.67 o                         
 -20  12   4         12.33        391.59       458.57 o                         
 -18  12   4       1333.56       1107.01       513.75 o                         
 -16  12   4      18658.75      15354.27      1210.42 o                         
 -14  12   4       3567.81       3996.07       661.14 o                         
 -12  12   4        722.19        819.34       486.88 o                         
 -10  12   4       6497.88       6324.83       627.64 o                         
  -8  12   4       5571.85       6026.69       619.82 o                         
  -6  12   4       5175.74       4967.21       599.85 o                         
  -4  12   4        650.74        500.23       330.03 o                         
  -2  12   4       8405.11       6871.49       598.68 o                         
   0  12   4       7866.57       6660.12       688.64 o                         
   2  12   4       1909.58       2130.84       409.40 o                         
   4  12   4       2689.53       2136.62       419.94 o                         
   6  12   4        533.93        893.45       354.67 o                         
   8  12   4       7537.64       7551.57      1005.43 o                         
  10  12   4        302.64        309.58       355.50 o                         
  12  12   4        346.65       1132.91       431.65 o                         
  14  12   4        379.18        603.33       402.03 o                         
  16  12   4      10078.53      11528.79       872.88 o                         
  18  12   4        246.47        348.25       394.20 o                         
  20  12   4      12452.51      11228.57       881.05 o                         
  22  12   4         33.45         84.10       428.99 o                         
  24  12   4         45.47        856.14       468.16 o                         
  26  12   4        891.81        564.77       464.70 o                         
  28  12   4        557.60        803.35       428.69 o                         
  30  12   4        741.15       1230.14       461.99 o                         
  32  12   4       1930.20       2969.05       515.42 o                         
  34  12   4        151.40       1224.59       472.38 o                         
  36  12   4       2308.32       1326.54       520.70 o                         
  38  12   4        192.35       1091.62       485.80 o                         
  40  12   4        294.96       1511.82       525.94 o                         
  42  12   4         49.66        821.84       593.65 o                         
  44  12   4       1795.50       1340.58       804.56 o                         
  46  12   4        528.26       2007.91       897.10 o                         
 -43  13   4       2507.93       2163.83       661.41 o                         
 -41  13   4        270.41       1978.59       626.65 o                         
 -39  13   4        174.74       2431.94       662.78 o                         
 -37  13   4        430.45        872.26       550.96 o                         
 -35  13   4       2267.43       2619.95       965.19 o                         
 -33  13   4       3837.89       2765.13       725.62 o                         
 -31  13   4        837.97       1897.63       633.69 o                         
 -29  13   4        334.36        736.78       563.49 o                         
 -27  13   4       1915.79       3314.37       675.11 o                         
 -25  13   4       4288.39       2669.84       680.13 o                         
 -23  13   4       4583.41       4211.55       718.26 o                         
 -21  13   4         51.72         70.36       480.51 o                         
 -19  13   4       2026.26       3202.39       666.21 o                         
 -17  13   4      11448.71       9406.22      1250.45 o                         
 -15  13   4        816.72        295.57       445.19 o                         
 -13  13   4       2842.78       3080.31       842.13 o                         
 -11  13   4       6720.42       6527.26       828.57 o                         
  -9  13   4       1007.03       1636.15       600.14 o                         
  -7  13   4        537.07       1394.71       462.60 o                         
  -5  13   4       2575.53       3090.39       526.51 o                         
  -3  13   4       2563.75       2191.16       462.35 o                         
  -1  13   4        809.67       1438.32       409.66 o                         
   1  13   4       1502.99       1653.31       466.00 o                         
   3  13   4       3108.94       4046.85       538.10 o                         
   5  13   4       9416.89       8162.78       721.53 o                         
   7  13   4        790.86       2225.21       461.22 o                         
   9  13   4        330.54        704.40       398.47 o                         
  11  13   4      12627.56      10339.34       987.85 o                         
  13  13   4       5593.37       5265.87       875.10 o                         
  15  13   4         58.76        967.80       452.38 o                         
  17  13   4       1734.82       2210.68       516.13 o                         
  19  13   4        341.46       2227.47      2643.89 o                         
  21  13   4       1677.89       1891.09       535.22 o                         
  23  13   4       2508.26       4114.35       662.45 o                         
  25  13   4       2056.45       2718.30       609.24 o                         
  27  13   4         22.25         32.82       553.91 o                         
  29  13   4       1956.89       1663.61       703.47 o                         
  31  13   4        186.55       1325.00       710.39 o                         
  33  13   4       1015.51        876.05       551.95 o                         
  35  13   4       1339.02       1668.18       592.86 o                         
  37  13   4       1336.33       4285.48      1561.15 o                         
  39  13   4        506.14       1867.51       750.08 o                         
  41  13   4        757.50        145.80       596.41 o                         
 -38  14   4       1758.92       1919.16       822.56 o                         
 -36  14   4        233.19       1067.57       597.99 o                         
 -34  14   4        534.83       1439.58       656.88 o                         
 -32  14   4        919.91       1096.89       635.87 o                         
 -30  14   4         22.41        282.99       550.03 o                         
 -28  14   4        941.39        780.18       592.93 o                         
 -26  14   4         18.01        994.00       554.14 o                         
 -24  14   4       2510.55       4031.43       796.25 o                         
 -22  14   4       1265.52        981.32       560.95 o                         
 -20  14   4        427.50       1305.65       576.14 o                         
 -18  14   4         13.43        570.92       542.44 o                         
 -16  14   4        957.94       2094.47       749.69 o                         
 -14  14   4       2762.59       2983.75       657.14 o                         
 -12  14   4        144.49        304.32       590.52 o                         
 -10  14   4       2385.73       3520.81       745.01 o                         
  -8  14   4        527.15        706.29       566.28 o                         
  -6  14   4        710.17       2939.12       876.27 o                         
  -4  14   4        959.41       1355.70       609.89 o                         
  -2  14   4       3775.98       3394.82       576.48 o                         
   0  14   4       1851.25       1892.57       501.51 o                         
   2  14   4       1088.65        761.27       435.93 o                         
   4  14   4        101.04        176.41       376.90 o                         
   6  14   4       9005.93       9142.44       771.59 o                         
   8  14   4       3957.56       2857.49       605.61 o                         
  10  14   4       4491.25       3864.24       717.75 o                         
  12  14   4       2477.83       2201.24       601.12 o                         
  14  14   4       6420.50       5645.63       927.31 o                         
  16  14   4       1486.51       1379.79       541.52 o                         
  18  14   4       1116.05        759.37       510.60 o                         
  20  14   4       1854.40       2173.45       560.56 o                         
  22  14   4        651.03        799.22       522.90 o                         
  24  14   4       1056.32       1946.51       866.56 o                         
  26  14   4        419.04        501.05       529.12 o                         
  28  14   4        445.38        795.94       516.47 o                         
  30  14   4       1133.88       2932.01       644.38 o                         
  32  14   4          8.37       1467.04       644.42 o                         
  34  14   4        347.28       2331.93       803.17 o                         
  36  14   4        213.74        -14.47       563.31 o                         
 -31  15   4        326.80       2202.26       640.70 o                         
 -29  15   4          2.74       1056.41       586.99 o                         
 -27  15   4        451.15        666.63       677.16 o                         
 -25  15   4        765.60       2530.66       713.64 o                         
 -23  15   4          4.64        352.13       740.86 o                         
 -21  15   4         92.58       1912.34       632.59 o                         
 -19  15   4        856.80       1210.78       607.55 o                         
 -17  15   4       1648.03       2828.05       737.31 o                         
 -15  15   4        147.95       1377.28       589.99 o                         
 -13  15   4         24.45        181.73       542.42 o                         
 -11  15   4        314.49       1105.09       619.57 o                         
  -9  15   4       1294.73       1429.72       632.06 o                         
  -7  15   4        317.97        -48.13       549.04 o                         
  -5  15   4       1124.79       1241.55       570.57 o                         
  -3  15   4        541.60       1189.54       518.09 o                         
  -1  15   4       2496.88       2800.96       571.34 o                         
   1  15   4        158.36       1961.59       575.20 o                         
   3  15   4       2261.81       2460.55       692.30 o                         
   5  15   4         46.39        838.52       576.82 o                         
   7  15   4       1133.31       2173.71       605.99 o                         
   9  15   4         59.26         18.60       612.07 o                         
  11  15   4       2536.95       1336.99       583.74 o                         
  13  15   4        572.90        987.32       789.32 o                         
  15  15   4        472.43       1230.91       577.90 o                         
  17  15   4          3.72        -53.93       613.46 o                         
  19  15   4       1992.78       1730.70       620.96 o                         
  21  15   4        213.88        848.68       906.92 o                         
  23  15   4        337.00        528.93       671.25 o                         
  25  15   4       1298.20       1138.26       621.08 o                         
  27  15   4        355.10       1252.23       623.45 o                         
  29  15   4        137.59       1089.54       623.88 o                         
 -22  16   4       1315.43       1528.48       648.12 o                         
 -20  16   4       1361.02       1557.03       660.58 o                         
 -18  16   4        151.73       1531.89       647.09 o                         
 -16  16   4         81.33       1829.66       723.36 o                         
 -14  16   4        693.05        679.39       617.40 o                         
 -12  16   4        227.68       1296.21       690.43 o                         
 -10  16   4        635.34       1586.55       688.23 o                         
  -8  16   4          0.76        445.07       662.36 o                         
  -6  16   4       2231.02       2948.11       726.76 o                         
  -4  16   4       1357.44       2392.43       700.11 o                         
  -2  16   4       3220.93       2632.95       703.21 o                         
   0  16   4        157.19        971.85       544.02 o                         
   2  16   4       1096.80       1257.15       602.84 o                         
   4  16   4       2223.30       2013.31       666.59 o                         
   6  16   4       2380.16       3400.68       738.87 o                         
   8  16   4          9.62       1565.20      1007.37 o                         
  10  16   4       1065.09       2846.16       786.17 o                         
  12  16   4       3996.61       4743.87       774.77 o                         
  14  16   4       4625.13       5477.29       798.64 o                         
  16  16   4        184.19       2767.92       812.86 o                         
  18  16   4        377.16       1495.18       639.55 o                         
  20  16   4        633.63       1629.93       616.47 o                         
 -67   1   5        856.12       1719.51       584.81 o                         
 -65   1   5       4898.17       3216.51       694.65 o                         
 -63   1   5       1450.20       2377.90       580.24 o                         
 -61   1   5        571.63        620.28       477.55 o                         
 -59   1   5       4338.91       4855.10       702.88 o                         
 -57   1   5      13066.76      11349.19      1337.70 o                         
 -55   1   5       1577.86       1652.40       517.26 o                         
 -53   1   5        636.19        770.43       413.27 o                         
 -51   1   5       2375.67       2529.58       508.64 o                         
 -49   1   5       8083.23       8125.50       800.53 o                         
 -47   1   5       1776.71       2282.46       475.77 o                         
 -45   1   5       8573.40       7628.20       631.19 o                         
 -43   1   5       2317.55       2243.64       354.69 o                         
 -41   1   5      21038.19      18690.60       961.45 o                         
 -39   1   5      24870.11      24187.07       823.89 o                         
 -37   1   5         23.06         13.50       184.87 o                         
 -35   1   5       1556.95       1564.05       241.17 o                         
 -33   1   5      40629.38      35239.49       998.27 o                         
 -31   1   5      12407.54      11512.39       474.49 o                         
 -29   1   5       5177.68       5413.64       341.85 o                         
 -27   1   5         59.75        366.08       126.73 o                         
 -25   1   5      25878.34      23625.54       640.85 o                         
 -23   1   5      56400.50      51339.51      1186.50 o                         
 -21   1   5       1819.45       2042.45       173.60 o                         
 -19   1   5      66082.95      64453.89      1430.66 o                         
 -17   1   5       1999.54       2806.11       206.68 o                         
 -15   1   5     291361.16     302272.03      6533.59 o                         
 -13   1   5        205.30        668.56       113.32 o                         
 -11   1   5      23663.84      22906.50       555.05 o                         
  -9   1   5      63224.75      63005.35      1348.72 o                         
  -7   1   5      60378.56      63398.84      1344.44 o                         
  -5   1   5     159852.92     165553.31      3580.17 o                         
  -3   1   5      14543.22      19238.49       682.18 o                         
  -1   1   5      81939.78      81746.36      1808.18 o                         
   1   1   5      87897.25      92363.24      1910.73 o                         
   3   1   5     249461.53     259629.52      5221.15 o                         
   5   1   5       9829.96       9960.02       424.77 o                         
   7   1   5        913.32       1577.17       112.06 o                         
   9   1   5       5461.00       6138.91       235.11 o                         
  11   1   5      72634.83      74957.40      1599.31 o                         
  13   1   5      74702.64      78697.88      1682.94 o                         
  15   1   5      41693.12      43803.85      1172.62 o                         
  17   1   5       7660.88       8581.92       333.79 o                         
  19   1   5     127342.24     123120.80      2599.46 o                         
  21   1   5      20553.47      20629.45       595.64 o                         
  23   1   5      22214.60      25620.72       778.27 o                         
  25   1   5      27443.84      27213.85       734.65 o                         
  27   1   5     139569.75     139925.70      2985.36 o                         
  29   1   5        849.68       1393.88       171.57 o                         
  31   1   5        132.64        481.44       151.42 o                         
  33   1   5       7164.77       8350.46       416.75 o                         
  35   1   5      17199.51      16732.63       620.03 o                         
  37   1   5      11604.11      12834.97       731.76 o                         
  39   1   5       6006.83       6682.16       452.17 o                         
  41   1   5      14737.33      12998.78       723.59 o                         
  43   1   5       2520.00       2569.69       357.77 o                         
  45   1   5        187.19        668.94       330.50 o                         
  47   1   5       3931.68       3508.32       438.11 o                         
  49   1   5         82.79        288.15       318.23 o                         
  51   1   5       5939.26       6251.59       640.58 o                         
  53   1   5       4662.35       5120.05       719.86 o                         
  55   1   5        711.96       1440.79       537.62 o                         
  57   1   5          0.25        964.29       547.89 o                         
  59   1   5       1614.56       1178.45       597.75 o                         
  61   1   5       2237.64       2684.84       800.76 o                         
  63   1   5       1723.77       1707.17       821.00 o                         
 -66   2   5        598.20       2362.86       977.65 o                         
 -64   2   5         72.79       1470.18       563.96 o                         
 -62   2   5         15.96        288.20       504.17 o                         
 -60   2   5        715.05        934.68       520.89 o                         
 -58   2   5        153.53        140.98       481.90 o                         
 -56   2   5       1465.86        703.17       443.64 o                         
 -54   2   5       1662.63       2190.03       497.22 o                         
 -52   2   5        478.63        -23.38       451.44 o                         
 -50   2   5        506.41        948.40       358.52 o                         
 -48   2   5       1557.80       1309.63       365.79 o                         
 -46   2   5        848.92       1273.76       332.86 o                         
 -44   2   5       1991.90       2325.14       547.20 o                         
 -42   2   5         70.49       -115.29       357.57 o                         
 -40   2   5       4343.31       4446.75       411.73 o                         
 -38   2   5      11894.91      10223.10       612.99 o                         
 -36   2   5        378.26        574.27       190.43 o                         
 -34   2   5       2154.07       2019.70       281.75 o                         
 -32   2   5       1943.66       2023.22       235.16 o                         
 -30   2   5      19930.93      20768.43       668.83 o                         
 -28   2   5        185.52        404.92       122.52 o                         
 -26   2   5         32.69        814.53       135.76 o                         
 -24   2   5       6894.89       8354.88       346.15 o                         
 -22   2   5      22036.40      24784.04       713.71 o                         
 -20   2   5      45206.25      47989.05      1105.22 o                         
 -18   2   5     100676.75     106509.74      2255.67 o                         
 -16   2   5       1859.62       1548.17       152.25 o                         
 -14   2   5        120.63        680.05       111.28 o                         
 -12   2   5        307.22        295.83        88.02 o                         
 -10   2   5     110230.46     112568.02      2341.72 o                         
  -8   2   5      72675.30      76719.09      1730.04 o                         
  -6   2   5     597990.62     628271.94     12517.44 o                         
  -4   2   5      64864.27      71036.00      1557.17 o                         
  -2   2   5      31833.32      33616.55       764.15 o                         
   0   2   5     171808.72     181597.41      3695.13 o                         
   2   2   5        304.35        507.40        75.14 o                         
   4   2   5         72.57        295.50        71.83 o                         
   6   2   5      12653.34      11941.45       382.96 o                         
   8   2   5        231.57        449.91        79.34 o                         
  10   2   5      19301.64      20709.15       526.78 o                         
  12   2   5      35739.07      33644.70       796.17 o                         
  14   2   5       6332.41       7268.92       292.10 o                         
  16   2   5      20423.66      20643.04       557.68 o                         
  18   2   5      17371.75      18406.60       527.51 o                         
  20   2   5       4504.13       5511.82       287.41 o                         
  22   2   5       3677.08       4972.03       349.02 o                         
  24   2   5        647.40        765.24       133.92 o                         
  26   2   5        140.48        412.97       136.39 o                         
  28   2   5        117.12        394.10       156.31 o                         
  30   2   5       4389.00       4256.06       301.88 o                         
  32   2   5        105.92        415.06       155.32 o                         
  34   2   5         48.45        202.19       189.32 o                         
  36   2   5       1683.43       2763.06       292.31 o                         
  38   2   5      10466.46      10881.09       582.70 o                         
  40   2   5        483.37        863.13       248.91 o                         
  42   2   5        162.06       1047.70       257.65 o                         
  44   2   5       1207.91       1662.06       403.66 o                         
  46   2   5       7613.70       8842.06       634.31 o                         
  48   2   5        360.58        440.31       305.82 o                         
  50   2   5       1575.58       1635.76       448.46 o                         
  52   2   5       2348.12       2010.78       454.19 o                         
  54   2   5       2179.41       2669.02       639.34 o                         
  56   2   5        466.23       1168.98       728.39 o                         
  58   2   5        267.76       1181.98       685.24 o                         
  60   2   5       1091.63       1472.63       673.62 o                         
  62   2   5       1854.25       3771.46       905.91 o                         
  64   2   5        221.15       -691.13       927.06 o                         
 -65   3   5       1183.89       2684.68       833.64 o                         
 -63   3   5         43.77       -569.28       569.28 o                         
 -61   3   5         80.83        833.79       552.04 o                         
 -59   3   5       1087.60       1608.87       635.61 o                         
 -57   3   5        340.15        364.90       410.33 o                         
 -55   3   5        281.59        488.03       468.05 o                         
 -53   3   5        113.99         24.62       347.81 o                         
 -51   3   5       3264.36       2994.86       532.50 o                         
 -49   3   5       1019.98       1720.93       403.74 o                         
 -47   3   5       2383.20       2241.30       392.18 o                         
 -45   3   5        851.77       1223.05       361.15 o                         
 -43   3   5       6236.76       6245.24       493.75 o                         
 -41   3   5       9391.19       8326.39       578.35 o                         
 -39   3   5       2201.06       2340.71       522.02 o                         
 -37   3   5        211.24        201.11       241.58 o                         
 -35   3   5       2176.03       1736.76       287.39 o                         
 -33   3   5        184.11        383.18       191.22 o                         
 -31   3   5      10143.81      10744.02       492.35 o                         
 -29   3   5      30510.59      31439.29       889.87 o                         
 -27   3   5       5030.94       6822.37       311.47 o                         
 -25   3   5      13204.08      12858.16       446.54 o                         
 -23   3   5      18492.76      17554.44       623.91 o                         
 -21   3   5     113772.79     116505.05      2689.06 o                         
 -19   3   5       2028.84       2083.53       197.54 o                         
 -17   3   5      45484.41      46208.34      1216.22 o                         
 -15   3   5      60778.05      62868.79      1512.50 o                         
 -13   3   5     106814.19     117155.34      2657.31 o                         
 -11   3   5      10765.37      11220.46       420.60 o                         
  -9   3   5         77.81        124.13        75.24 o                         
  -7   3   5      39314.91      34855.25       808.92 o                         
  -5   3   5      49501.01      49287.27      1096.19 o                         
  -3   3   5        517.53        477.60        81.85 o                         
  -1   3   5      20569.38      22192.22       557.57 o                         
   1   3   5       9132.81       9624.82       328.02 o                         
   3   3   5      69753.12      71865.11      1550.25 o                         
   5   3   5        120.91        208.80        75.51 o                         
   7   3   5      12192.07      13226.43       415.01 o                         
   9   3   5      32529.96      32353.22       777.10 o                         
  11   3   5      32550.53      31129.79       759.42 o                         
  13   3   5       2045.79       2773.79       190.74 o                         
  15   3   5      20247.18      18365.97       536.84 o                         
  17   3   5      25259.18      23016.87       625.54 o                         
  19   3   5      61736.04      61202.45      1393.27 o                         
  21   3   5       1307.46       1881.77       219.97 o                         
  23   3   5        809.96        776.23       156.75 o                         
  25   3   5      22957.18      23528.20       690.85 o                         
  27   3   5      19975.35      18142.70       629.15 o                         
  29   3   5       2457.72       3206.77       283.30 o                         
  31   3   5        113.75        209.14       150.75 o                         
  33   3   5      12821.30      14589.88       712.13 o                         
  35   3   5       8887.20      10081.55       616.30 o                         
  37   3   5       4872.64       4389.51       375.60 o                         
  39   3   5       1468.57       1370.94       272.21 o                         
  41   3   5        614.40        518.46       237.60 o                         
  43   3   5         75.47        513.09       275.58 o                         
  45   3   5         66.55        431.78       269.45 o                         
  47   3   5       4202.29       4384.10       473.77 o                         
  49   3   5        517.66       1516.07       424.34 o                         
  51   3   5       1649.48       2693.21       543.29 o                         
  53   3   5        210.30       1083.36       440.07 o                         
  55   3   5       2655.03       2165.57       779.53 o                         
  57   3   5          1.19       1116.01       835.16 o                         
  59   3   5        300.28       1170.90       913.68 o                         
  61   3   5        203.65       1210.55       717.64 o                         
  63   3   5       1398.91       1587.93       781.89 o                         
 -64   4   5          4.30       1572.81       796.25 o                         
 -62   4   5       1323.34       1993.58       573.97 o                         
 -60   4   5          0.44        678.44       493.79 o                         
 -58   4   5       1629.66       2149.10       934.73 o                         
 -56   4   5         46.08        401.03       407.64 o                         
 -54   4   5       4157.54       4647.61       619.04 o                         
 -52   4   5          0.78        342.18       340.40 o                         
 -50   4   5       3157.22       2608.99       455.87 o                         
 -48   4   5       1126.75       1024.12       357.69 o                         
 -46   4   5         40.91        197.87       308.18 o                         
 -44   4   5       1441.41       1811.24       344.83 o                         
 -42   4   5      64382.09      54757.63      2755.98 o                         
 -40   4   5       7426.82       9368.00       628.08 o                         
 -38   4   5      16427.63      15897.01       828.99 o                         
 -36   4   5         83.04        709.66       261.69 o                         
 -34   4   5      24653.52      23687.62      1150.59 o                         
 -32   4   5       3168.01       3746.57       371.15 o                         
 -30   4   5      29159.60      26947.20      1014.83 o                         
 -28   4   5          2.05         49.33       198.19 o                         
 -26   4   5      34708.75      30361.42       875.77 o                         
 -24   4   5        120.03        848.94       160.30 o                         
 -22   4   5     131853.00     123539.62      2856.49 o                         
 -20   4   5      11098.99      10853.13       465.84 o                         
 -18   4   5      21466.60      21500.96       674.41 o                         
 -16   4   5      41896.89      42807.72      1105.17 o                         
 -14   4   5     155505.44     155364.31      3497.35 o                         
 -12   4   5       4445.68       5043.97       298.04 o                         
 -10   4   5        657.59        722.81       131.36 o                         
  -8   4   5      38230.31      38186.91       899.16 o                         
  -6   4   5     248979.03     244594.73      4985.08 o                         
  -4   4   5      40067.92      48561.95      1222.62 o                         
  -2   4   5         40.49        352.90        88.75 o                         
   0   4   5      29247.16      27757.40       688.29 o                         
   2   4   5       3480.70       2991.92       173.27 o                         
   4   4   5      43535.04      40690.03       957.77 o                         
   6   4   5       3495.28       3435.24       202.42 o                         
   8   4   5      16553.07      16671.44       501.10 o                         
  10   4   5      22168.51      20094.98       645.49 o                         
  12   4   5      79942.93      78900.55      1857.26 o                         
  14   4   5        761.98       2087.47       282.08 o                         
  16   4   5       1046.34        887.42       137.74 o                         
  18   4   5       3087.09       3634.06       327.52 o                         
  20   4   5        197.95        297.92       117.20 o                         
  22   4   5       7418.50       7128.31       361.84 o                         
  24   4   5         20.15        164.57       142.58 o                         
  26   4   5      35149.95      33714.23       903.46 o                         
  28   4   5       1714.68       1454.69       189.44 o                         
  30   4   5      39786.73      32942.73      1001.42 o                         
  32   4   5       1257.71       1246.78       241.17 o                         
  34   4   5      12883.49      12085.97       612.25 o                         
  36   4   5       4669.17       4789.15       393.93 o                         
  38   4   5       9275.59       8492.02       525.24 o                         
  40   4   5        744.83        879.39       277.39 o                         
  42   4   5       7321.04       6557.45       485.64 o                         
  44   4   5       1034.48       1284.25       306.00 o                         
  46   4   5      24966.97      22369.26       971.74 o                         
  48   4   5          3.10        303.44       377.33 o                         
  50   4   5       5798.28       5768.69       618.72 o                         
  52   4   5       3096.97       2425.36       640.33 o                         
  54   4   5      12967.30      13542.19      1401.40 o                         
  56   4   5        162.30        862.66       675.06 o                         
  58   4   5         20.62       -148.91       646.75 o                         
  60   4   5       1077.17       1893.63      1330.52 o                         
  62   4   5       2385.13       2281.21      1348.27 o                         
 -63   5   5        378.79       1081.44       567.44 o                         
 -61   5   5        131.25        803.52       662.61 o                         
 -59   5   5        172.24        931.72       430.50 o                         
 -57   5   5        252.82        258.52       518.06 o                         
 -55   5   5        390.11       1166.88       432.17 o                         
 -53   5   5       3360.90       3334.20       681.63 o                         
 -51   5   5       2728.38       2307.24       566.51 o                         
 -49   5   5        123.64        824.60       356.48 o                         
 -47   5   5        397.13       1263.78       349.53 o                         
 -45   5   5       2285.65       2643.26       432.62 o                         
 -43   5   5       2389.01       2571.00       387.98 o                         
 -41   5   5        171.37        824.53       288.67 o                         
 -39   5   5       5999.48       5634.10       510.51 o                         
 -37   5   5        486.77        837.27       292.97 o                         
 -35   5   5       8270.65       7614.73       559.11 o                         
 -33   5   5         99.08        425.65       230.13 o                         
 -31   5   5        740.00        880.37       257.93 o                         
 -29   5   5       4353.67       4829.43       429.16 o                         
 -27   5   5       1007.77       1469.79       258.93 o                         
 -25   5   5       6707.69       7146.92       525.93 o                         
 -23   5   5       2072.71       2268.15       272.72 o                         
 -21   5   5      22513.96      23906.56       788.65 o                         
 -19   5   5      17622.65      15744.40       604.61 o                         
 -17   5   5      26932.37      28237.22       830.70 o                         
 -15   5   5       1325.64       1939.44       173.60 o                         
 -13   5   5       6090.52       6897.77       307.51 o                         
 -11   5   5       9899.91      11540.68       422.61 o                         
  -9   5   5       5041.89       4592.04       301.88 o                         
  -7   5   5      13303.50      14137.21       471.68 o                         
  -5   5   5       2707.65       3951.55       228.39 o                         
  -3   5   5      65256.96      63006.78      1414.10 o                         
  -1   5   5      16135.46      15712.01       567.77 o                         
   1   5   5      23206.40      24481.98       713.80 o                         
   3   5   5       5632.73       5698.24       388.28 o                         
   5   5   5       1226.91       1430.85       182.42 o                         
   7   5   5      11183.01      12351.87       600.59 o                         
   9   5   5      13241.40      13708.25       585.18 o                         
  11   5   5        475.51       1051.26       189.40 o                         
  13   5   5       3349.85       3797.71       247.93 o                         
  15   5   5       4075.92       4911.56       300.97 o                         
  17   5   5        768.29        825.67       165.45 o                         
  19   5   5       1136.09       1436.33       175.15 o                         
  21   5   5       3595.37       4600.95       315.35 o                         
  23   5   5      13279.23      14185.19       573.89 o                         
  25   5   5       7334.63       8216.74       419.92 o                         
  27   5   5        488.27        761.77       220.12 o                         
  29   5   5        455.10       1269.72       233.24 o                         
  31   5   5       6023.53       6851.06       453.53 o                         
  33   5   5       3948.22       4576.69       372.37 o                         
  35   5   5       4693.49       4227.32       371.46 o                         
  37   5   5        771.39       1338.11       267.08 o                         
  39   5   5       1382.65       2320.36       335.12 o                         
  41   5   5        894.73        735.16       284.03 o                         
  43   5   5        896.51        784.46       290.98 o                         
  45   5   5         24.55        607.61       355.68 o                         
  47   5   5       7985.02       6838.05       701.51 o                         
  49   5   5       1028.33       1070.48       501.36 o                         
  51   5   5        303.33        614.48       650.85 o                         
  53   5   5         22.21       1000.90       697.93 o                         
  55   5   5        165.53        197.16       526.59 o                         
  57   5   5       1803.83       1099.71       921.95 o                         
  59   5   5          2.08        527.48       826.38 o                         
  61   5   5        238.97        701.14       988.18 o                         
 -62   6   5        686.19       1364.06       512.11 o                         
 -60   6   5        162.91       1262.51       542.71 o                         
 -58   6   5       2998.34       3033.11       565.06 o                         
 -56   6   5        185.37       1008.11       452.18 o                         
 -54   6   5       4751.40       4997.01       622.25 o                         
 -52   6   5       1331.83       1067.09       431.99 o                         
 -50   6   5       6701.46       7270.56       959.40 o                         
 -48   6   5       1856.02       2562.87       453.28 o                         
 -46   6   5       2932.05       2686.43       427.52 o                         
 -44   6   5       2741.05       2688.75       442.41 o                         
 -42   6   5      10920.31      10061.01       958.94 o                         
 -40   6   5        153.93         96.66       304.63 o                         
 -38   6   5       5067.04       4022.52       461.12 o                         
 -36   6   5        348.36        742.67       304.59 o                         
 -34   6   5       6004.28       4997.63       468.23 o                         
 -32   6   5        152.60        999.43       266.63 o                         
 -30   6   5      39109.76      35729.55      1217.10 o                         
 -28   6   5       6595.14       6340.60       494.03 o                         
 -26   6   5       1241.14       1492.24       341.10 o                         
 -24   6   5       2830.94       3118.00       347.26 o                         
 -22   6   5      32802.42      29150.01       964.32 o                         
 -20   6   5       2352.59       3160.17       224.64 o                         
 -18   6   5      20278.22      19364.52       648.64 o                         
 -16   6   5          7.28        400.01       135.53 o                         
 -14   6   5      70315.59      66939.45      1532.99 o                         
 -12   6   5      10371.48      10903.52       428.92 o                         
 -10   6   5        728.70       1477.02       188.52 o                         
  -8   6   5       2011.36       2649.95       214.48 o                         
  -6   6   5     149228.70     150757.80      3188.47 o                         
  -4   6   5      17336.00      20375.31       620.18 o                         
  -2   6   5         89.63        278.82       174.61 o                         
   0   6   5       3823.05       5297.26       350.12 o                         
   2   6   5      12889.70      12441.79       551.20 o                         
   4   6   5        226.27        194.84       148.77 o                         
   6   6   5       4798.40       4342.48       321.28 o                         
   8   6   5      11020.68      14168.13       599.36 o                         
  10   6   5     120289.09     111706.50      2431.41 o                         
  12   6   5       2049.46       1429.60       182.68 o                         
  14   6   5       3476.28       4018.64       276.83 o                         
  16   6   5       5238.24       6316.34       347.06 o                         
  18   6   5      13752.15      12697.28       778.23 o                         
  20   6   5       2833.90       2683.84       246.66 o                         
  22   6   5      15352.06      16050.48       609.51 o                         
  24   6   5       3790.23       4411.77       317.24 o                         
  26   6   5      27777.95      25417.12       961.13 o                         
  28   6   5       4378.81       4685.72       402.37 o                         
  30   6   5      14055.73      13375.38       654.82 o                         
  32   6   5        881.54        687.82       247.45 o                         
  34   6   5      15585.13      13805.98       869.51 o                         
  36   6   5         20.58        550.60       249.45 o                         
  38   6   5      22222.25      22791.46       944.28 o                         
  40   6   5        317.41        450.65       277.18 o                         
  42   6   5        124.72        590.56       299.34 o                         
  44   6   5       1296.73       1280.69       368.08 o                         
  46   6   5       6590.90       6718.88       751.93 o                         
  48   6   5       1292.65        552.97       460.67 o                         
  50   6   5       1848.72       2714.51       876.56 o                         
  52   6   5        122.79        345.57       584.58 o                         
  54   6   5       4858.74       3473.42       747.20 o                         
  56   6   5         34.38        380.74       563.14 o                         
  58   6   5        485.78       1760.94      1050.55 o                         
  60   6   5        299.60        953.21       843.68 o                         
 -61   7   5        168.44       1200.29       506.96 o                         
 -59   7   5         97.37        816.92       523.58 o                         
 -57   7   5        433.84        791.28       480.20 o                         
 -55   7   5        360.67        993.22       432.02 o                         
 -53   7   5         61.95        343.92       395.46 o                         
 -51   7   5       1349.35       1585.56       430.11 o                         
 -49   7   5        312.91        363.21       362.85 o                         
 -47   7   5       2394.10       2051.99       421.46 o                         
 -45   7   5       4642.99       4884.32       547.81 o                         
 -43   7   5          5.03        860.19       358.75 o                         
 -41   7   5       6029.56       6610.20       820.22 o                         
 -39   7   5         51.30        416.43       328.23 o                         
 -37   7   5       1179.85       1170.02       339.77 o                         
 -35   7   5        573.02        625.58       295.81 o                         
 -33   7   5        336.13        626.70       283.31 o                         
 -31   7   5         41.50        268.05       241.47 o                         
 -29   7   5        652.98        784.52       262.70 o                         
 -27   7   5       3495.10       3160.13       381.53 o                         
 -25   7   5       1388.83       1516.20       291.26 o                         
 -23   7   5       5513.60       5240.97       647.88 o                         
 -21   7   5       2011.13       2053.27       245.67 o                         
 -19   7   5      13486.37      14437.04       615.27 o                         
 -17   7   5        168.43        513.96       149.02 o                         
 -15   7   5       7105.97       7924.90       581.57 o                         
 -13   7   5        307.92        362.07       154.76 o                         
 -11   7   5       6688.37       7007.59       371.38 o                         
  -9   7   5       5580.47       7102.54       364.93 o                         
  -7   7   5      22967.24      23767.86       722.84 o                         
  -5   7   5       1028.31       1765.21       237.95 o                         
  -3   7   5      10520.33      10303.01       764.27 o                         
  -1   7   5        577.94       1837.62       256.06 o                         
   1   7   5       3075.38       3240.88       318.16 o                         
   3   7   5       3165.12       3507.43       464.18 o                         
   5   7   5       1302.71       2087.86       264.20 o                         
   7   7   5      21054.91      23650.26       959.66 o                         
   9   7   5       1884.49       2020.91       285.16 o                         
  11   7   5      21834.58      22562.08       833.98 o                         
  13   7   5       1487.10       1781.20       278.28 o                         
  15   7   5      17792.00      19117.90       857.03 o                         
  17   7   5       2353.24       2182.92       460.23 o                         
  19   7   5      10484.51       8758.94       606.00 o                         
  21   7   5       3040.58       3492.23       322.70 o                         
  23   7   5       5915.36       5885.96       469.86 o                         
  25   7   5       2167.15       2293.39       348.25 o                         
  27   7   5      11404.26      10017.44       633.92 o                         
  29   7   5      14460.86      15505.09      1226.39 o                         
  31   7   5       3895.40       4749.89       525.84 o                         
  33   7   5       5788.36       4573.87       439.17 o                         
  35   7   5         33.24        376.12       389.01 o                         
  37   7   5       1446.26       1355.82       339.07 o                         
  39   7   5       4446.55       4659.40       497.00 o                         
  41   7   5        102.36        452.28       363.47 o                         
  43   7   5        741.15        581.58       480.07 o                         
  45   7   5        163.48        853.90       514.86 o                         
  47   7   5         12.09       1077.30       472.48 o                         
  49   7   5         69.23        376.51       474.39 o                         
  51   7   5       4415.20       6248.57       804.47 o                         
  53   7   5        791.45       1295.25       543.46 o                         
  55   7   5        215.53       1191.16       652.47 o                         
  57   7   5        729.91       1699.60       970.00 o                         
  59   7   5        312.44       1079.33       786.94 o                         
 -58   8   5        114.80        807.11      1147.63 o                         
 -56   8   5       1151.01       1067.73       751.89 o                         
 -54   8   5        617.44       1704.88       453.03 o                         
 -52   8   5        352.69       1357.41       421.45 o                         
 -50   8   5       1696.15       2147.85       448.09 o                         
 -48   8   5       1435.80       2474.72       475.18 o                         
 -46   8   5       2084.40       3052.48       492.22 o                         
 -44   8   5        941.04        532.81       459.81 o                         
 -42   8   5       3490.53       3800.42       494.21 o                         
 -40   8   5         20.75        539.75       337.56 o                         
 -38   8   5      14100.59      13481.13       857.10 o                         
 -36   8   5       1866.51       1481.85       373.93 o                         
 -34   8   5       5739.28       6053.09       554.91 o                         
 -32   8   5       5384.27       6141.75       534.74 o                         
 -30   8   5         89.59        721.22       296.00 o                         
 -28   8   5       8511.25       8875.01       612.09 o                         
 -26   8   5       2379.31       4221.09       424.48 o                         
 -24   8   5        853.92       1111.06       278.34 o                         
 -22   8   5       1912.12       1350.59       267.40 o                         
 -20   8   5       8123.17       8071.19       560.60 o                         
 -18   8   5        684.70       1663.79       337.54 o                         
 -16   8   5       4345.45       4901.77       440.40 o                         
 -14   8   5      24148.37      21120.30       700.82 o                         
 -12   8   5      24760.54      24531.10       816.12 o                         
 -10   8   5         48.41        769.37       198.26 o                         
  -8   8   5       2255.21       3404.82       324.49 o                         
  -6   8   5      54669.43      54132.69      1451.64 o                         
  -4   8   5      32057.92      31580.61      1011.91 o                         
  -2   8   5       1131.10       1625.63       263.02 o                         
   0   8   5      16801.27      15959.90      1050.54 o                         
   2   8   5      62992.59      58323.38      1725.68 o                         
   4   8   5       5638.21       4667.61       378.27 o                         
   6   8   5        583.03        804.45       232.29 o                         
   8   8   5       2801.22       2711.06       389.11 o                         
  10   8   5      28613.35      28056.78       977.41 o                         
  12   8   5       1645.21       1398.30       255.43 o                         
  14   8   5          6.02         98.71       197.20 o                         
  16   8   5      21446.69      21140.10       846.01 o                         
  18   8   5       4441.88       3852.86       389.67 o                         
  20   8   5       6471.07       6923.68       476.48 o                         
  22   8   5        260.98        553.29       276.12 o                         
  24   8   5      13197.05      13104.24       873.13 o                         
  26   8   5       3124.69       1880.77       325.49 o                         
  28   8   5       1265.11       2303.15       349.25 o                         
  30   8   5       1625.39       1564.95       334.58 o                         
  32   8   5       5554.54       5011.30       484.72 o                         
  34   8   5       1581.14       2432.88       436.08 o                         
  36   8   5          2.91        618.64       324.69 o                         
  38   8   5       3741.24       3456.41       490.99 o                         
  40   8   5       2804.19       1941.92       431.27 o                         
  42   8   5        325.30       1148.84       481.98 o                         
  44   8   5        442.41        702.48       549.15 o                         
  46   8   5        775.87        219.24       480.66 o                         
  48   8   5       2590.63       2913.74       619.36 o                         
  50   8   5        500.50       1102.93       526.64 o                         
  52   8   5        142.58        100.28       769.94 o                         
  54   8   5       1783.19       1736.47       607.12 o                         
  56   8   5       1247.72       2456.58       769.27 o                         
 -57   9   5        280.77        786.33       547.17 o                         
 -55   9   5       2376.39       2867.21       625.63 o                         
 -53   9   5        148.96        542.31       469.60 o                         
 -51   9   5          2.07        754.40       484.31 o                         
 -49   9   5       3290.69       3184.07       686.82 o                         
 -47   9   5       5276.80       3660.92       578.14 o                         
 -45   9   5        118.94        483.59       436.83 o                         
 -43   9   5        207.20       1625.63       785.21 o                         
 -41   9   5       5757.03       6168.25       696.29 o                         
 -39   9   5       6122.72       5853.05       563.28 o                         
 -37   9   5        502.24        519.11       373.51 o                         
 -35   9   5        745.34       1411.04       424.57 o                         
 -33   9   5      15374.64      14206.67       856.71 o                         
 -31   9   5       2079.04       2826.33       420.39 o                         
 -29   9   5        148.34        224.55       303.42 o                         
 -27   9   5        160.04        664.45       280.50 o                         
 -25   9   5        375.35        814.82       290.73 o                         
 -23   9   5       3174.16       3690.13       411.06 o                         
 -21   9   5       2433.51       2484.12       405.81 o                         
 -19   9   5       1845.22       1167.12       379.59 o                         
 -17   9   5       6243.23       5745.67       480.86 o                         
 -15   9   5      13607.45      16480.70       811.12 o                         
 -13   9   5       9055.15       9186.64       790.84 o                         
 -11   9   5       4720.41       4603.48       430.38 o                         
  -9   9   5      11812.59      11660.90       609.17 o                         
  -7   9   5       6875.45       7048.79       464.86 o                         
  -5   9   5      16028.82      15735.14       908.31 o                         
  -3   9   5       1016.53       1477.83       256.51 o                         
  -1   9   5        442.38        279.21       205.81 o                         
   1   9   5        424.22        724.42       239.50 o                         
   3   9   5      17860.68      18066.96       791.78 o                         
   5   9   5       3128.87       2739.98       316.77 o                         
   7   9   5       1690.28       1470.09       262.57 o                         
   9   9   5       8451.06       8513.70       784.69 o                         
  11   9   5      18458.83      17423.76       792.87 o                         
  13   9   5      35492.75      32352.78      1084.81 o                         
  15   9   5       1482.26       2961.44       341.58 o                         
  17   9   5         13.95        341.17       252.04 o                         
  19   9   5      30413.13      30302.71      1078.87 o                         
  21   9   5       7893.92       6355.12       535.87 o                         
  23   9   5       1110.26       1247.86       381.96 o                         
  25   9   5      15353.14      13604.06       805.94 o                         
  27   9   5      14560.39      13029.91       781.26 o                         
  29   9   5       3115.07       2599.49       479.19 o                         
  31   9   5       1913.19       1656.58       374.15 o                         
  33   9   5          0.73        520.47       316.16 o                         
  35   9   5      13039.42      10323.77       778.42 o                         
  37   9   5       9368.64       8844.20       843.60 o                         
  39   9   5       2696.35       3239.21       476.20 o                         
  41   9   5        144.88       1314.52       731.16 o                         
  43   9   5       1245.55       1876.83       574.51 o                         
  45   9   5       1212.72       1645.22       598.17 o                         
  47   9   5       1725.90        860.41       550.92 o                         
  49   9   5         15.16        286.44       548.70 o                         
  51   9   5       2084.56       3169.20       705.49 o                         
  53   9   5        472.46        542.29       601.75 o                         
 -54  10   5          4.14       1107.60       554.11 o                         
 -52  10   5       1116.88       2696.36       864.10 o                         
 -50  10   5         11.70       1576.59       574.29 o                         
 -48  10   5         70.91        855.45       602.66 o                         
 -46  10   5        287.70       1039.35       506.08 o                         
 -44  10   5       1848.44       2344.15       584.83 o                         
 -42  10   5          2.00        695.76       520.32 o                         
 -40  10   5        389.03        750.30       469.44 o                         
 -38  10   5        254.52       1251.11       507.30 o                         
 -36  10   5       1635.98       1497.42       844.71 o                         
 -34  10   5       2574.69       2601.19       584.68 o                         
 -32  10   5        596.28        455.50       473.54 o                         
 -30  10   5        134.69         34.31       404.01 o                         
 -28  10   5       7313.76       7192.40       778.15 o                         
 -26  10   5        745.90       1148.35       469.18 o                         
 -24  10   5       6261.67       5893.83       686.55 o                         
 -22  10   5       2486.44       1963.61       517.95 o                         
 -20  10   5       5713.38       4782.97       532.73 o                         
 -18  10   5        130.65        113.15       270.98 o                         
 -16  10   5       1817.50       2425.44       391.80 o                         
 -14  10   5       1355.96       1478.19       325.26 o                         
 -12  10   5      36249.13      33319.67      1310.72 o                         
 -10  10   5         14.89        465.34       260.10 o                         
  -8  10   5       1593.27       2104.05       350.79 o                         
  -6  10   5        640.02        928.56       263.81 o                         
  -4  10   5       6440.50       5813.71       458.83 o                         
  -2  10   5       3918.91       4486.41       409.96 o                         
   0  10   5       3236.60       3482.67       385.73 o                         
   2  10   5        109.53        453.43       262.15 o                         
   4  10   5       7210.23       6190.69       485.20 o                         
   6  10   5        427.39        289.09       238.46 o                         
   8  10   5       4864.29       4181.03       416.67 o                         
  10  10   5         39.21        272.36       268.34 o                         
  12  10   5       3042.35       3018.74       418.19 o                         
  14  10   5       5259.05       5877.64       474.68 o                         
  16  10   5      27427.35      25738.75      1035.31 o                         
  18  10   5        419.81        671.45       303.56 o                         
  20  10   5          7.47         98.59       295.52 o                         
  22  10   5        827.12       1483.13       335.67 o                         
  24  10   5       1287.28       1452.05       385.55 o                         
  26  10   5       1387.11       1701.62       576.37 o                         
  28  10   5          4.37        481.17       345.10 o                         
  30  10   5        163.86       1101.26       366.47 o                         
  32  10   5        969.52       1625.32       414.30 o                         
  34  10   5        524.70        196.48       405.78 o                         
  36  10   5        188.43        248.71       367.75 o                         
  38  10   5       1424.20       2201.42       494.23 o                         
  40  10   5       4270.28       4890.66      1126.68 o                         
  42  10   5        723.75       1903.40       567.89 o                         
  44  10   5        107.86        800.53       581.77 o                         
  46  10   5         36.67       1322.26       627.30 o                         
  48  10   5        827.08       1132.92       572.85 o                         
  50  10   5        863.27       2082.78       819.79 o                         
  52  10   5         88.72       1301.01       754.70 o                         
 -51  11   5        454.30       1102.68       645.31 o                         
 -49  11   5       1189.13       2191.36       641.94 o                         
 -47  11   5        731.49       1815.64       612.34 o                         
 -45  11   5          7.92       1041.83       576.65 o                         
 -43  11   5        761.95        583.20       543.00 o                         
 -41  11   5       3972.66       4642.71       684.77 o                         
 -39  11   5       1857.42       2658.90       612.91 o                         
 -37  11   5       3610.80       2330.50       826.71 o                         
 -35  11   5        718.73       1185.37       517.45 o                         
 -33  11   5       2202.63       2068.19       581.61 o                         
 -31  11   5      10808.22       8297.97      1296.15 o                         
 -29  11   5       1835.86       2529.32       554.65 o                         
 -27  11   5        387.53        696.35       652.23 o                         
 -25  11   5       4826.92       3886.60       661.80 o                         
 -23  11   5       3349.83       3605.99       836.41 o                         
 -21  11   5        371.87        896.86       464.47 o                         
 -19  11   5       3741.44       3443.25       688.23 o                         
 -17  11   5       5731.01       5235.02       712.30 o                         
 -15  11   5       2767.76       3814.09       632.49 o                         
 -13  11   5      19448.42      15662.51       982.46 o                         
 -11  11   5       2833.51       3282.24       482.40 o                         
  -9  11   5        348.92       1177.02       361.61 o                         
  -7  11   5       5364.31       7003.34       652.73 o                         
  -5  11   5       3334.72       2826.84       412.72 o                         
  -3  11   5       1707.76       2378.42       414.04 o                         
  -1  11   5         38.89         42.63       364.70 o                         
   1  11   5       9062.68      10271.08       712.42 o                         
   3  11   5      12921.68      11664.60       694.81 o                         
   5  11   5       3076.49       1933.84       352.92 o                         
   7  11   5        246.73        342.58       279.28 o                         
   9  11   5       3056.62       2781.11       615.98 o                         
  11  11   5       1657.03       1195.56       322.68 o                         
  13  11   5        559.28        991.25       318.96 o                         
  15  11   5        224.34        275.94       319.44 o                         
  17  11   5      14730.29      14204.85       957.38 o                         
  19  11   5       6380.21       4849.70       509.86 o                         
  21  11   5      10603.02       8649.29       688.28 o                         
  23  11   5       1014.76       1189.12       436.92 o                         
  25  11   5       6669.89       7113.94       705.93 o                         
  27  11   5       5554.49       4184.00       540.47 o                         
  29  11   5       1193.37       1361.52       463.51 o                         
  31  11   5       1537.70       1079.12       432.80 o                         
  33  11   5       3155.52       2735.04       530.36 o                         
  35  11   5        460.57       1042.81       503.02 o                         
  37  11   5        542.39       1664.87       481.04 o                         
  39  11   5         30.16        771.80       767.17 o                         
  41  11   5        434.09       1801.52       699.50 o                         
  43  11   5        262.74       1797.00       571.61 o                         
  45  11   5         71.52       1648.38       601.49 o                         
  47  11   5        665.75       1856.04       925.03 o                         
 -46  12   5          5.17       1565.67       620.04 o                         
 -44  12   5        812.33       1092.21       626.58 o                         
 -42  12   5        315.79       1151.29       587.51 o                         
 -40  12   5        163.41        713.02       556.62 o                         
 -38  12   5        255.11       2265.71       681.60 o                         
 -36  12   5       3031.90       3411.84      1092.59 o                         
 -34  12   5         83.21        944.49       531.83 o                         
 -32  12   5        757.00        592.25       542.36 o                         
 -30  12   5       6197.99       6352.90      1042.26 o                         
 -28  12   5      12090.77       9202.93      1144.48 o                         
 -26  12   5       1351.27       2346.98       591.93 o                         
 -24  12   5       2047.36       1922.13       611.49 o                         
 -22  12   5       4003.81       3445.09       775.48 o                         
 -20  12   5       9522.22       9959.94      1436.02 o                         
 -18  12   5       1254.98       1523.31       548.09 o                         
 -16  12   5       1255.96       1140.39       535.73 o                         
 -14  12   5      12890.23      10167.72       994.50 o                         
 -12  12   5       9488.78       8193.44       898.02 o                         
 -10  12   5       9786.14      11586.12       869.48 o                         
  -8  12   5         30.53        331.72       363.06 o                         
  -6  12   5        319.67        272.28       402.91 o                         
  -4  12   5      10168.88      10927.72       855.49 o                         
  -2  12   5         46.88        658.54       345.42 o                         
   0  12   5       7467.84       7644.34       647.61 o                         
   2  12   5       2615.88       2679.43       439.05 o                         
   4  12   5         48.42        592.33       338.57 o                         
   6  12   5        241.83        626.52       348.59 o                         
   8  12   5       6723.17       6259.38       591.77 o                         
  10  12   5       2378.58       2658.92       460.25 o                         
  12  12   5         90.70       1016.91       427.94 o                         
  14  12   5       2719.52       2745.74       489.60 o                         
  16  12   5       6977.29       7377.97       701.41 o                         
  18  12   5       1639.16       2662.98       759.43 o                         
  20  12   5       3361.70       3436.42       521.98 o                         
  22  12   5       1192.08       1239.71       401.98 o                         
  24  12   5      13143.73      10414.42       843.06 o                         
  26  12   5        800.75       1373.70       482.76 o                         
  28  12   5        228.04        773.17       442.97 o                         
  30  12   5       1942.44       2119.20       503.40 o                         
  32  12   5       4991.20       4284.29       786.17 o                         
  34  12   5         59.24       1317.22       591.84 o                         
  36  12   5        279.64       1180.85       611.34 o                         
  38  12   5       1143.34       2622.77       710.37 o                         
  40  12   5       2985.79       3303.26       701.17 o                         
  42  12   5        177.43        824.16       776.30 o                         
  44  12   5        313.15       1331.90       606.77 o                         
 -43  13   5         43.56        532.80       569.98 o                         
 -41  13   5       1018.70       1659.87       685.44 o                         
 -39  13   5        665.63       2234.03       653.46 o                         
 -37  13   5       2598.61       2792.84       701.80 o                         
 -35  13   5         14.79        845.98       556.85 o                         
 -33  13   5        451.66       1009.22       562.15 o                         
 -31  13   5        936.02        725.95       595.21 o                         
 -29  13   5       2166.70       2246.48       957.84 o                         
 -27  13   5       1428.65       1457.80       589.38 o                         
 -25  13   5        656.69        590.27       568.61 o                         
 -23  13   5         17.50        266.37       483.15 o                         
 -21  13   5       1041.97       1796.70       830.87 o                         
 -19  13   5       2965.25       3092.72       632.10 o                         
 -17  13   5       1920.05       1514.36       546.99 o                         
 -15  13   5       2784.19       2593.22       632.01 o                         
 -13  13   5       1219.77        960.80       499.34 o                         
 -11  13   5        867.70       1276.10       527.28 o                         
  -9  13   5        142.20        415.27       416.40 o                         
  -7  13   5       6188.73       5314.07       648.22 o                         
  -5  13   5       2163.17       1323.17       518.19 o                         
  -3  13   5       1370.27       1637.89       484.17 o                         
  -1  13   5       1923.62       2305.51       482.79 o                         
   1  13   5       9843.52       9842.88       765.20 o                         
   3  13   5       1722.26       1674.69       443.09 o                         
   5  13   5       4571.60       4510.61       553.26 o                         
   7  13   5        695.07       1432.03       425.32 o                         
   9  13   5       7456.79       8537.66       703.07 o                         
  11  13   5       9982.19       7692.18       855.42 o                         
  13  13   5       2765.25       4168.32       595.65 o                         
  15  13   5        470.96       1107.03       432.55 o                         
  17  13   5        322.44       1128.55       473.15 o                         
  19  13   5       7236.29       6230.89       944.57 o                         
  21  13   5       2014.41       2882.15       693.77 o                         
  23  13   5        318.09        632.71       494.01 o                         
  25  13   5        363.58        382.72       487.35 o                         
  27  13   5       2766.54       3129.47       614.82 o                         
  29  13   5         15.34       1201.04       516.01 o                         
  31  13   5       1763.27       3201.10       628.00 o                         
  33  13   5        285.60       2115.11       563.35 o                         
  35  13   5         31.69       -162.96       611.84 o                         
  37  13   5         52.91       2016.68       715.82 o                         
  39  13   5        256.68       2043.74       850.21 o                         
 -36  14   5         10.88       1349.55       861.33 o                         
 -34  14   5        550.88       1200.96       638.46 o                         
 -32  14   5          4.15        393.37       576.35 o                         
 -30  14   5       1176.14       3278.21       960.18 o                         
 -28  14   5       1230.47       1443.08       600.70 o                         
 -26  14   5          8.03       1346.46       564.26 o                         
 -24  14   5         39.08        373.33       539.63 o                         
 -22  14   5        946.32       1953.93       626.74 o                         
 -20  14   5         90.28        423.59       520.70 o                         
 -18  14   5       1686.16       1715.09       593.29 o                         
 -16  14   5        215.29        679.93       582.87 o                         
 -14  14   5       5830.95       4896.30       792.57 o                         
 -12  14   5        808.16       1154.50       551.14 o                         
 -10  14   5         86.25        662.34       841.95 o                         
  -8  14   5       4448.14       5257.23       830.18 o                         
  -6  14   5        232.82        825.69       474.34 o                         
  -4  14   5        850.60        927.15       507.80 o                         
  -2  14   5        953.85       1894.00       476.92 o                         
   0  14   5       2144.27       1749.63       523.49 o                         
   2  14   5       2239.69       2386.19       545.26 o                         
   4  14   5        958.49       1018.22       446.81 o                         
   6  14   5       1696.39       2029.86       477.03 o                         
   8  14   5        248.55        949.14       503.42 o                         
  10  14   5       2825.48       3454.02       649.49 o                         
  12  14   5        604.19        962.19       494.12 o                         
  14  14   5        728.70       1368.86       523.39 o                         
  16  14   5       1472.49       1955.14       519.21 o                         
  18  14   5       6030.03       5394.00       762.31 o                         
  20  14   5        234.31       1519.95       553.90 o                         
  22  14   5       1181.38       1080.48       524.57 o                         
  24  14   5        582.91       1714.44       576.76 o                         
  26  14   5       1453.75       2368.09       642.74 o                         
  28  14   5         67.63       1041.71       515.39 o                         
  30  14   5        803.07       4425.90      2778.75 o                         
  32  14   5       1959.92       1895.75       751.00 o                         
  34  14   5        406.94        607.61       659.90 o                         
 -31  15   5         16.31       1287.26       840.56 o                         
 -29  15   5       1151.28       2062.44       685.79 o                         
 -27  15   5        550.62       1675.16       637.31 o                         
 -25  15   5         66.22        758.02       633.13 o                         
 -23  15   5        421.03       1666.23       623.49 o                         
 -21  15   5        421.29        779.87       617.09 o                         
 -19  15   5       2179.21       2394.79       648.55 o                         
 -17  15   5         14.03        879.86       570.15 o                         
 -15  15   5          1.58        453.10       556.77 o                         
 -13  15   5        968.24        993.02       608.91 o                         
 -11  15   5       1610.48       1424.11       952.73 o                         
  -9  15   5        771.70       1013.37       696.54 o                         
  -7  15   5        242.24        561.30       673.02 o                         
  -5  15   5        710.66        862.00       632.84 o                         
  -3  15   5       4300.77       4006.97       697.65 o                         
  -1  15   5       2376.48       2654.21       608.21 o                         
   1  15   5       3272.12       2203.57       534.73 o                         
   3  15   5       2088.92       2303.99       575.38 o                         
   5  15   5       1852.23       1076.54       553.43 o                         
   7  15   5       5270.12       5138.84       789.75 o                         
   9  15   5       4641.27       4762.99       767.79 o                         
  11  15   5        813.26        339.50       458.89 o                         
  13  15   5       2310.91       2757.32       614.49 o                         
  15  15   5       1489.89       2085.04       630.92 o                         
  17  15   5       1312.14       2681.81       616.37 o                         
  19  15   5       1002.16       2168.31       612.07 o                         
  21  15   5        627.20       1927.91       685.81 o                         
  23  15   5        374.43       1013.91       628.69 o                         
  25  15   5       1121.94       1368.82       642.54 o                         
  27  15   5        459.24       1546.76       595.52 o                         
 -20  16   5        111.41       1689.30       620.57 o                         
 -18  16   5        531.76        267.93       593.15 o                         
 -16  16   5         13.03       1995.47       706.23 o                         
 -14  16   5       1462.28       2131.61       650.90 o                         
 -12  16   5          6.41        669.66       634.91 o                         
 -10  16   5         74.13         48.71       649.38 o                         
  -8  16   5        210.28       1218.53       624.68 o                         
  -6  16   5       1369.43       1560.05       713.07 o                         
  -4  16   5          1.67        404.86       665.91 o                         
  -2  16   5         69.88        262.34       737.92 o                         
   0  16   5        394.71       2013.92       729.06 o                         
   2  16   5        569.63       1038.96       643.39 o                         
   4  16   5          4.95        636.27       606.61 o                         
   6  16   5        117.95        857.27       665.44 o                         
   8  16   5         87.26        267.67       623.90 o                         
  10  16   5        941.48       2004.93       764.38 o                         
  12  16   5        137.65        531.72       679.17 o                         
  14  16   5         56.07        888.86       573.20 o                         
  16  16   5        424.65       2122.83       639.52 o                         
  18  16   5        165.17        817.25       601.56 o                         
 -66   0   6        381.93        776.12       758.91 o                         
 -64   0   6       3994.65       3465.20       918.94 o                         
 -62   0   6       2166.56       3243.43       887.80 o                         
 -60   0   6        512.47        142.67       650.21 o                         
 -58   0   6         19.45       -240.07      1156.08 o                         
 -56   0   6       7997.86       5607.66      1014.91 o                         
 -54   0   6      11433.15       9753.51      1297.07 o                         
 -52   0   6       4917.51       3685.08      1386.34 o                         
 -50   0   6       2537.82       2016.96       667.22 o                         
 -48   0   6      13485.62      12195.06      1583.01 o                         
 -46   0   6       8986.58      12657.21      1338.63 o
[truncated: 944,785 more chars]
